# Supplementary material for: Susceptibility identification for seasonal influenza A/H3N2 based on baseline blood transcriptome
Source: Front Immunol. 2023 Jan 12;13:1048774. doi: 10.3389/fimmu.2022.1048774 (PMC9878565; doi:10.3389/fimmu.2022.1048774)
Supplement: Supplementary file 1 [file DataSheet_1.csv]

GEO id	Location	year	Virus	strains	dose	ages	subjects	Reference
GSE61754	United Kingdom	2009	H3N2	A/Wisconsin/67/2005	1:10	18-45	11	Davenport et al., 2015
GSE73072_DEE2	Retroscreen	2009	H3N2	A/Wisconsin/67/2005	1¡Ã10, 1¡Ã100, 1¡Ã1000, 1¡Ã10000	18-45	17	Yu Liu, et al.2016
GSE73072_DEE5	Retroscreen	2011	H3N2				21	Yu Liu, et al.2016
