# Supplementary material for: Susceptibility identification for seasonal influenza A/H3N2 based on baseline blood transcriptome
Source: Front Immunol. 2023 Jan 12;13:1048774. doi: 10.3389/fimmu.2022.1048774 (PMC9878565; doi:10.3389/fimmu.2022.1048774)
Supplement: Supplementary file 2 [file DataSheet_2.csv]

	ONTOLOGY	ID	Description	GeneRatio	BgRatio	pvalue	p.adjust	qvalue	geneID	Count	logPadjust
GO:0051607	BP	GO:0051607	defense response to virus	15/80	168/8033	6.98521705119245e-11	4.14173458362735e-08	3.72059926773909e-08	IFI44L/RSAD2/HERC5/OAS1/OAS3/SPON2/MX1/IFI6/IFIT3/AZU1/PRF1/PLSCR1/DDX60/DDX58/OAS2	15	7.38281773561142
GO:0140546	BP	GO:0140546	defense response to symbiont	15/80	168/8033	6.98521705119245e-11	4.14173458362735e-08	3.72059926773909e-08	IFI44L/RSAD2/HERC5/OAS1/OAS3/SPON2/MX1/IFI6/IFIT3/AZU1/PRF1/PLSCR1/DDX60/DDX58/OAS2	15	7.38281773561142
GO:0009615	BP	GO:0009615	response to virus	17/80	233/8033	8.1316778474359e-11	4.14173458362735e-08	3.72059926773909e-08	IFI44L/RSAD2/IFI44/HERC5/OAS1/OAS3/SPON2/MX1/IFI6/IFIT3/AZU1/PRF1/CCL4/PLSCR1/DDX60/DDX58/OAS2	17	7.38281773561142
GO:0002443	BP	GO:0002443	leukocyte mediated immunity	15/80	244/8033	1.28340027716474e-08	4.90258905876929e-06	4.4040893721653e-06	KDM5D/RSAD2/FCER2/ELANE/HLA-DOB/SPON2/AZU1/CD19/PRF1/KLRD1/SERPING1/HLA-DQB1/CTSG/DDX58/CD8A	15	5.30957450834233
GO:0002252	BP	GO:0002252	immune effector process	17/80	377/8033	1.21641387103867e-07	3.32356049824755e-05	2.9856178628512e-05	KDM5D/RSAD2/FCER2/ELANE/HLA-DOB/SPON2/CFD/AZU1/CD19/PRF1/KLRD1/SERPING1/HLA-DQB1/CTSG/DDX60/DDX58/CD8A	17	4.47839641142393
GO:0002764	BP	GO:0002764	immune response-regulating signaling pathway	14/80	252/8033	1.48022783390239e-07	3.32356049824755e-05	2.9856178628512e-05	RSAD2/OAS1/OAS3/BANK1/MS4A1/CD19/CD79A/KLRD1/CD79B/HLA-DQB1/PLSCR1/DDX60/BTNL8/DDX58	14	4.47839641142393
GO:0006959	BP	GO:0006959	humoral immune response	11/80	144/8033	1.52257352668409e-07	3.32356049824755e-05	2.9856178628512e-05	GNLY/FCER2/ELANE/SPON2/MS4A1/CFD/AZU1/PI3/SERPING1/HLA-DQB1/CTSG	11	4.47839641142393
GO:0031640	BP	GO:0031640	killing of cells of other organism	6/80	32/8033	5.94879624889499e-07	0.000103150749251904	9.26622878372024e-05	GNLY/FCER2/ELANE/AZU1/PRF1/CTSG	6	3.9865276131122
GO:0050778	BP	GO:0050778	positive regulation of immune response	15/80	327/8033	6.07563313656503e-07	0.000103150749251904	9.26622878372024e-05	RSAD2/FCER2/ELANE/BANK1/MS4A1/CFD/CD19/CD79A/KLRD1/SERPING1/CD79B/HLA-DQB1/CTSG/PLSCR1/BTNL8	15	3.9865276131122
GO:0002250	BP	GO:0002250	adaptive immune response	14/80	290/8033	8.23624646353584e-07	0.000125849845962828	0.000113053319878429	KDM5D/RSAD2/ERAP2/FCER2/HLA-DOB/CD19/PRF1/CD79A/KLRD1/SERPING1/CD79B/HLA-DQB1/BTNL8/CD8A	14	3.90014731168125
GO:0045087	BP	GO:0045087	innate immune response	17/80	448/8033	1.40060761870989e-06	0.000194557131035337	0.000174774386105042	RSAD2/HERC5/OAS1/OAS3/SPON2/MX1/IFI6/IFIT3/CFD/PI3/KLRD1/SERPING1/CCL4/PLSCR1/DDX60/DDX58/OAS2	17	3.71095284652284
GO:0048525	BP	GO:0048525	negative regulation of viral process	7/80	63/8033	2.63100000367415e-06	0.000323073923968495	0.000290223475375391	RSAD2/OAS1/OAS3/MX1/LY6E/PLSCR1/OAS2	7	3.49069809346363
GO:0045071	BP	GO:0045071	negative regulation of viral genome replication	6/80	41/8033	2.7486655835016e-06	0.000323073923968495	0.000290223475375391	RSAD2/OAS1/OAS3/MX1/PLSCR1/OAS2	6	3.49069809346363
GO:0002253	BP	GO:0002253	activation of immune response	11/80	204/8033	4.8907291119062e-06	0.000533788148785191	0.000479512087362833	BANK1/MS4A1/CFD/CD19/CD79A/KLRD1/SERPING1/CD79B/HLA-DQB1/PLSCR1/BTNL8	11	3.27263107268851
GO:0042742	BP	GO:0042742	defense response to bacterium	9/80	135/8033	6.91471210637543e-06	0.00070437867323611	0.000632756813102706	GNLY/ELANE/OAS1/OAS3/SPON2/AZU1/PI3/CTSG/OAS2	9	3.15219380181903
GO:0009617	BP	GO:0009617	response to bacterium	14/80	358/8033	9.77164436595753e-06	0.000933192036948944	0.000838304227184778	IFI44/GNLY/ELANE/OAS1/OAS3/SPON2/BANK1/MS4A1/CFD/AZU1/PI3/CTSG/GZMA/OAS2	14	3.03002897575472
GO:0002449	BP	GO:0002449	lymphocyte mediated immunity	10/80	183/8033	1.21775409877847e-05	0.00109454603701971	0.000983251606691719	KDM5D/RSAD2/FCER2/HLA-DOB/CD19/PRF1/KLRD1/SERPING1/HLA-DQB1/CD8A	10	2.96076596712195
GO:0002460	BP	GO:0002460	adaptive immune response based on somatic recombination of immune receptors built from immunoglobulin superfamily domains	10/80	189/8033	1.61541935572485e-05	0.0012430874178579	0.00111668916567009	KDM5D/RSAD2/FCER2/HLA-DOB/CD19/PRF1/KLRD1/SERPING1/HLA-DQB1/CD8A	10	2.90549832931623
GO:0002429	BP	GO:0002429	immune response-activating cell surface receptor signaling pathway	9/80	150/8033	1.62707777206532e-05	0.0012430874178579	0.00111668916567009	BANK1/MS4A1/CD19/CD79A/KLRD1/CD79B/HLA-DQB1/PLSCR1/BTNL8	9	2.90549832931623
GO:0002757	BP	GO:0002757	immune response-activating signal transduction	9/80	150/8033	1.62707777206532e-05	0.0012430874178579	0.00111668916567009	BANK1/MS4A1/CD19/CD79A/KLRD1/CD79B/HLA-DQB1/PLSCR1/BTNL8	9	2.90549832931623
GO:0032069	BP	GO:0032069	regulation of nuclease activity	4/80	18/8033	2.51006743708615e-05	0.00182637287803221	0.00164066563306283	OAS1/OAS3/GZMA/OAS2	4	2.73841055082159
GO:0002768	BP	GO:0002768	immune response-regulating cell surface receptor signaling pathway	9/80	163/8033	3.159462787567e-05	0.00204791653845448	0.0018396825338555	BANK1/MS4A1/CD19/CD79A/KLRD1/CD79B/HLA-DQB1/PLSCR1/BTNL8	9	2.68868774673296
GO:0045069	BP	GO:0045069	regulation of viral genome replication	6/80	62/8033	3.18280976873537e-05	0.00204791653845448	0.0018396825338555	RSAD2/OAS1/OAS3/MX1/PLSCR1/OAS2	6	2.68868774673296
GO:0070106	BP	GO:0070106	interleukin-27-mediated signaling pathway	3/80	7/8033	3.23502275763091e-05	0.00204791653845448	0.0018396825338555	OAS1/MX1/OAS2	3	2.68868774673296
GO:0050853	BP	GO:0050853	B cell receptor signaling pathway	5/80	38/8033	3.35064878673836e-05	0.00204791653845448	0.0018396825338555	BANK1/MS4A1/CD19/CD79A/CD79B	5	2.68868774673296
GO:0019730	BP	GO:0019730	antimicrobial humoral response	6/80	63/8033	3.49014763908989e-05	0.0020511329202036	0.0018425718710013	GNLY/ELANE/SPON2/AZU1/PI3/CTSG	6	2.68800619499951
GO:0032760	BP	GO:0032760	positive regulation of tumor necrosis factor production	6/80	67/8033	4.96669056457806e-05	0.00280435412867233	0.00251920486620881	OAS1/OAS3/SPON2/AZU1/DDX58/OAS2	6	2.55216714533544
GO:0060700	BP	GO:0060700	regulation of ribonuclease activity	3/80	8/8033	5.13886882217442e-05	0.00280435412867233	0.00251920486620881	OAS1/OAS3/OAS2	3	2.55216714533544
GO:1903900	BP	GO:1903900	regulation of viral life cycle	7/80	100/8033	5.66704424108329e-05	0.00298594606909492	0.00268233237400095	RSAD2/OAS1/OAS3/MX1/LY6E/PLSCR1/OAS2	7	2.52491804058487
GO:1903557	BP	GO:1903557	positive regulation of tumor necrosis factor superfamily cytokine production	6/80	70/8033	6.372619393177e-05	0.00324578747759149	0.00291575287322906	OAS1/OAS3/SPON2/AZU1/DDX58/OAS2	6	2.48867991960864
GO:0070942	BP	GO:0070942	neutrophil mediated cytotoxicity	3/80	9/8033	7.65297366470682e-05	0.00354355871505213	0.00318324646213004	ELANE/AZU1/CTSG	3	2.45056036679357
GO:0070943	BP	GO:0070943	neutrophil-mediated killing of symbiont cell	3/80	9/8033	7.65297366470682e-05	0.00354355871505213	0.00318324646213004	ELANE/AZU1/CTSG	3	2.45056036679357
GO:0070944	BP	GO:0070944	neutrophil-mediated killing of bacterium	3/80	9/8033	7.65297366470682e-05	0.00354355871505213	0.00318324646213004	ELANE/AZU1/CTSG	3	2.45056036679357
GO:0001906	BP	GO:0001906	cell killing	7/80	106/8033	8.22476304099555e-05	0.00369630527254153	0.00332046161159697	GNLY/FCER2/ELANE/AZU1/PRF1/KLRD1/CTSG	7	2.43223216821346
GO:0140374	BP	GO:0140374	antiviral innate immune response	3/80	10/8033	0.000108543751860792	0.00473871008123686	0.00425687375718715	OAS1/MX1/DDX58	3	2.32433986103485
GO:0050832	BP	GO:0050832	defense response to fungus	4/80	26/8033	0.000115424327761613	0.00489912146721514	0.00440097436845449	GNLY/ELANE/SPON2/CTSG	4	2.30988179265486
GO:0050792	BP	GO:0050792	regulation of viral process	7/80	113/8033	0.000123271665540359	0.0050907866201532	0.00457315083540904	RSAD2/OAS1/OAS3/MX1/LY6E/PLSCR1/OAS2	7	2.29321510599391
GO:0050851	BP	GO:0050851	antigen receptor-mediated signaling pathway	7/80	114/8033	0.00013029419681391	0.00523919822978036	0.00470647181843042	BANK1/MS4A1/CD19/CD79A/CD79B/HLA-DQB1/BTNL8	7	2.28073516931859
GO:0019731	BP	GO:0019731	antibacterial humoral response	4/80	29/8033	0.000179260692059584	0.00702334198633447	0.00630920222525499	ELANE/SPON2/PI3/CTSG	4	2.15345618404535
GO:0098586	BP	GO:0098586	cellular response to virus	5/80	55/8033	0.000203468961678284	0.00765049732499068	0.00687258784223467	OAS1/OAS3/IFI6/DDX60/DDX58	5	2.11631033236548
GO:0032728	BP	GO:0032728	positive regulation of interferon-beta production	4/80	30/8033	0.000205281669060614	0.00765049732499068	0.00687258784223467	OAS1/OAS3/DDX58/OAS2	4	2.11631033236548
GO:0019079	BP	GO:0019079	viral genome replication	6/80	89/8033	0.000243101575966563	0.00879195809393133	0.00789798384850266	RSAD2/OAS1/OAS3/MX1/PLSCR1/OAS2	6	2.05591439060478
GO:0051873	BP	GO:0051873	killing by host of symbiont cells	3/80	13/8033	0.000253171568149855	0.00879195809393133	0.00789798384850266	ELANE/AZU1/CTSG	3	2.05591439060478
GO:0051883	BP	GO:0051883	killing of cells in other organism involved in symbiotic interaction	3/80	13/8033	0.000253171568149855	0.00879195809393133	0.00789798384850266	ELANE/AZU1/CTSG	3	2.05591439060478
GO:0009620	BP	GO:0009620	response to fungus	4/80	33/8033	0.000299648550151011	0.0101747329917943	0.00914015694495714	GNLY/ELANE/SPON2/CTSG	4	1.99247697883118
GO:0034109	BP	GO:0034109	homotypic cell-cell adhesion	5/80	60/8033	0.000307276689239589	0.0102069300251759	0.00916908015488384	MYL9/ALOX12/ITGA2B/JUP/DSP	5	1.99110486257639
GO:0019835	BP	GO:0019835	cytolysis	3/80	15/8033	0.000397023921093764	0.0129075010942824	0.0115950547168257	MMD/PRF1/GZMA	3	1.88915782946178
GO:0032682	BP	GO:0032682	negative regulation of chemokine production	3/80	16/8033	0.000485147004473725	0.0154438463090803	0.0138735020577574	ELANE/OAS1/OAS3	3	1.81124452894973
GO:0032481	BP	GO:0032481	positive regulation of type I interferon production	4/80	39/8033	0.000575640139774797	0.01795057415461	0.0161253435502972	OAS1/OAS3/DDX58/OAS2	4	1.74592165582154
GO:0032608	BP	GO:0032608	interferon-beta production	4/80	40/8033	0.000634795038471474	0.0189690889567977	0.0170402948468339	OAS1/OAS3/DDX58/OAS2	4	1.72195352680964
GO:0032648	BP	GO:0032648	regulation of interferon-beta production	4/80	40/8033	0.000634795038471474	0.0189690889567977	0.0170402948468339	OAS1/OAS3/DDX58/OAS2	4	1.72195352680964
GO:0002440	BP	GO:0002440	production of molecular mediator of immune response	7/80	148/8033	0.000645544912142328	0.0189690889567977	0.0170402948468339	RSAD2/VPREB3/ELANE/HLA-DOB/SPON2/HLA-DQB1/DDX58	7	1.72195352680964
GO:0002444	BP	GO:0002444	myeloid leukocyte mediated immunity	5/80	71/8033	0.000672640291214712	0.0190332289810385	0.0170979130554383	ELANE/SPON2/AZU1/CTSG/DDX58	5	1.7204875275465
GO:0019882	BP	GO:0019882	antigen processing and presentation	5/80	71/8033	0.000672640291214712	0.0190332289810385	0.0170979130554383	KDM5D/ERAP2/HLA-DOB/HLA-DQB1/CD8A	5	1.7204875275465
GO:0034340	BP	GO:0034340	response to type I interferon	4/80	41/8033	0.000698138211448043	0.0193955488562293	0.017423391918244	OAS1/OAS3/MX1/OAS2	4	1.71229792620267
GO:0002456	BP	GO:0002456	T cell mediated immunity	5/80	73/8033	0.00076405773417399	0.0208478610324617	0.0187280316797534	KDM5D/RSAD2/PRF1/KLRD1/CD8A	5	1.68093849653921
GO:0002831	BP	GO:0002831	regulation of response to biotic stimulus	8/80	201/8033	0.000827695442825105	0.0221880462567853	0.0199319456591678	HERC5/OAS1/OAS3/KLRD1/SERPING1/PLSCR1/DDX60/DDX58	8	1.65388093739183
GO:0045824	BP	GO:0045824	negative regulation of innate immune response	4/80	44/8033	0.000914925338863144	0.0232992029515768	0.0209301189369359	OAS1/OAS3/KLRD1/SERPING1	4	1.63265893561144
GO:0032640	BP	GO:0032640	tumor necrosis factor production	6/80	114/8033	0.000916237760682766	0.0232992029515768	0.0209301189369359	OAS1/OAS3/SPON2/AZU1/DDX58/OAS2	6	1.63265893561144
GO:0032680	BP	GO:0032680	regulation of tumor necrosis factor production	6/80	114/8033	0.000916237760682766	0.0232992029515768	0.0209301189369359	OAS1/OAS3/SPON2/AZU1/DDX58/OAS2	6	1.63265893561144
GO:0002446	BP	GO:0002446	neutrophil mediated immunity	3/80	20/8033	0.000959672060295824	0.0232992029515768	0.0209301189369359	ELANE/AZU1/CTSG	3	1.63265893561144
GO:0039529	BP	GO:0039529	RIG-I signaling pathway	3/80	20/8033	0.000959672060295824	0.0232992029515768	0.0209301189369359	OAS3/DDX60/DDX58	3	1.63265893561144
GO:0051712	BP	GO:0051712	positive regulation of killing of cells of other organism	2/80	5/8033	0.000960634676668416	0.0232992029515768	0.0209301189369359	FCER2/PRF1	2	1.63265893561144
GO:0071706	BP	GO:0071706	tumor necrosis factor superfamily cytokine production	6/80	117/8033	0.00104943839064654	0.0246698747831988	0.0221614196178639	OAS1/OAS3/SPON2/AZU1/DDX58/OAS2	6	1.60783305485172
GO:1903555	BP	GO:1903555	regulation of tumor necrosis factor superfamily cytokine production	6/80	117/8033	0.00104943839064654	0.0246698747831988	0.0221614196178639	OAS1/OAS3/SPON2/AZU1/DDX58/OAS2	6	1.60783305485172
GO:0001909	BP	GO:0001909	leukocyte mediated cytotoxicity	5/80	79/8033	0.00109440962368604	0.0253372409847313	0.0227609274208388	ELANE/AZU1/PRF1/KLRD1/CTSG	5	1.59624067794282
GO:0003223	BP	GO:0003223	ventricular compact myocardium morphogenesis	2/80	6/8033	0.00143164221604025	0.0326499896434253	0.0293301091864333	TGFBR3/DSP	2	1.48611695214707
GO:0051702	BP	GO:0051702	biological process involved in interaction with symbiont	4/80	50/8033	0.00148361845958127	0.0333377795035321	0.0299479639519192	ELANE/AZU1/CCL4/CTSG	4	1.47706333016722
GO:0002934	BP	GO:0002934	desmosome organization	2/80	7/8033	0.00199135901142582	0.0440985010066472	0.0396145255667318	JUP/DSP	2	1.3555761727908
GO:0039528	BP	GO:0039528	cytoplasmic pattern recognition receptor signaling pathway in response to virus	3/80	26/8033	0.00209666056386718	0.0457671048798437	0.0411134642899671	OAS3/DDX60/DDX58	3	1.33944655915836
GO:0009897	CC	GO:0009897	external side of plasma membrane	11/85	210/8235	9.31456941048106e-06	0.000865546292178569	0.000753237263125696	FCER2/FOLR3/MS4A1/TGFBR3/CD19/CD79A/ITGA2B/CD79B/TMEM123/BTNL8/CD8A	11	3.06270969971225
GO:0034774	CC	GO:0034774	secretory granule lumen	11/85	221/8235	1.5100264418328e-05	0.000865546292178569	0.000753237263125696	ELANE/FOLR3/CFD/AOC1/AZU1/SERPING1/JUP/CTSG/TXNDC5/RETN/CTSW	11	3.06270969971225
GO:0060205	CC	GO:0060205	cytoplasmic vesicle lumen	11/85	223/8235	1.64347014450146e-05	0.000865546292178569	0.000753237263125696	ELANE/FOLR3/CFD/AOC1/AZU1/SERPING1/JUP/CTSG/TXNDC5/RETN/CTSW	11	3.06270969971225
GO:0031983	CC	GO:0031983	vesicle lumen	11/85	224/8235	1.71395305381895e-05	0.000865546292178569	0.000753237263125696	ELANE/FOLR3/CFD/AOC1/AZU1/SERPING1/JUP/CTSG/TXNDC5/RETN/CTSW	11	3.06270969971225
GO:0098552	CC	GO:0098552	side of membrane	13/85	346/8235	4.83237003976885e-05	0.00195227749606661	0.00169895957187663	FCER2/FOLR3/MS4A1/TGFBR3/CD19/CD79A/ITGA2B/CD79B/JUP/HLA-DQB1/TMEM123/BTNL8/CD8A	13	2.70945845181016
GO:0035580	CC	GO:0035580	specific granule lumen	5/85	43/8235	7.35934712263807e-05	0.00247764686462148	0.00215615959557993	ELANE/FOLR3/AOC1/JUP/RETN	5	2.60596059290554
GO:0009986	CC	GO:0009986	cell surface	14/85	460/8235	0.000231383333113422	0.0066770618984159	0.00581067919247241	FCER2/ELANE/FOLR3/MS4A1/TGFBR3/CD19/CD79A/ITGA2B/FCRL2/CD79B/CTSG/TMEM123/BTNL8/CD8A	14	2.17541459770453
GO:0035578	CC	GO:0035578	azurophil granule lumen	5/85	65/8235	0.000528680285170353	0.0133491772005514	0.0116170536346643	ELANE/AZU1/CTSG/TXNDC5/RETN	5	1.87454550196027
GO:0000323	CC	GO:0000323	lytic vacuole	13/85	454/8235	0.00070758564224593	0.0142932299733678	0.0124386107636916	GNLY/ELANE/HLA-DOB/MMD/NKG7/AZU1/PRF1/HLA-DQB1/CTSG/TXNDC5/CST7/RETN/CTSW	13	1.84486961857774
GO:0005764	CC	GO:0005764	lysosome	13/85	454/8235	0.00070758564224593	0.0142932299733678	0.0124386107636916	GNLY/ELANE/HLA-DOB/MMD/NKG7/AZU1/PRF1/HLA-DQB1/CTSG/TXNDC5/CST7/RETN/CTSW	13	1.84486961857774
GO:0044194	CC	GO:0044194	cytolytic granule	2/85	5/8235	0.00103191582350135	0.0189497269406612	0.0164909035908828	GNLY/PRF1	2	1.72239704369161
GO:0001533	CC	GO:0001533	cornified envelope	3/85	22/8235	0.00141845741108956	0.0238773664200076	0.0207791568115751	PI3/JUP/DSP	3	1.62201357588151
GO:0005916	CC	GO:0005916	fascia adherens	2/85	7/8235	0.00213806898618644	0.0308492810864044	0.0268464301273035	JUP/DSP	2	1.51075495233886
GO:0005952	CC	GO:0005952	cAMP-dependent protein kinase complex	2/85	7/8235	0.00213806898618644	0.0308492810864044	0.0268464301273035	PRKY/PRKAR2B	2	1.51075495233886
GO:0023023	MF	GO:0023023	MHC protein complex binding	5/81	27/8168	5.760399462608e-06	0.00156682865382938	0.00136430513588084	HLA-DOB/MS4A1/KLRD1/HLA-DQB1/CD8A	5	2.80497849476638
GO:0003725	MF	GO:0003725	double-stranded RNA binding	5/81	51/8168	0.00013914677007181	0.0137428939451855	0.0119665291705369	OAS1/OAS3/DDX60/DDX58/OAS2	5	1.86192180497034
GO:0004252	MF	GO:0004252	serine-type endopeptidase activity	6/81	82/8168	0.000151576036160134	0.0137428939451855	0.0119665291705369	ELANE/CFD/AZU1/PRSS21/CTSG/GZMA	6	1.86192180497034
GO:0008236	MF	GO:0008236	serine-type peptidase activity	6/81	91/8168	0.00026882743488128	0.0174474826666682	0.0151922739938094	ELANE/CFD/AZU1/PRSS21/CTSG/GZMA	6	1.75826722445493
GO:0017171	MF	GO:0017171	serine hydrolase activity	6/81	94/8168	0.000320725784313755	0.0174474826666682	0.0151922739938094	ELANE/CFD/AZU1/PRSS21/CTSG/GZMA	6	1.75826722445493
GO:0070566	MF	GO:0070566	adenylyltransferase activity	3/81	19/8168	0.000811931295509813	0.0368075520631115	0.0320499195595979	OAS1/OAS3/OAS2	3	1.43406306494492
GO:0008201	MF	GO:0008201	heparin binding	5/81	78/8168	0.00101501854132252	0.0381712824738404	0.03323737831507	ELANE/AOC1/TGFBR3/AZU1/CTSG	5	1.41826324843562
GO:0004175	MF	GO:0004175	endopeptidase activity	8/81	214/8168	0.00121242198583722	0.0381712824738404	0.03323737831507	ERAP2/ELANE/CFD/AZU1/PRSS21/CTSG/GZMA/CTSW	8	1.41826324843562
GO:0023026	MF	GO:0023026	MHC class II protein complex binding	3/81	22/8168	0.00126302037597266	0.0381712824738404	0.03323737831507	HLA-DOB/MS4A1/HLA-DQB1	3	1.41826324843562
GO:0086080	MF	GO:0086080	protein binding involved in heterotypic cell-cell adhesion	2/81	6/8168	0.00141990715184947	0.0386214745303056	0.0336293799122243	JUP/DSP	2	1.41317114929949
GO:0032395	MF	GO:0032395	MHC class II receptor activity	2/81	7/8168	0.0019750862562233	0.0488384965175215	0.0425257806363868	HLA-DOB/HLA-DQB1	2	1.31123771418241
