# Supplementary material for: Susceptibility identification for seasonal influenza A/H3N2 based on baseline blood transcriptome
Source: Front Immunol. 2023 Jan 12;13:1048774. doi: 10.3389/fimmu.2022.1048774 (PMC9878565; doi:10.3389/fimmu.2022.1048774)
Supplement: Supplementary file 3 [file DataSheet_3.csv]

gene	Module
ABCA2	black
ADAMTS1	black
AGAP1	black
AKR1C3	black
APOBEC3G	black
AUTS2	black
B3GAT1	black
CACNA2D2	black
CBR3	black
CCL4	black
CCL5	black
CCR5	black
CD160	black
CD8A	black
CLIC3	black
CST7	black
CTSW	black
DLG5	black
DUSP2	black
F2R	black
FASLG	black
GNLY	black
GZMA	black
GZMH	black
GZMM	black
H1-2	black
HERC2	black
HOPX	black
HSPA1B	black
IL32	black
KIR2DL1	black
KIR3DL1	black
KIR3DL3	black
KLF10	black
KLRD1	black
KLRF1	black
KLRG1	black
MATK	black
MLC1	black
NKG7	black
NUAK1	black
OSBPL3	black
PALLD	black
PAPSS1	black
PDGFD	black
PLAAT3	black
PPP2R2B	black
PRF1	black
PRSS23	black
PTGDR	black
PTGDS	black
PTGER2	black
RAP1GAP2	black
SLAMF8	black
SPON2	black
SYNE2	black
TBC1D19	black
TBX21	black
TGFBR3	black
TKTL1	black
TOX	black
TRPM4	black
TSPOAP1	black
TTC38	black
ZNF592	black
ABCC6	blue
ABI1	blue
ABTB2	blue
ACTR2	blue
AGER	blue
AGL	blue
AGPAT5	blue
ALDH1L1	blue
ANPEP	blue
AP1S2	blue
AP5M1	blue
ARAP2	blue
ARMT1	blue
ARSA	blue
BBS10	blue
BET1	blue
BTBD1	blue
C11orf58	blue
C3orf14	blue
CAAP1	blue
CCNC	blue
CD2AP	blue
CD36	blue
CHORDC1	blue
CHRNE	blue
CLASP2	blue
CLCF1	blue
CMPK1	blue
COL9A2	blue
CRY1	blue
CSNK1G3	blue
CYCS	blue
DCUN1D2	blue
DENND4A	blue
DHODH	blue
DHX40	blue
DMWD	blue
DMXL1	blue
DOCK5	blue
DONSON	blue
DPY19L4	blue
DUSP14	blue
EDEM3	blue
EIF1AX	blue
ENPP4	blue
ERAP1	blue
ETNK1	blue
FANCL	blue
FPGT	blue
FUBP3	blue
GAA	blue
GABBR1	blue
GNA11	blue
GPN3	blue
GTF3C4	blue
HES1	blue
HSPA13	blue
HYMAI	blue
ICAM5	blue
IDH1	blue
INHBB	blue
ITGA4	blue
ITGAX	blue
KAZN	blue
KIF1C	blue
KRT16	blue
LILRB2	blue
LIMK1	blue
LIMS2	blue
LIPT1	blue
LRRC40	blue
LYPLA1	blue
MAP9	blue
MATR3	blue
MDFIC	blue
METTL4	blue
MSH2	blue
NACAD	blue
NDFIP1	blue
NEK4	blue
NMUR1	blue
NR2F6	blue
NRAS	blue
NXPH4	blue
P2RY14	blue
PAQR3	blue
PLEKHF2	blue
PLXNA3	blue
PMAIP1	blue
PMP2	blue
PNRC2	blue
POLI	blue
POU2F2	blue
POU5F1P4	blue
PRKACB	blue
PSMD14	blue
PTGDR2	blue
RAB11FIP5	blue
RFK	blue
RNF111	blue
RNF138	blue
RRAS2	blue
RRBP1	blue
RRP7A	blue
SAMSN1	blue
SCML1	blue
SCP2	blue
SENP7	blue
SIM2	blue
SLC1A3	blue
SLC25A24	blue
SLC25A46	blue
SLC29A1	blue
SMC4	blue
SOAT2	blue
SPAG1	blue
SRP9	blue
STK16	blue
STK17B	blue
STK26	blue
SUCLA2	blue
SUCO	blue
SYMPK	blue
TBC1D5	blue
TDRKH	blue
TECPR2	blue
THOC6	blue
TIGAR	blue
TMEM123	blue
TMEM14A	blue
TMEM168	blue
TNFAIP8	blue
TNKS2	blue
TP53I11	blue
TRAF2	blue
TRIM37	blue
TRIM62	blue
TSNAX	blue
TTLL3	blue
UBA2	blue
UBA6	blue
VBP1	blue
VPS13D	blue
VPS54	blue
VRK2	blue
WIPF2	blue
WWOX	blue
ZBTB11	blue
ZNF204P	blue
ZNF267	blue
ZNF280D	blue
ZNF646	blue
ZZZ3	blue
ADD2	brown
ADM2	brown
ALOX15B	brown
ALPG	brown
ALS2CL	brown
ANGPTL8	brown
APLP1	brown
APOC1	brown
AQP8	brown
ASPHD1	brown
ATP12A	brown
ATP7B	brown
B3GNT3	brown
B3GNT4	brown
BCL7A	brown
BPIFA1	brown
BRCC3	brown
C3	brown
CACNG4	brown
CDC25A	brown
CHST5	brown
CIDEC	brown
CILP	brown
CLCN2	brown
CNTFR	brown
COPZ2	brown
CRCP	brown
CREB3L1	brown
CRMP1	brown
CRYM	brown
DAGLA	brown
DCAF16	brown
DDN	brown
DMBT1	brown
DPF1	brown
DPP6	brown
DSCR4	brown
EFNA2	brown
EFNA3	brown
ELF3	brown
ETV4	brown
FGL1	brown
FMOD	brown
FNBP1L	brown
FNDC4	brown
FOSB	brown
FOXL2	brown
GABRP	brown
GALR3	brown
GCK	brown
GPATCH1	brown
GPR31	brown
GRIK5	brown
GSTM5	brown
GUCA2A	brown
GUCA2B	brown
HPX	brown
HSD17B3	brown
HTR1E	brown
KIF23	brown
KIF26B	brown
KLK11	brown
LHX3	brown
LMX1B	brown
LPO	brown
LRP4	brown
MADCAM1	brown
MAGEA12	brown
MAPK4	brown
MAST2	brown
MEPE	brown
MISP	brown
MKS1	brown
MUC5B	brown
MYBPH	brown
MYO15A	brown
MYOD1	brown
NAA15	brown
NES	brown
NIPAL2	brown
NPPA	brown
NR4A1	brown
NUDT13	brown
OGFOD3	brown
OLFML3	brown
OR7E24	brown
PAIP1	brown
PAX7	brown
PDE6G	brown
PDZD7	brown
PGLYRP4	brown
PKMYT1	brown
PKP3	brown
PNMA3	brown
PPP1R13L	brown
PPP1R14D	brown
PRKAR1B	brown
PRR15L	brown
PSG2	brown
PSG4	brown
PTPRH	brown
PVT1	brown
PYCR1	brown
RAB3IL1	brown
REG1CP	brown
RNASE1	brown
RORC	brown
RPL10L	brown
S100A7	brown
SAMD4B	brown
SCN5A	brown
SEMA7A	brown
SERPINA3	brown
SLC12A3	brown
SLC16A2	brown
SLC22A18AS	brown
SLC27A5	brown
SLC28A1	brown
SLC6A11	brown
SLC6A13	brown
SLC6A2	brown
SNAPC1	brown
SNED1	brown
SPEF1	brown
SSTR3	brown
SSX3	brown
ST8SIA1	brown
SULT2B1	brown
TBC1D29P	brown
TCEAL2	brown
TCN2	brown
TFCP2L1	brown
TFF2	brown
UXS1	brown
VWA7	brown
XDH	brown
YBX2	brown
ZNF219	brown
ZNF350	brown
ZNF747	brown
ZNF8	brown
ATF2	cyan
ATP5F1C	cyan
CAPZA1	cyan
CAPZA2	cyan
CASP3	cyan
CCR10	cyan
CCR2	cyan
CLSTN1	cyan
COMMD8	cyan
COPS2	cyan
CPSF7	cyan
CSHL1	cyan
DHCR24	cyan
DYNLT3	cyan
EVI2A	cyan
FCER1A	cyan
FOLR3	cyan
GET1	cyan
GPR65	cyan
H2AZ2	cyan
HAT1	cyan
LAMTOR3	cyan
LEPROT	cyan
MED21	cyan
MRPL3	cyan
MS4A3	cyan
MS4A6A	cyan
NAT1	cyan
PIGK	cyan
PKN1	cyan
POT1	cyan
RNASE4	cyan
RNPEP	cyan
SELENOT	cyan
SLC38A10	cyan
TAF7	cyan
USP16	cyan
XRCC2	cyan
ABCC3	green
ABLIM3	green
ALOX12	green
ASAP2	green
ATP9A	green
BMP6	green
CALD1	green
CAVIN2	green
CD151	green
CDC14B	green
CDKN1A	green
CLDN5	green
CLEC1B	green
CLU	green
CTTN	green
CXCL5	green
DAB2	green
DNM3	green
EHD3	green
F13A1	green
FAH	green
GFI1B	green
GNAZ	green
GNG11	green
GP6	green
GP9	green
GUCY1B1	green
H2AC8	green
H2BC21	green
H2BC3	green
H2BC7	green
H2BC8	green
H2BC9	green
ITGA2B	green
ITGB3	green
ITGB5	green
JAM3	green
LTBP1	green
MAMLD1	green
MAP3K7CL	green
MEIS1	green
MGLL	green
MMD	green
MPL	green
MYL9	green
MYLK	green
NAT8B	green
NRGN	green
NT5M	green
PDGFA	green
PGRMC1	green
PPBP	green
PRKAR2B	green
PTGS1	green
PTMS	green
RAB11B	green
SEC14L5	green
SELP	green
SLC24A3	green
SPARC	green
TFG	green
TGFB1I1	green
THBS1	green
TMEM158	green
TNFSF4	green
TPM1	green
TSC22D1	green
TUBB1	green
VWF	green
ZNF185	green
ANKRD55	greenyellow
ANXA4	greenyellow
APBA2	greenyellow
APBB1	greenyellow
ARMCX2	greenyellow
BDH1	greenyellow
CCR7	greenyellow
CD3G	greenyellow
DSC1	greenyellow
ENO2	greenyellow
EPHX2	greenyellow
FAM102A	greenyellow
FBLN5	greenyellow
FCGBP	greenyellow
FHIT	greenyellow
FUT8	greenyellow
GPRASP1	greenyellow
ICOS	greenyellow
ITGA6	greenyellow
LAPTM4B	greenyellow
LPAL2	greenyellow
LRRN3	greenyellow
LSR	greenyellow
MAN1C1	greenyellow
MARK4	greenyellow
MTUS1	greenyellow
NAP1L3	greenyellow
NECTIN2	greenyellow
NELL2	greenyellow
NMT2	greenyellow
NOSIP	greenyellow
PASK	greenyellow
PDE9A	greenyellow
PFN2	greenyellow
PIK3IP1	greenyellow
PLEKHB1	greenyellow
RMND1	greenyellow
SERPINE2	greenyellow
SH3YL1	greenyellow
SIRPG	greenyellow
SLC16A6	greenyellow
STXBP1	greenyellow
TBC1D4	greenyellow
TCF7	greenyellow
TMEM30B	greenyellow
TPM2	greenyellow
TTN	greenyellow
APBB1IP	grey60
CASP8	grey60
DAPK3	grey60
DDX17	grey60
DGKA	grey60
DPEP3	grey60
FFAR2	grey60
GAB1	grey60
GADD45G	grey60
GPR68	grey60
GRAP	grey60
INKA2	grey60
MAP3K2	grey60
MARK2	grey60
MAZ	grey60
NCAM1	grey60
PDLIM7	grey60
PLEC	grey60
RAB3D	grey60
SLC6A6	grey60
SNORA64	grey60
TMEM135	grey60
TMEM259	grey60
ABAT	grey
ABCA1	grey
ABCA6	grey
ABCC9	grey
ADARB2	grey
ADCY9	grey
ADGRE1	grey
ADGRF1	grey
ADORA2B	grey
ADORA3	grey
AGO3	grey
AHDC1	grey
AKAP10	grey
AKAP12	grey
ALDH1A1	grey
ALDH8A1	grey
ALOX15	grey
ANKS1B	grey
AOC1	grey
AP3B2	grey
APOL1	grey
APOM	grey
ARHGAP6	grey
ASGR2	grey
ATP6V1G2	grey
ATXN1	grey
AVL9	grey
BAMBI	grey
BATF3	grey
BCAT1	grey
BDNF	grey
BEGAIN	grey
BICD2	grey
BIK	grey
BTN3A2	grey
BTNL3	grey
BTNL8	grey
C14orf132	grey
C1orf56	grey
C1QA	grey
C1QB	grey
C8G	grey
CAMTA1	grey
CASP7	grey
CAVIN3	grey
CCN3	grey
CD101	grey
CD68	grey
CD9	grey
CD93	grey
CDC42EP3	grey
CDH9	grey
CDKN1C	grey
CDRT1	grey
CEBPE	grey
CENPBD2P	grey
CFD	grey
CKB	grey
CLEC10A	grey
CLEC3B	grey
CLEC5A	grey
CLPB	grey
CNTNAP2	grey
COA7	grey
COL5A3	grey
COL9A3	grey
CORO2A	grey
CPA3	grey
CPED1	grey
CRHBP	grey
CRYBA2	grey
CTPS2	grey
CTSZ	grey
CXCR6	grey
CYP27A1	grey
CYP4F2	grey
DDX6	grey
DHRS9	grey
DNAAF11	grey
DNAJC1	grey
DPP3	grey
DSC2	grey
DUSP7	grey
EPS8L2	grey
ERAP2	grey
ERC1	grey
ERO1B	grey
FADS1	grey
FAR2	grey
FBN2	grey
FGF13	grey
FLT3	grey
FOLH1B	grey
FUBP1	grey
G0S2	grey
G6PC1	grey
G6PC2	grey
GABRE	grey
GAGE1	grey
GDPD5	grey
GLTP	grey
GOLM1	grey
GPR182	grey
GPR39	grey
GPR52	grey
GPX3	grey
GSDMB	grey
GSDME	grey
GSTM3	grey
GSTM4	grey
GSTT1	grey
GSTZ1	grey
GZMK	grey
H1-0	grey
H2AC17	grey
H4C8	grey
HDC	grey
HEBP1	grey
HEY1	grey
HIP1	grey
HIPK1	grey
HLA-DQB1	grey
HLA-DRB1	grey
HMBOX1	grey
HOXA1	grey
HOXA5	grey
HPF1	grey
IDI2-AS1	grey
IDO1	grey
IFT88	grey
IGFBP2	grey
IL18RAP	grey
IL7	grey
IRF5	grey
ITIH3	grey
JUP	grey
KAT6B	grey
KCNA3	grey
KCNJ15	grey
KCNK7	grey
KCNMB4	grey
KCNN4	grey
KIR2DL3	grey
KLF13	grey
KLK15	grey
KLRA1P	grey
KRT19	grey
KRT23	grey
KRT75	grey
LAIR1	grey
LAMP5	grey
LANCL2	grey
LARGE1	grey
LGALS2	grey
LGALS3BP	grey
LGALSL	grey
LIG4	grey
LILRA3	grey
LILRA4	grey
LILRB5	grey
LOXL1	grey
LPL	grey
LRRC17	grey
MAGT1	grey
MAPK10	grey
ME3	grey
MED13L	grey
MILR1	grey
MPDZ	grey
MT4	grey
MUC13	grey
MYOM2	grey
NCAPD3	grey
NDUFB1	grey
NEDD4	grey
NINL	grey
NLRP2	grey
NPAP1	grey
NPY5R	grey
NQO2	grey
NRG1	grey
NSG1	grey
OLIG2	grey
OR7A10	grey
OSBPL9	grey
PAQR6	grey
PC	grey
PCDH11Y	grey
PCDHGA10	grey
PDE6C	grey
PDK4	grey
PDZK1	grey
PER3	grey
PEX5L	grey
PEX6	grey
PGAP6	grey
PGGHG	grey
PIK3CB	grey
PLA2G10	grey
PLEKHB2	grey
PLP2	grey
PLPPR4	grey
PLS1	grey
PMP22	grey
POLA1	grey
PPP1R3C	grey
PPP5C	grey
PRB4	grey
PSAT1	grey
PSCA	grey
PSRC1	grey
PTER	grey
PTH2R	grey
PTP4A3	grey
PTPRN2	grey
PXDC1	grey
RAPGEF5	grey
RASSF8	grey
RCAN2	grey
RFX7	grey
ROPN1B	grey
RSRC1	grey
SEC14L3	grey
SH3BP4	grey
SH3BP5	grey
SIGLEC5	grey
SIGLEC7	grey
SIRPB1	grey
SIRT6	grey
SIX6	grey
SKA1	grey
SLC2A9	grey
SLC35E2A	grey
SLN	grey
SMPD3	grey
SNAPC5	grey
SPAG11B	grey
SPATA20	grey
STAG3L4	grey
STAP2	grey
SULT1A1	grey
SULT1A2	grey
SYNC	grey
TACSTD2	grey
TAS2R14	grey
TGS1	grey
TIMM13	grey
TMCC1	grey
TMEM176A	grey
TMPO	grey
TNFRSF4	grey
TOP1	grey
TPST1	grey
TRMT5	grey
TRPV1	grey
TSGA10	grey
TUBBP5	grey
UCK2	grey
UPB1	grey
UTP20	grey
VASH1	grey
VSIG10	grey
WARS1	grey
WLS	grey
ZNF264	grey
ZNF286A	grey
ZNF35	grey
ZWILCH	grey
ACTA2	lightcyan
DDX3Y	lightcyan
EIF1AY	lightcyan
GK	lightcyan
H2BC5	lightcyan
H3C4	lightcyan
H4C4	lightcyan
KATNBL1	lightcyan
KDM5D	lightcyan
MAK	lightcyan
OPLAH	lightcyan
PRKX	lightcyan
PRKY	lightcyan
PUDP	lightcyan
RAB20	lightcyan
RBM3	lightcyan
RBM47	lightcyan
RPS4Y1	lightcyan
SMC1A	lightcyan
TPPP3	lightcyan
TUFT1	lightcyan
UTY	lightcyan
VDR	lightcyan
XIST	lightcyan
ADGRG3	lightgreen
ADM	lightgreen
ALPL	lightgreen
ANXA3	lightgreen
APOBEC3A	lightgreen
CA4	lightgreen
CASP5	lightgreen
CREB5	lightgreen
DOCK4	lightgreen
F5	lightgreen
FPR2	lightgreen
GALNT14	lightgreen
IL1B	lightgreen
IL1R2	lightgreen
KCNJ2	lightgreen
LILRA5	lightgreen
LIMK2	lightgreen
LY96	lightgreen
MAPK14	lightgreen
SLC22A4	lightgreen
TGM3	lightgreen
VNN1	lightgreen
WDFY3	lightgreen
BUB1B	lightyellow
CACNA2D3	lightyellow
CCNA2	lightyellow
CCNB1	lightyellow
CCNB2	lightyellow
CDC20	lightyellow
CENPM	lightyellow
ESPL1	lightyellow
FANCI	lightyellow
FOXM1	lightyellow
HMMR	lightyellow
KIF11	lightyellow
KPNA2	lightyellow
MCM2	lightyellow
NUSAP1	lightyellow
PRC1	lightyellow
TOP2A	lightyellow
TPX2	lightyellow
UBE2C	lightyellow
ZWINT	lightyellow
ACP3	magenta
AIM2	magenta
APOL6	magenta
CAT	magenta
CCR1	magenta
CCR3	magenta
CLEC7A	magenta
CXCL10	magenta
DCLRE1B	magenta
DDX58	magenta
DDX60	magenta
EIF2AK2	magenta
GBP1	magenta
HERC5	magenta
HERC6	magenta
IFI44	magenta
IFI44L	magenta
IFI6	magenta
IFIH1	magenta
IFIT1	magenta
IFIT2	magenta
IFIT3	magenta
IFIT5	magenta
IFITM3	magenta
LAP3	magenta
LILRA1	magenta
LY6E	magenta
MARCO	magenta
MT2A	magenta
MX1	magenta
OAS1	magenta
OAS2	magenta
OAS3	magenta
OASL	magenta
PARP12	magenta
PLSCR1	magenta
PPDPF	magenta
RSAD2	magenta
SERPING1	magenta
SIGLEC1	magenta
SPATS2L	magenta
THBD	magenta
TIMM10	magenta
TNFAIP6	magenta
TNFSF10	magenta
TREX1	magenta
TRIM22	magenta
XAF1	magenta
ZCCHC2	magenta
ACOX1	midnightblue
AOC2	midnightblue
AOC3	midnightblue
BMX	midnightblue
BST1	midnightblue
CDA	midnightblue
CEACAM4	midnightblue
CXCL1	midnightblue
CYP1B1	midnightblue
HPSE	midnightblue
IFRD1	midnightblue
MANSC1	midnightblue
MGAM	midnightblue
MME	midnightblue
MMP9	midnightblue
NECAB2	midnightblue
ORM1	midnightblue
PGLYRP1	midnightblue
PI3	midnightblue
QPCT	midnightblue
RETN	midnightblue
RTN3	midnightblue
RUBCNL	midnightblue
SLCO4C1	midnightblue
ST6GALNAC2	midnightblue
SYNE1	midnightblue
TLR4	midnightblue
TM6SF1	midnightblue
VNN2	midnightblue
ADGRB1	pink
ATP2A1	pink
AVEN	pink
C17orf75	pink
CCK	pink
CLK4	pink
CRABP1	pink
CRNKL1	pink
CRTAM	pink
CRYBA1	pink
DBF4	pink
DNALI1	pink
DOK1	pink
EMC2	pink
FASTKD1	pink
FGF17	pink
GOLGA4	pink
GRM4	pink
HAMP	pink
HAND2	pink
HAP1	pink
HMGN3	pink
INE1	pink
INVS	pink
KRT24	pink
LIMA1	pink
LRIF1	pink
MLN	pink
MREG	pink
MRTFB	pink
MYL3	pink
NEU2	pink
NTN3	pink
OXSM	pink
PANX1	pink
PIK3R4	pink
PLCB3	pink
PMS1	pink
PRPF39	pink
RAB6B	pink
RRP15	pink
SLC25A32	pink
SLC34A1	pink
SLC38A6	pink
SMC6	pink
SORBS2	pink
TDRD3	pink
TET3	pink
TLX2	pink
TOGARAM1	pink
UNC13A	pink
USP12	pink
ZDHHC13	pink
ZNF205	pink
ZNF354A	pink
ABCB4	purple
ADAM28	purple
BACE2	purple
BACH2	purple
BANK1	purple
BEND5	purple
BLK	purple
C11orf80	purple
C3AR1	purple
CCR6	purple
CD19	purple
CD22	purple
CD72	purple
CD79A	purple
CD79B	purple
CHST7	purple
CORO2B	purple
CR2	purple
DENND5B	purple
DSP	purple
FAM30A	purple
FCER2	purple
FCRL2	purple
FXYD1	purple
HLA-DOB	purple
ID3	purple
LDOC1	purple
METTL8	purple
MICAL3	purple
MS4A1	purple
OSBPL10	purple
PAOX	purple
PCDH9	purple
PKIG	purple
PNOC	purple
RASGRP3	purple
SIK1	purple
SSPN	purple
STAP1	purple
TCL1A	purple
TNFRSF13B	purple
TNFRSF17	purple
TSPAN13	purple
TXNDC5	purple
UGT8	purple
VPREB3	purple
ZNF135	purple
ZSCAN18	purple
ABCD1	red
ABCG1	red
ANAPC13	red
ATP5MF	red
ATP5PB	red
ATP5PO	red
ATP6V1D	red
BCL2A1	red
C2CD2L	red
CD8B	red
CLC	red
COPS4	red
COX7A2	red
CRISPLD2	red
CSTA	red
DNTTIP2	red
EIF3E	red
ETV7	red
FGL2	red
GADD45GIP1	red
GPR18	red
GTF2B	red
HMOX1	red
HSP90AA1	red
LALBA	red
LDHB	red
LRP1	red
LYRM4	red
MAFB	red
MCTS1	red
MRPL48	red
NDUFA1	red
NDUFS5	red
OLA1	red
PFDN5	red
PPA2	red
PSMA6	red
PYROXD1	red
RIOK2	red
RNASE2	red
RNASE6	red
RPA3	red
RPL23	red
RPL24	red
RPL27	red
RPL30	red
RPL37	red
RPS20	red
RPS21	red
RPS23	red
RPS24	red
RSF1	red
S100A12	red
S100A8	red
S100P	red
SASH1	red
SNRPD2	red
SPP1	red
TCF7L2	red
TOMM7	red
TXN	red
UGT2B17	red
UQCRH	red
UQCRQ	red
ZNF91	red
ATP7A	royalblue
AZU1	royalblue
BPI	royalblue
CAMP	royalblue
CEACAM6	royalblue
CTSG	royalblue
DEFA4	royalblue
ELANE	royalblue
F8	royalblue
LCN2	royalblue
LGALS9	royalblue
LTF	royalblue
MMP8	royalblue
MPO	royalblue
OLFM4	royalblue
POLR3G	royalblue
SART1	royalblue
SOS1	royalblue
TCN1	royalblue
ALOX12P2	salmon
APLNR	salmon
BMP5	salmon
BRSK2	salmon
C6orf15	salmon
CACNB4	salmon
CASQ2	salmon
CD226	salmon
CD5L	salmon
CDHR2	salmon
CELA3B	salmon
CYP27B1	salmon
DNAI1	salmon
FSCN3	salmon
GABRA3	salmon
HOXD9	salmon
HSF4	salmon
IL36A	salmon
KCNH4	salmon
KLK14	salmon
MYOZ1	salmon
NID1	salmon
NKX3-1	salmon
NOS1	salmon
PCDHGA1	salmon
PLA2G7	salmon
PLIN1	salmon
PNMA1	salmon
PON3	salmon
PRR34	salmon
PRX	salmon
RAMP3	salmon
RAX	salmon
RBMS3	salmon
SLC5A2	salmon
SPTBN4	salmon
ZC2HC1A	salmon
ZNF253	salmon
ZNF304	salmon
AQP2	tan
ATAD3A	tan
C2	tan
C3orf18	tan
CCDC7	tan
CFH	tan
CHRNA3	tan
CLDN11	tan
CYP2A7	tan
DRICH1	tan
DSCAM	tan
FEV	tan
FLRT1	tan
GGT1	tan
GRIN1	tan
HHLA1	tan
HROB	tan
IFNA7	tan
ITGB3BP	tan
KCNC4	tan
KCNMB2	tan
KRR1	tan
KRT4	tan
NETO2	tan
OXT	tan
PCBP3	tan
PCDHB11	tan
PPT2	tan
RAB3A	tan
SLC17A9	tan
SLC22A14	tan
SLC5A1	tan
SLC6A7	tan
SPP2	tan
THBS4	tan
TJP3	tan
TMOD3	tan
UEVLD	tan
UNC13B	tan
ZC3H13	tan
ZNF226	tan
AACS	turquoise
ABCA5	turquoise
ABCA7	turquoise
ABCC1	turquoise
ACKR1	turquoise
ACKR3	turquoise
ACSL6	turquoise
ADIPOR1	turquoise
AGPAT3	turquoise
AHSP	turquoise
AIDA	turquoise
AK1	turquoise
ALAS2	turquoise
ALPK3	turquoise
AMBRA1	turquoise
AMFR	turquoise
ANK1	turquoise
ANK3	turquoise
ANKRD2	turquoise
ANP32A-IT1	turquoise
ANXA10	turquoise
AQP1	turquoise
AQP3	turquoise
ARHGAP10	turquoise
ARID5A	turquoise
ASCC2	turquoise
ASCL3	turquoise
ASNS	turquoise
ATG2B	turquoise
ATP1B2	turquoise
BAG1	turquoise
BCL2L1	turquoise
BIRC2	turquoise
BLVRB	turquoise
BMP2K	turquoise
BNIP3L	turquoise
BPGM	turquoise
BRAF	turquoise
BRD4	turquoise
BRINP2	turquoise
BSG	turquoise
C1orf105	turquoise
C1orf159	turquoise
C9orf78	turquoise
CA1	turquoise
CA2	turquoise
CABP2	turquoise
CADPS2	turquoise
CAPN5	turquoise
CARM1	turquoise
CBLL1	turquoise
CCL25	turquoise
CCL8	turquoise
CD300C	turquoise
CD7	turquoise
CDC34	turquoise
CDKL1	turquoise
CDKN2C	turquoise
CEACAM21	turquoise
CHPT1	turquoise
CHST11	turquoise
CKS2	turquoise
CLCN1	turquoise
CLEC1A	turquoise
CLIP2	turquoise
CLMN	turquoise
CLN6	turquoise
CNPPD1	turquoise
CNTN2	turquoise
COLQ	turquoise
COX7C	turquoise
CRAT	turquoise
CREG1	turquoise
CSTF1	turquoise
CT62	turquoise
CTNNAL1	turquoise
CTRB2	turquoise
CTSE	turquoise
CUX2	turquoise
CYBRD1	turquoise
CYP2A13	turquoise
CYP51A1	turquoise
DAO	turquoise
DCAF6	turquoise
DDB2	turquoise
DDIT3	turquoise
DDIT4	turquoise
DENND1A	turquoise
DMTN	turquoise
DNAAF1	turquoise
DNMT3L	turquoise
DOHH	turquoise
DOK3	turquoise
DPM2	turquoise
DTX4	turquoise
DZIP3	turquoise
E2F2	turquoise
ECE1	turquoise
EIF1B	turquoise
EIF5A	turquoise
ELL2	turquoise
ENC1	turquoise
ENDOG	turquoise
ENOSF1	turquoise
EPB41	turquoise
EZH2	turquoise
F11	turquoise
FAHD2A	turquoise
FAM106A	turquoise
FAM13A	turquoise
FAM214B	turquoise
FAM215A	turquoise
FAXDC2	turquoise
FBLN1	turquoise
FBP2	turquoise
FBXO7	turquoise
FBXO9	turquoise
FCGR2B	turquoise
FECH	turquoise
FGF21	turquoise
FGF6	turquoise
FHL2	turquoise
FIS1	turquoise
FJX1	turquoise
FKBP8	turquoise
FLT4	turquoise
FOLR2	turquoise
FOXP3	turquoise
FRMD4B	turquoise
FURIN	turquoise
FXYD6	turquoise
GADD45A	turquoise
GATA1	turquoise
GCAT	turquoise
GDAP1	turquoise
GDPD2	turquoise
GFUS	turquoise
GIMAP6	turquoise
GJC2	turquoise
GLRX5	turquoise
GMPR	turquoise
GNA12	turquoise
GNAQ	turquoise
GPR171	turquoise
GPR27	turquoise
GRINA	turquoise
GSK3A	turquoise
GSPT1	turquoise
GYPB	turquoise
GYPC	turquoise
H1-10	turquoise
H4C5	turquoise
HACD1	turquoise
HAGH	turquoise
HBE1	turquoise
HBQ1	turquoise
HBZ	turquoise
HDGF	turquoise
HHLA2	turquoise
HIPK2	turquoise
HK1	turquoise
HMBS	turquoise
HOMER2	turquoise
HOXB1	turquoise
HOXB5	turquoise
HPS1	turquoise
HSP90B1	turquoise
HYAL3	turquoise
ICAM4	turquoise
ICE2	turquoise
IGHMBP2	turquoise
IL11	turquoise
IL12RB2	turquoise
IL22	turquoise
INPP5K	turquoise
INSR	turquoise
IPP	turquoise
IRF2BP1	turquoise
ISCA1	turquoise
ITGA2	turquoise
ITGA3	turquoise
ITGA8	turquoise
KANK1	turquoise
KANK2	turquoise
KAT2B	turquoise
KCNA2	turquoise
KCNF1	turquoise
KCNG1	turquoise
KCNH2	turquoise
KEL	turquoise
KIAA0754	turquoise
KIF16B	turquoise
KIFC3	turquoise
KLF1	turquoise
KLF3	turquoise
KLHDC10	turquoise
KLHDC8A	turquoise
KRT1	turquoise
KRT9	turquoise
LAD1	turquoise
LAMC3	turquoise
LETM1	turquoise
LINC00597	turquoise
MAD1L1	turquoise
MAFF	turquoise
MAP2K3	turquoise
MAP3K10	turquoise
MARCHF2	turquoise
MBNL3	turquoise
MCOLN1	turquoise
MDM4	turquoise
ME1	turquoise
MED18	turquoise
MEG3	turquoise
MEOX1	turquoise
METRN	turquoise
METTL16	turquoise
MEX3D	turquoise
MICAL2	turquoise
MICALL2	turquoise
MID1	turquoise
MIIP	turquoise
MKRN1	turquoise
MLXIPL	turquoise
MNX1	turquoise
MPHOSPH8	turquoise
MPI	turquoise
MPP1	turquoise
MPZL1	turquoise
MRPL35	turquoise
MXI1	turquoise
MYBL2	turquoise
MYH3	turquoise
MYL4	turquoise
NAP1L2	turquoise
NEDD4L	turquoise
NEFH	turquoise
NFIX	turquoise
NINJ2	turquoise
NME4	turquoise
NMRK2	turquoise
NPTXR	turquoise
NR1D2	turquoise
NSUN3	turquoise
NSUN5P2	turquoise
NT5E	turquoise
ODC1	turquoise
ODF1	turquoise
ODR4	turquoise
OR1F1	turquoise
OSBP2	turquoise
OTC	turquoise
OTUD3	turquoise
PAPPA2	turquoise
PBX1	turquoise
PCDH17	turquoise
PCDHB6	turquoise
PCSK1N	turquoise
PCTP	turquoise
PDCD10	turquoise
PDLIM2	turquoise
PDZK1IP1	turquoise
PEX12	turquoise
PF4V1	turquoise
PGC	turquoise
PGM5	turquoise
PID1	turquoise
PILRB	turquoise
PINK1	turquoise
PIP5K1B	turquoise
PKD2L1	turquoise
PLXNB3	turquoise
PMS2P1	turquoise
POLE2	turquoise
POLL	turquoise
POLR1D	turquoise
POLR3K	turquoise
POPDC2	turquoise
PPFIA4	turquoise
PPM1A	turquoise
PPP3R1	turquoise
PPWD1	turquoise
PRDX2	turquoise
PRKCE	turquoise
PRSS21	turquoise
PSORS1C2	turquoise
PTGES	turquoise
PTMA	turquoise
PTPRB	turquoise
RALGAPA1	turquoise
RANBP10	turquoise
RAP1GAP	turquoise
RAPGEF2	turquoise
RARG	turquoise
RBM38	turquoise
RBX1	turquoise
RECK	turquoise
RECQL4	turquoise
RETSAT	turquoise
RFX2	turquoise
RGN	turquoise
RGS10	turquoise
RHD	turquoise
RIMS2	turquoise
RIOK3	turquoise
RMND5A	turquoise
RNF10	turquoise
RNF123	turquoise
RNF14	turquoise
RNF187	turquoise
ROBO4	turquoise
ROGDI	turquoise
RPH3AL	turquoise
RPIA	turquoise
RPL3L	turquoise
RSPH6A	turquoise
RUNDC3A	turquoise
RYR1	turquoise
SACS	turquoise
SEC14L4	turquoise
SELENBP1	turquoise
SHARPIN	turquoise
SIAH2	turquoise
SLC13A2	turquoise
SLC13A4	turquoise
SLC17A1	turquoise
SLC1A5	turquoise
SLC1A7	turquoise
SLC25A37	turquoise
SLC25A40	turquoise
SLC48A1	turquoise
SLC4A8	turquoise
SLC66A2	turquoise
SLC6A5	turquoise
SLC6A9	turquoise
SLC7A5	turquoise
SMC5	turquoise
SMOX	turquoise
SMPD2	turquoise
SNCA	turquoise
SOAT1	turquoise
SPTB	turquoise
SRRD	turquoise
SSBP3	turquoise
ST6GALNAC4	turquoise
STAG3	turquoise
STEAP1	turquoise
STEAP4	turquoise
STOM	turquoise
SYNJ2BP	turquoise
SYNM	turquoise
TAAR5	turquoise
TAF11	turquoise
TAGLN	turquoise
TAL1	turquoise
TBC1D31	turquoise
TENT5C	turquoise
TESC	turquoise
TEX11	turquoise
TFDP1	turquoise
TGM2	turquoise
THOP1	turquoise
TKFC	turquoise
TM7SF2	turquoise
TMCC2	turquoise
TMOD1	turquoise
TMPRSS3	turquoise
TMSB4Y	turquoise
TNNT2	turquoise
TOE1	turquoise
TOLLIP	turquoise
TONSL	turquoise
TPGS2	turquoise
TPPP	turquoise
TRAK2	turquoise
TRAPPC9	turquoise
TRIM14	turquoise
TRIM58	turquoise
TSPAN1	turquoise
TSPAN5	turquoise
TSPO2	turquoise
TUBB6	turquoise
UBE2H	turquoise
UBE2O	turquoise
UBXN6	turquoise
ULBP1	turquoise
UNC93B1	turquoise
UQCR11	turquoise
USP27X	turquoise
UTS2	turquoise
VTI1B	turquoise
WDR45	turquoise
WFS1	turquoise
WNK1	turquoise
WNT7B	turquoise
XK	turquoise
YBX1	turquoise
YIPF2	turquoise
YOD1	turquoise
ZBTB16	turquoise
ZC3H15	turquoise
ZER1	turquoise
ZG16	turquoise
ZKSCAN7	turquoise
ZNF512B	turquoise
ZNF665	turquoise
ABHD3	yellow
ACAP2	yellow
ADAM9	yellow
ANAPC2	yellow
ARHGAP35	yellow
ARID4B	yellow
ATP2B1	yellow
BCL10	yellow
C1D	yellow
CCT8L2	yellow
CD55	yellow
CEP170	yellow
CERS4	yellow
CPPED1	yellow
CPT1B	yellow
CRIP2	yellow
CSGALNACT2	yellow
DNAJB14	yellow
DPYD	yellow
DSE	yellow
DUSP6	yellow
EPHB6	yellow
EPS8	yellow
F2RL1	yellow
GALNT7	yellow
GBA3	yellow
GCA	yellow
GCH1	yellow
HDAC9	yellow
HIC1	yellow
HMGB2	yellow
HSD17B11	yellow
IKZF1	yellow
IQGAP2	yellow
ITIH4	yellow
JMJD1C	yellow
KCTD12	yellow
KLHL2	yellow
KRT14	yellow
LBR	yellow
LIPA	yellow
LY75	yellow
MAT2B	yellow
MORC3	yellow
MTMR6	yellow
NOD2	yellow
OSBPL8	yellow
OSGIN2	yellow
OXR1	yellow
PELI1	yellow
PJA2	yellow
PNRC1	yellow
PTGS2	yellow
RAP1A	yellow
RIN2	yellow
RP2	yellow
RPAP1	yellow
RTN1	yellow
SMPDL3A	yellow
SOD2	yellow
SP3	yellow
STXBP3	yellow
TJP2	yellow
TLR7	yellow
TMEM184C	yellow
TMEM30A	yellow
TRMU	yellow
UBE2D1	yellow
VCPKMT	yellow
WNT7A	yellow
ZFAND6	yellow
ZFYVE16	yellow
ZNF654	yellow
