# Supplementary material for: Susceptibility identification for seasonal influenza A/H3N2 based on baseline blood transcriptome
Source: Front Immunol. 2023 Jan 12;13:1048774. doi: 10.3389/fimmu.2022.1048774 (PMC9878565; doi:10.3389/fimmu.2022.1048774)
Supplement: Supplementary file 4 [file DataSheet_4.csv]

	ONTOLOGY	ID	Description	GeneRatio	BgRatio	pvalue	p.adjust	qvalue	geneID	Count	logPadjust	Module
GO:0050853	BP	GO:0050853	B cell receptor signaling pathway	8/47	38/8033	3.15E-11	3.10E-08	2.84E-08	BANK1/BLK/CD19/CD22/CD79A/CD79B/MS4A1/STAP1	8	7.508100701	Purple
GO:0002429	BP	GO:0002429	immune response-activating cell surface receptor signaling pathway	10/47	150/8033	1.09E-08	3.59E-06	3.29E-06	BANK1/BLK/C3AR1/CD19/CD22/CD79A/CD79B/CR2/MS4A1/STAP1	10	5.444915507	Purple
GO:0002757	BP	GO:0002757	immune response-activating signal transduction	10/47	150/8033	1.09E-08	3.59E-06	3.29E-06	BANK1/BLK/C3AR1/CD19/CD22/CD79A/CD79B/CR2/MS4A1/STAP1	10	5.444915507	Purple
GO:0002768	BP	GO:0002768	immune response-regulating cell surface receptor signaling pathway	10/47	163/8033	2.44E-08	6.00E-06	5.49E-06	BANK1/BLK/C3AR1/CD19/CD22/CD79A/CD79B/CR2/MS4A1/STAP1	10	5.222048102	Purple
GO:0042113	BP	GO:0042113	B cell activation	10/47	169/8033	3.44E-08	6.78E-06	6.21E-06	BANK1/BLK/CCR6/CD19/CD22/CD79A/CD79B/CR2/MS4A1/TNFRSF13B	10	5.168620809	Purple
GO:0042100	BP	GO:0042100	B cell proliferation	7/47	61/8033	5.07E-08	8.33E-06	7.63E-06	BLK/CD19/CD22/CD79A/CR2/MS4A1/TNFRSF13B	7	5.079547215	Purple
GO:0002253	BP	GO:0002253	activation of immune response	10/47	204/8033	2.04E-07	2.87E-05	2.63E-05	BANK1/BLK/C3AR1/CD19/CD22/CD79A/CD79B/CR2/MS4A1/STAP1	10	4.541500412	Purple
GO:0050851	BP	GO:0050851	antigen receptor-mediated signaling pathway	8/47	114/8033	2.55E-07	3.14E-05	2.87E-05	BANK1/BLK/CD19/CD22/CD79A/CD79B/MS4A1/STAP1	8	4.50333348	Purple
GO:0050855	BP	GO:0050855	regulation of B cell receptor signaling pathway	4/47	13/8033	7.08E-07	7.75E-05	7.09E-05	BLK/CD19/CD22/STAP1	4	4.11094334	Purple
GO:0002764	BP	GO:0002764	immune response-regulating signaling pathway	10/47	252/8033	1.44E-06	0.000141588	0.000129673	BANK1/BLK/C3AR1/CD19/CD22/CD79A/CD79B/CR2/MS4A1/STAP1	10	3.84897211	Purple
GO:0050778	BP	GO:0050778	positive regulation of immune response	11/47	327/8033	2.01E-06	0.000179975	0.000164829	BANK1/BLK/C3AR1/CD19/CD22/CD79A/CD79B/CR2/FCER2/MS4A1/STAP1	11	3.744788451	Purple
GO:0002250	BP	GO:0002250	adaptive immune response	10/47	290/8033	5.10E-06	0.000418321	0.000383116	BACH2/CCR6/CD19/CD79A/CD79B/CR2/FCER2/HLA-DOB/TNFRSF13B/TNFRSF17	10	3.378490519	Purple
GO:0046649	BP	GO:0046649	lymphocyte activation	11/47	449/8033	4.10E-05	0.003106336	0.002844916	BANK1/BLK/CCR6/CD19/CD22/CD79A/CD79B/CR2/HLA-DOB/MS4A1/TNFRSF13B	11	2.507751557	Purple
GO:0050854	BP	GO:0050854	regulation of antigen receptor-mediated signaling pathway	4/47	40/8033	8.06E-05	0.005531779	0.00506624	BLK/CD19/CD22/STAP1	4	2.25713519	Purple
GO:0046651	BP	GO:0046651	lymphocyte proliferation	7/47	185/8033	8.85E-05	0.005531779	0.00506624	BLK/CD19/CD22/CD79A/CR2/MS4A1/TNFRSF13B	7	2.25713519	Purple
GO:0032943	BP	GO:0032943	mononuclear cell proliferation	7/47	187/8033	9.47E-05	0.005531779	0.00506624	BLK/CD19/CD22/CD79A/CR2/MS4A1/TNFRSF13B	7	2.25713519	Purple
GO:0050864	BP	GO:0050864	regulation of B cell activation	5/47	80/8033	9.55E-05	0.005531779	0.00506624	BANK1/BLK/CD19/CD22/TNFRSF13B	5	2.25713519	Purple
GO:0030183	BP	GO:0030183	B cell differentiation	5/47	91/8033	0.000176038	0.009258801	0.008479607	CD19/CD79A/CD79B/CR2/MS4A1	5	2.033445247	Purple
GO:0070661	BP	GO:0070661	leukocyte proliferation	7/47	207/8033	0.000178596	0.009258801	0.008479607	BLK/CD19/CD22/CD79A/CR2/MS4A1/TNFRSF13B	7	2.033445247	Purple
GO:0016064	BP	GO:0016064	immunoglobulin mediated immune response	5/47	98/8033	0.000249343	0.012280166	0.011246703	CCR6/CD19/CR2/FCER2/HLA-DOB	5	1.910795776	Purple
GO:0019724	BP	GO:0019724	B cell mediated immunity	5/47	100/8033	0.000274029	0.012853245	0.011771554	CCR6/CD19/CR2/FCER2/HLA-DOB	5	1.890987204	Purple
GO:0002443	BP	GO:0002443	leukocyte mediated immunity	7/47	244/8033	0.000487408	0.021310655	0.019517212	BLK/CCR6/CD19/CR2/FCER2/HLA-DOB/STAP1	7	1.671403208	Purple
GO:0050869	BP	GO:0050869	negative regulation of B cell activation	3/47	27/8033	0.000497609	0.021310655	0.019517212	BANK1/BLK/TNFRSF13B	3	1.671403208	Purple
GO:0002430	BP	GO:0002430	complement receptor mediated signaling pathway	2/47	7/8033	0.000690642	0.028345091	0.02595965	C3AR1/CR2	2	1.547522148	Purple
GO:0002460	BP	GO:0002460	adaptive immune response based on somatic recombination of immune receptors built from immunoglobulin superfamily domains	6/47	189/8033	0.000753982	0.029706895	0.027206849	BACH2/CCR6/CD19/CR2/FCER2/HLA-DOB	6	1.527142736	Purple
GO:0002683	BP	GO:0002683	negative regulation of immune system process	7/47	267/8033	0.000833727	0.031585411	0.028927275	BANK1/BLK/CD22/CR2/HLA-DOB/STAP1/TNFRSF13B	7	1.500513462	Purple
GO:1903131	BP	GO:1903131	mononuclear cell differentiation	7/47	277/8033	0.001034956	0.037756734	0.034579237	BLK/CCR6/CD19/CD79A/CD79B/CR2/MS4A1	7	1.423005575	Purple
GO:0002252	BP	GO:0002252	immune effector process	8/47	377/8033	0.001373968	0.047876668	0.043847506	BLK/CCR6/CD19/CD22/CR2/FCER2/HLA-DOB/STAP1	8	1.319876087	Purple
GO:0002377	BP	GO:0002377	immunoglobulin production	4/47	84/8033	0.001409567	0.047876668	0.043847506	CCR6/CD22/HLA-DOB/VPREB3	4	1.319876087	Purple
GO:0009897	CC	GO:0009897	external side of plasma membrane	7/47	210/8235	0.000167702	0.019453465	0.018005929	CCR6/CD19/CD22/CD79A/CD79B/FCER2/MS4A1	7	1.711003033	Purple
GO:0098552	CC	GO:0098552	side of membrane	8/47	346/8235	0.000669519	0.038832111	0.035942608	BLK/CCR6/CD19/CD22/CD79A/CD79B/FCER2/MS4A1	8	1.410808997	Purple
GO:0019865	MF	GO:0019865	immunoglobulin binding	3/43	9/8168	1.12E-05	0.001954533	0.001798758	CD22/FCER2/MS4A1	3	2.708956949	Purple
GO:0004875	MF	GO:0004875	complement receptor activity	2/43	7/8168	0.000559092	0.039299424	0.03616729	C3AR1/CR2	2	1.405613813	Purple
GO:0004888	MF	GO:0004888	transmembrane signaling receptor activity	9/43	475/8168	0.000673704	0.039299424	0.03616729	BLK/C3AR1/CCR6/CD72/CD79A/CD79B/CR2/FCRL2/HLA-DOB	9	1.405613813	Purple
GO:0005952	CC	GO:0005952	cAMP-dependent protein kinase complex	2ÔÂ23ÈÕ	7/8235	0.000155382	0.00678416	0.005663727	PRKX/PRKY	2	2.168503941	Lightcyan
GO:0000786	CC	GO:0000786	nucleosome	3ÔÂ23ÈÕ	39/8235	0.000162905	0.00678416	0.005663727	H2BC5/H3C4/H4C4	3	2.168503941	Lightcyan
GO:0044815	CC	GO:0044815	DNA packaging complex	3ÔÂ23ÈÕ	44/8235	0.000233937	0.00678416	0.005663727	H2BC5/H3C4/H4C4	3	2.168503941	Lightcyan
GO:0097431	CC	GO:0097431	mitotic spindle pole	2ÔÂ23ÈÕ	24/8235	0.001984016	0.043152347	0.036025553	KATNBL1/SMC1A	2	1.364995577	Lightcyan
GO:0072686	CC	GO:0072686	mitotic spindle	3ÔÂ23ÈÕ	104/8235	0.002883815	0.04532883	0.037842581	KATNBL1/MAK/SMC1A	3	1.343625486	Lightcyan
GO:0032993	CC	GO:0032993	protein-DNA complex	3ÔÂ23ÈÕ	107/8235	0.003126126	0.04532883	0.037842581	H2BC5/H3C4/H4C4	3	1.343625486	Lightcyan
GO:0004691	MF	GO:0004691	cAMP-dependent protein kinase activity	2ÔÂ23ÈÕ	6/8168	0.000113001	0.005922399	0.004654798	PRKX/PRKY	2	2.227502311	Lightcyan
GO:0004690	MF	GO:0004690	cyclic nucleotide-dependent protein kinase activity	2ÔÂ23ÈÕ	7/8168	0.000157931	0.005922399	0.004654798	PRKX/PRKY	2	2.227502311	Lightcyan
GO:0032452	MF	GO:0032452	histone demethylase activity	2ÔÂ23ÈÕ	17/8168	0.001005409	0.018187162	0.014294471	KDM5D/UTY	2	1.740235067	Lightcyan
GO:0140457	MF	GO:0140457	protein demethylase activity	2ÔÂ23ÈÕ	17/8168	0.001005409	0.018187162	0.014294471	KDM5D/UTY	2	1.740235067	Lightcyan
GO:0032451	MF	GO:0032451	demethylase activity	2ÔÂ23ÈÕ	20/8168	0.001397418	0.018187162	0.014294471	KDM5D/UTY	2	1.740235067	Lightcyan
GO:0046982	MF	GO:0046982	protein heterodimerization activity	4ÔÂ23ÈÕ	180/8168	0.001454973	0.018187162	0.014294471	H2BC5/H3C4/H4C4/SMC1A	4	1.740235067	Lightcyan
GO:0016706	MF	GO:0016706	2-oxoglutarate-dependent dioxygenase activity	2ÔÂ23ÈÕ	32/8168	0.003573865	0.038291407	0.030095702	KDM5D/UTY	2	1.416898678	Lightcyan
GO:0006954	BP	GO:0006954	inflammatory response	9ÔÂ23ÈÕ	452/8033	2.10E-06	0.002580309	0.002032105	ADM/CASP5/FPR2/IL1B/IL1R2/LILRA5/LY96/MAPK14/VNN1	9	2.588328293	Lightgreen
GO:0009617	BP	GO:0009617	response to bacterium	7ÔÂ23ÈÕ	358/8033	4.35E-05	0.026656623	0.020993249	ADM/ALPL/ANXA3/FPR2/IL1B/LY96/MAPK14	7	1.574194862	Lightgreen
