# Supplementary material for: Susceptibility identification for seasonal influenza A/H3N2 based on baseline blood transcriptome
Source: Front Immunol. 2023 Jan 12;13:1048774. doi: 10.3389/fimmu.2022.1048774 (PMC9878565; doi:10.3389/fimmu.2022.1048774)
Supplement: Supplementary file 5 [file DataSheet_5.csv]

	ID	Description	GeneRatio	BgRatio	pvalue	p.adjust	qvalue	geneID	Count	logPadjust	Module
hsa04662	hsa04662	B cell receptor signaling pathway	7ÔÂ27ÈÕ	66/4277	1.05E-07	5.35E-06	4.86E-06	930/933/971/973/974/1380/25780	7	5.271657114	Purple
hsa04640	hsa04640	Hematopoietic cell lineage	6ÔÂ27ÈÕ	71/4277	3.80E-06	9.69E-05	8.80E-05	930/933/1380/2208/3112/931	6	4.013793313	Purple
hsa05340	hsa05340	Primary immunodeficiency	3ÔÂ27ÈÕ	26/4277	0.000529696	0.009004825	0.008177757	930/973/23495	3	2.045524703	Purple
hsa04672	hsa04672	Intestinal immune network for IgA production	3ÔÂ27ÈÕ	33/4277	0.001079272	0.013760714	0.01249683	3112/23495/608	3	1.861359021	Purple
hsa05322	hsa05322	Systemic lupus erythematosus	3ÔÂ9ÈÕ	63/4277	0.000240261	0.005045486	0.004299412	3017/8351/8360	3	2.297096956	Lightcyan
hsa05034	hsa05034	Alcoholism	3ÔÂ9ÈÕ	89/4277	0.000668372	0.007017903	0.005980168	3017/8351/8360	3	2.153792627	Lightcyan
hsa04613	hsa04613	Neutrophil extracellular trap formation	3ÔÂ9ÈÕ	111/4277	0.001275235	0.008926645	0.007606665	3017/8351/8360	3	2.049311744	Lightcyan
