# Supplementary material for: Susceptibility identification for seasonal influenza A/H3N2 based on baseline blood transcriptome
Source: Front Immunol. 2023 Jan 12;13:1048774. doi: 10.3389/fimmu.2022.1048774 (PMC9878565; doi:10.3389/fimmu.2022.1048774)
Supplement: Supplementary file 6 [file DataSheet_6.csv]

	ONTOLOGY	ID	Description	GeneRatio	BgRatio	pvalue	p.adjust	qvalue	geneID	Count	logPadjust	type
GO:0051136	BP	GO:0051136	regulation of NK T cell differentiation	1/1	5/11158	0.000448108980104056	0.0203740216287277	NA	ZBTB16	1	1.69092323713751	Symptomatic_DOWN_h36
GO:0001865	BP	GO:0001865	NK T cell differentiation	1/1	9/11158	0.000806596164187323	0.0203740216287277	NA	ZBTB16	1	1.69092323713751	Symptomatic_DOWN_h36
GO:0008356	BP	GO:0008356	asymmetric cell division	1/1	14/11158	0.00125470514429116	0.0203740216287277	NA	ZBTB16	1	1.69092323713751	Symptomatic_DOWN_h36
GO:0032332	BP	GO:0032332	positive regulation of chondrocyte differentiation	1/1	16/11158	0.00143394873633274	0.0203740216287277	NA	ZBTB16	1	1.69092323713751	Symptomatic_DOWN_h36
GO:0043931	BP	GO:0043931	ossification involved in bone maturation	1/1	16/11158	0.00143394873633274	0.0203740216287277	NA	ZBTB16	1	1.69092323713751	Symptomatic_DOWN_h36
GO:0070977	BP	GO:0070977	bone maturation	1/1	19/11158	0.0017028141243951	0.0203740216287277	NA	ZBTB16	1	1.69092323713751	Symptomatic_DOWN_h36
GO:0048799	BP	GO:0048799	animal organ maturation	1/1	23/11158	0.00206130130847837	0.0203740216287277	NA	ZBTB16	1	1.69092323713751	Symptomatic_DOWN_h36
GO:0017145	BP	GO:0017145	stem cell division	1/1	24/11158	0.00215092310449905	0.0203740216287277	NA	ZBTB16	1	1.69092323713751	Symptomatic_DOWN_h36
GO:0035116	BP	GO:0035116	embryonic hindlimb morphogenesis	1/1	24/11158	0.00215092310449905	0.0203740216287277	NA	ZBTB16	1	1.69092323713751	Symptomatic_DOWN_h36
GO:0061036	BP	GO:0061036	positive regulation of cartilage development	1/1	26/11158	0.00233016669654074	0.0203740216287277	NA	ZBTB16	1	1.69092323713751	Symptomatic_DOWN_h36
GO:0035137	BP	GO:0035137	hindlimb morphogenesis	1/1	30/11158	0.002688653880624	0.0203740216287277	NA	ZBTB16	1	1.69092323713751	Symptomatic_DOWN_h36
GO:0035136	BP	GO:0035136	forelimb morphogenesis	1/1	31/11158	0.00277827567664468	0.0203740216287277	NA	ZBTB16	1	1.69092323713751	Symptomatic_DOWN_h36
GO:0032330	BP	GO:0032330	regulation of chondrocyte differentiation	1/1	41/11158	0.00367449363685257	0.0216884746370322	NA	ZBTB16	1	1.66377099109391	Symptomatic_DOWN_h36
GO:0042733	BP	GO:0042733	embryonic digit morphogenesis	1/1	42/11158	0.00376411543287336	0.0216884746370322	NA	ZBTB16	1	1.66377099109391	Symptomatic_DOWN_h36
GO:0045778	BP	GO:0045778	positive regulation of ossification	1/1	44/11158	0.00394335902491494	0.0216884746370322	NA	ZBTB16	1	1.66377099109391	Symptomatic_DOWN_h36
GO:0046638	BP	GO:0046638	positive regulation of alpha-beta T cell differentiation	1/1	44/11158	0.00394335902491494	0.0216884746370322	NA	ZBTB16	1	1.66377099109391	Symptomatic_DOWN_h36
GO:0009880	BP	GO:0009880	embryonic pattern specification	1/1	47/11158	0.00421222441297742	0.0218044557848243	NA	ZBTB16	1	1.66145474836672	Symptomatic_DOWN_h36
GO:0045600	BP	GO:0045600	positive regulation of fat cell differentiation	1/1	50/11158	0.00448108980103967	0.0219075501384162	NA	ZBTB16	1	1.65940618569146	Symptomatic_DOWN_h36
GO:0046637	BP	GO:0046637	regulation of alpha-beta T cell differentiation	1/1	56/11158	0.00501882057716441	0.0220828105395234	NA	ZBTB16	1	1.65594565358196	Symptomatic_DOWN_h36
GO:0061035	BP	GO:0061035	regulation of cartilage development	1/1	56/11158	0.00501882057716441	0.0220828105395234	NA	ZBTB16	1	1.65594565358196	Symptomatic_DOWN_h36
GO:0046635	BP	GO:0046635	positive regulation of alpha-beta T cell activation	1/1	59/11158	0.00528768596522677	0.0221579221399979	NA	ZBTB16	1	1.65447096801595	Symptomatic_DOWN_h36
GO:0045638	BP	GO:0045638	negative regulation of myeloid cell differentiation	1/1	73/11158	0.00654239110951804	0.0241689746688331	NA	ZBTB16	1	1.61674177346961	Symptomatic_DOWN_h36
GO:0045582	BP	GO:0045582	positive regulation of T cell differentiation	1/1	81/11158	0.00725936547768435	0.0241689746688331	NA	ZBTB16	1	1.61674177346961	Symptomatic_DOWN_h36
GO:0001823	BP	GO:0001823	mesonephros development	1/1	82/11158	0.00734898727370503	0.0241689746688331	NA	ZBTB16	1	1.61674177346961	Symptomatic_DOWN_h36
GO:0046634	BP	GO:0046634	regulation of alpha-beta T cell activation	1/1	84/11158	0.00752823086574661	0.0241689746688331	NA	ZBTB16	1	1.61674177346961	Symptomatic_DOWN_h36
GO:0002062	BP	GO:0002062	chondrocyte differentiation	1/1	86/11158	0.0077074744577883	0.0241689746688331	NA	ZBTB16	1	1.61674177346961	Symptomatic_DOWN_h36
GO:0046632	BP	GO:0046632	alpha-beta T cell differentiation	1/1	91/11158	0.00815558343789213	0.0241689746688331	NA	ZBTB16	1	1.61674177346961	Symptomatic_DOWN_h36
GO:0030326	BP	GO:0030326	embryonic limb morphogenesis	1/1	92/11158	0.00824520523391303	0.0241689746688331	NA	ZBTB16	1	1.61674177346961	Symptomatic_DOWN_h36
GO:0035113	BP	GO:0035113	embryonic appendage morphogenesis	1/1	92/11158	0.00824520523391303	0.0241689746688331	NA	ZBTB16	1	1.61674177346961	Symptomatic_DOWN_h36
GO:0045621	BP	GO:0045621	positive regulation of lymphocyte differentiation	1/1	93/11158	0.0083348270299336	0.0241689746688331	NA	ZBTB16	1	1.61674177346961	Symptomatic_DOWN_h36
GO:0030278	BP	GO:0030278	regulation of ossification	1/1	95/11158	0.00851407062197529	0.0241689746688331	NA	ZBTB16	1	1.61674177346961	Symptomatic_DOWN_h36
GO:0045598	BP	GO:0045598	regulation of fat cell differentiation	1/1	103/11158	0.00923104499014182	0.0250519279229885	NA	ZBTB16	1	1.60115884647949	Symptomatic_DOWN_h36
GO:0035107	BP	GO:0035107	appendage morphogenesis	1/1	108/11158	0.00967915397024555	0.0250519279229885	NA	ZBTB16	1	1.60115884647949	Symptomatic_DOWN_h36
GO:0035108	BP	GO:0035108	limb morphogenesis	1/1	108/11158	0.00967915397024555	0.0250519279229885	NA	ZBTB16	1	1.60115884647949	Symptomatic_DOWN_h36
GO:0045580	BP	GO:0045580	regulation of T cell differentiation	1/1	122/11158	0.0109338591145368	0.0268148413694211	NA	ZBTB16	1	1.57162476788193	Symptomatic_DOWN_h36
GO:0046631	BP	GO:0046631	alpha-beta T cell activation	1/1	125/11158	0.0112027245025991	0.0268148413694211	NA	ZBTB16	1	1.57162476788193	Symptomatic_DOWN_h36
GO:0048736	BP	GO:0048736	appendage development	1/1	132/11158	0.0118300770747447	0.0268148413694211	NA	ZBTB16	1	1.57162476788193	Symptomatic_DOWN_h36
GO:0060173	BP	GO:0060173	limb development	1/1	132/11158	0.0118300770747447	0.0268148413694211	NA	ZBTB16	1	1.57162476788193	Symptomatic_DOWN_h36
GO:1902107	BP	GO:1902107	positive regulation of leukocyte differentiation	1/1	136/11158	0.0121885642588277	0.0268148413694211	NA	ZBTB16	1	1.57162476788193	Symptomatic_DOWN_h36
GO:1903708	BP	GO:1903708	positive regulation of hemopoiesis	1/1	136/11158	0.0121885642588277	0.0268148413694211	NA	ZBTB16	1	1.57162476788193	Symptomatic_DOWN_h36
GO:0045619	BP	GO:0045619	regulation of lymphocyte differentiation	1/1	144/11158	0.0129055386269943	0.027699692662817	NA	ZBTB16	1	1.55752504954866	Symptomatic_DOWN_h36
GO:0009952	BP	GO:0009952	anterior/posterior pattern specification	1/1	156/11158	0.0139810001792438	0.0286322155287297	NA	ZBTB16	1	1.54314504545817	Symptomatic_DOWN_h36
GO:0051216	BP	GO:0051216	cartilage development	1/1	159/11158	0.0142498655673062	0.0286322155287297	NA	ZBTB16	1	1.54314504545817	Symptomatic_DOWN_h36
GO:0060348	BP	GO:0060348	bone development	1/1	162/11158	0.0145187309553684	0.0286322155287297	NA	ZBTB16	1	1.54314504545817	Symptomatic_DOWN_h36
GO:0007281	BP	GO:0007281	germ cell development	1/1	166/11158	0.0148772181394515	0.0286322155287297	NA	ZBTB16	1	1.54314504545817	Symptomatic_DOWN_h36
GO:0045637	BP	GO:0045637	regulation of myeloid cell differentiation	1/1	167/11158	0.0149668399354723	0.0286322155287297	NA	ZBTB16	1	1.54314504545817	Symptomatic_DOWN_h36
GO:0050870	BP	GO:0050870	positive regulation of T cell activation	1/1	181/11158	0.0162215450797634	0.0292935241850819	NA	ZBTB16	1	1.53322837696762	Symptomatic_DOWN_h36
GO:0045444	BP	GO:0045444	fat cell differentiation	1/1	182/11158	0.0163111668757843	0.0292935241850819	NA	ZBTB16	1	1.53322837696762	Symptomatic_DOWN_h36
GO:0071695	BP	GO:0071695	anatomical structure maturation	1/1	182/11158	0.0163111668757843	0.0292935241850819	NA	ZBTB16	1	1.53322837696762	Symptomatic_DOWN_h36
GO:1903039	BP	GO:1903039	positive regulation of leukocyte cell-cell adhesion	1/1	203/11158	0.0181932245922208	0.0320200752823087	NA	ZBTB16	1	1.49457765134699	Symptomatic_DOWN_h36
GO:0061448	BP	GO:0061448	connective tissue development	1/1	208/11158	0.0186413335723248	0.0321654383208741	NA	ZBTB16	1	1.49261052605936	Symptomatic_DOWN_h36
GO:0030217	BP	GO:0030217	T cell differentiation	1/1	215/11158	0.0192686861444704	0.0324397082049603	NA	ZBTB16	1	1.48892306092036	Symptomatic_DOWN_h36
GO:0021700	BP	GO:0021700	developmental maturation	1/1	218/11158	0.0195375515325329	0.0324397082049603	NA	ZBTB16	1	1.48892306092036	Symptomatic_DOWN_h36
GO:1902105	BP	GO:1902105	regulation of leukocyte differentiation	1/1	229/11158	0.0205233912887615	0.0324519054181519	NA	ZBTB16	1	1.48875979845391	Symptomatic_DOWN_h36
GO:0034504	BP	GO:0034504	protein localization to nucleus	1/1	230/11158	0.0206130130847823	0.0324519054181519	NA	ZBTB16	1	1.48875979845391	Symptomatic_DOWN_h36
GO:0022412	BP	GO:0022412	cellular process involved in reproduction in multicellular organism	1/1	236/11158	0.021150743860907	0.0324519054181519	NA	ZBTB16	1	1.48875979845391	Symptomatic_DOWN_h36
GO:0022409	BP	GO:0022409	positive regulation of cell-cell adhesion	1/1	241/11158	0.021598852841011	0.0324519054181519	NA	ZBTB16	1	1.48875979845391	Symptomatic_DOWN_h36
GO:0001822	BP	GO:0001822	kidney development	1/1	246/11158	0.0220469618211149	0.0324519054181519	NA	ZBTB16	1	1.48875979845391	Symptomatic_DOWN_h36
GO:0051251	BP	GO:0051251	positive regulation of lymphocyte activation	1/1	248/11158	0.0222262054131567	0.0324519054181519	NA	ZBTB16	1	1.48875979845391	Symptomatic_DOWN_h36
GO:0003002	BP	GO:0003002	regionalization	1/1	251/11158	0.0224950708012189	0.0324519054181519	NA	ZBTB16	1	1.48875979845391	Symptomatic_DOWN_h36
GO:0072001	BP	GO:0072001	renal system development	1/1	251/11158	0.0224950708012189	0.0324519054181519	NA	ZBTB16	1	1.48875979845391	Symptomatic_DOWN_h36
GO:0050863	BP	GO:0050863	regulation of T cell activation	1/1	269/11158	0.0241082631295932	0.0340505922151381	NA	ZBTB16	1	1.46787533034356	Symptomatic_DOWN_h36
GO:1903037	BP	GO:1903037	regulation of leukocyte cell-cell adhesion	1/1	272/11158	0.0243771285176557	0.0340505922151381	NA	ZBTB16	1	1.46787533034356	Symptomatic_DOWN_h36
GO:0002696	BP	GO:0002696	positive regulation of leukocyte activation	1/1	282/11158	0.0252733464778636	0.0344588911715638	NA	ZBTB16	1	1.46269870152	Symptomatic_DOWN_h36
GO:0001655	BP	GO:0001655	urogenital system development	1/1	284/11158	0.0254525900699051	0.0344588911715638	NA	ZBTB16	1	1.46269870152	Symptomatic_DOWN_h36
GO:0050867	BP	GO:0050867	positive regulation of cell activation	1/1	292/11158	0.0261695644380716	0.0346073896514917	NA	ZBTB16	1	1.46083115721285	Symptomatic_DOWN_h36
GO:1903706	BP	GO:1903706	regulation of hemopoiesis	1/1	294/11158	0.026348808030113	0.0346073896514917	NA	ZBTB16	1	1.46083115721285	Symptomatic_DOWN_h36
GO:0007159	BP	GO:0007159	leukocyte cell-cell adhesion	1/1	304/11158	0.0272450259903211	0.0352044805702545	NA	ZBTB16	1	1.45340205916099	Symptomatic_DOWN_h36
GO:0030098	BP	GO:0030098	lymphocyte differentiation	1/1	308/11158	0.0276035131744041	0.0352044805702545	NA	ZBTB16	1	1.45340205916099	Symptomatic_DOWN_h36
GO:0030099	BP	GO:0030099	myeloid cell differentiation	1/1	314/11158	0.0281412439505289	0.035377563823522	NA	ZBTB16	1	1.45127207686522	Symptomatic_DOWN_h36
GO:0007389	BP	GO:0007389	pattern specification process	1/1	319/11158	0.0285893529306328	0.0354346909562773	NA	ZBTB16	1	1.45057135058607	Symptomatic_DOWN_h36
GO:0001503	BP	GO:0001503	ossification	1/1	328/11158	0.02939594909482	0.0359283822270022	NA	ZBTB16	1	1.44456233764377	Symptomatic_DOWN_h36
GO:0007283	BP	GO:0007283	spermatogenesis	1/1	350/11158	0.0313676286072773	0.0373102430818869	NA	ZBTB16	1	1.4281719214556	Symptomatic_DOWN_h36
GO:1903131	BP	GO:1903131	mononuclear cell differentiation	1/1	354/11158	0.0317261157913606	0.0373102430818869	NA	ZBTB16	1	1.4281719214556	Symptomatic_DOWN_h36
GO:0048232	BP	GO:0048232	male gamete generation	1/1	361/11158	0.0323534683635063	0.0373102430818869	NA	ZBTB16	1	1.4281719214556	Symptomatic_DOWN_h36
GO:0022407	BP	GO:0022407	regulation of cell-cell adhesion	1/1	364/11158	0.0326223337515685	0.0373102430818869	NA	ZBTB16	1	1.4281719214556	Symptomatic_DOWN_h36
GO:0051249	BP	GO:0051249	regulation of lymphocyte activation	1/1	367/11158	0.0328911991396309	0.0373102430818869	NA	ZBTB16	1	1.4281719214556	Symptomatic_DOWN_h36
GO:0045785	BP	GO:0045785	positive regulation of cell adhesion	1/1	369/11158	0.0330704427316725	0.0373102430818869	NA	ZBTB16	1	1.4281719214556	Symptomatic_DOWN_h36
GO:0042110	BP	GO:0042110	T cell activation	1/1	396/11158	0.035490231224234	0.0395334221231974	NA	ZBTB16	1	1.40303559028911	Symptomatic_DOWN_h36
GO:0001501	BP	GO:0001501	skeletal system development	1/1	408/11158	0.0365656927764831	0.0402222620541315	NA	ZBTB16	1	1.39553350882625	Symptomatic_DOWN_h36
GO:0043065	BP	GO:0043065	positive regulation of apoptotic process	1/1	433/11158	0.0388062376770032	0.0418380774594626	NA	ZBTB16	1	1.37842828035326	Symptomatic_DOWN_h36
GO:0002694	BP	GO:0002694	regulation of leukocyte activation	1/1	435/11158	0.0389854812690447	0.0418380774594626	NA	ZBTB16	1	1.37842828035326	Symptomatic_DOWN_h36
GO:0043068	BP	GO:0043068	positive regulation of programmed cell death	1/1	446/11158	0.0399713210252735	0.0420624962657585	NA	ZBTB16	1	1.37610495698792	Symptomatic_DOWN_h36
GO:0002521	BP	GO:0002521	leukocyte differentiation	1/1	448/11158	0.0401505646173149	0.0420624962657585	NA	ZBTB16	1	1.37610495698792	Symptomatic_DOWN_h36
GO:0007276	BP	GO:0007276	gamete generation	1/1	456/11158	0.0408675389854815	0.0421847709642056	NA	ZBTB16	1	1.37484430448617	Symptomatic_DOWN_h36
GO:0048598	BP	GO:0048598	embryonic morphogenesis	1/1	460/11158	0.0412260261695646	0.0421847709642056	NA	ZBTB16	1	1.37484430448617	Symptomatic_DOWN_h36
GO:0051301	BP	GO:0051301	cell division	1/1	469/11158	0.0420326223337515	0.0424807313138557	NA	ZBTB16	1	1.37180801540026	Symptomatic_DOWN_h36
GO:0050865	BP	GO:0050865	regulation of cell activation	1/1	474/11158	0.0424807313138557	0.0424807313138557	NA	ZBTB16	1	1.37180801540026	Symptomatic_DOWN_h36
GO:0017053	CC	GO:0017053	transcription repressor complex	1/1	43/11451	0.00375513055628329	0.0150205222251332	NA	ZBTB16	1	1.82331496776121	Symptomatic_DOWN_h36
GO:0016605	CC	GO:0016605	PML body	1/1	87/11451	0.00759758973015445	0.0151951794603089	NA	ZBTB16	1	1.81829416638617	Symptomatic_DOWN_h36
GO:0016607	CC	GO:0016607	nuclear speck	1/1	336/11451	0.0293424155095623	0.0294297441271505	NA	ZBTB16	1	1.53121351379742	Symptomatic_DOWN_h36
GO:0005667	CC	GO:0005667	transcription regulator complex	1/1	337/11451	0.0294297441271505	0.0294297441271505	NA	ZBTB16	1	1.53121351379742	Symptomatic_DOWN_h36
GO:0001222	MF	GO:0001222	transcription corepressor binding	1/1	28/11326	0.00247218788627945	0.0197775030902356	NA	ZBTB16	1	1.70382853895633	Symptomatic_DOWN_h36
GO:0001221	MF	GO:0001221	transcription coregulator binding	1/1	69/11326	0.00609217729118838	0.0243687091647535	NA	ZBTB16	1	1.61316747522529	Symptomatic_DOWN_h36
GO:0008022	MF	GO:0008022	protein C-terminus binding	1/1	169/11326	0.0149214197421862	0.0293837188769203	NA	ZBTB16	1	1.53189323967183	Symptomatic_DOWN_h36
GO:0001227	MF	GO:0001227	DNA-binding transcription repressor activity, RNA polymerase II-specific	1/1	206/11326	0.0181882394490551	0.0293837188769203	NA	ZBTB16	1	1.53189323967183	Symptomatic_DOWN_h36
GO:0001217	MF	GO:0001217	DNA-binding transcription repressor activity	1/1	208/11326	0.0183648242980752	0.0293837188769203	NA	ZBTB16	1	1.53189323967183	Symptomatic_DOWN_h36
GO:0001228	MF	GO:0001228	DNA-binding transcription activator activity, RNA polymerase II-specific	1/1	347/11326	0.0306374713049622	0.0354178754320023	NA	ZBTB16	1	1.450777493847	Symptomatic_DOWN_h36
GO:0001216	MF	GO:0001216	DNA-binding transcription activator activity	1/1	351/11326	0.030990641003002	0.0354178754320023	NA	ZBTB16	1	1.450777493847	Symptomatic_DOWN_h36
GO:0008134	MF	GO:0008134	transcription factor binding	1/1	486/11326	0.0429101183118488	0.0429101183118488	NA	ZBTB16	1	1.36744028802822	Symptomatic_DOWN_h36
GO:0031330	BP	GO:0031330	negative regulation of cellular catabolic process	19/264	195/11158	1.73536041591692e-07	0.000369739886067575	0.000345014057368099	WDR6/TSC2/TARDBP/SMARCC1/NPC1/NBAS/MTOR/METTL16/KLHL22/HNRNPU/HNRNPA0/HERC1/FUS/EPHA4/EIF4G1/EIF4ENIF1/DKC1/CIRBP/ATP2B4	19	3.43210369693923	Symptomatic_DOWN_h46
GO:0009895	BP	GO:0009895	negative regulation of catabolic process	21/264	242/11158	2.77770403209925e-07	0.000369739886067575	0.000345014057368099	WDR6/TSC2/TARDBP/SMARCC1/NPC1/NCOR1/NBAS/MTOR/METTL16/KLHL22/HNRNPU/HNRNPA0/HERC1/FUS/FLNA/EPHA4/EIF4G1/EIF4ENIF1/DKC1/CIRBP/ATP2B4	21	3.43210369693923	Symptomatic_DOWN_h46
GO:1902369	BP	GO:1902369	negative regulation of RNA catabolic process	10/264	52/11158	3.05654356076805e-07	0.000369739886067575	0.000345014057368099	TARDBP/NBAS/MTOR/METTL16/HNRNPU/HNRNPA0/FUS/EIF4ENIF1/DKC1/CIRBP	10	3.43210369693923	Symptomatic_DOWN_h46
GO:0043489	BP	GO:0043489	RNA stabilization	9/264	43/11158	5.65581936760223e-07	0.000513124212125713	0.000478809760673063	TARDBP/MTOR/METTL16/HNRNPU/HNRNPA0/FUS/EIF4ENIF1/DKC1/CIRBP	9	3.2897774923715	Symptomatic_DOWN_h46
GO:0043487	BP	GO:0043487	regulation of RNA stability	14/264	118/11158	7.08325612200524e-07	0.00051410272933514	0.00047972284093665	YTHDF1/VIM/TARDBP/PAN2/MTOR/METTL3/METTL16/HNRNPU/HNRNPA0/GIGYF2/FUS/EIF4ENIF1/DKC1/CIRBP	14	3.28895009048806	Symptomatic_DOWN_h46
GO:0061013	BP	GO:0061013	regulation of mRNA catabolic process	14/264	121/11158	9.64662775420401e-07	0.000583460202000106	0.000544442131320602	YTHDF1/VIM/TARDBP/PAN2/NBAS/MTOR/METTL3/METTL16/HNRNPU/HNRNPA0/GIGYF2/FUS/EIF4ENIF1/CIRBP	14	3.23398876196858	Symptomatic_DOWN_h46
GO:1902373	BP	GO:1902373	negative regulation of mRNA catabolic process	9/264	47/11158	1.2580994736321e-06	0.000652234712830126	0.0006086174446127	TARDBP/NBAS/MTOR/METTL16/HNRNPU/HNRNPA0/FUS/EIF4ENIF1/CIRBP	9	3.18559609116423	Symptomatic_DOWN_h46
GO:0043488	BP	GO:0043488	regulation of mRNA stability	13/264	113/11158	2.52911787649011e-06	0.00114727109672283	0.00107054897482483	YTHDF1/VIM/TARDBP/PAN2/MTOR/METTL3/METTL16/HNRNPU/HNRNPA0/GIGYF2/FUS/EIF4ENIF1/CIRBP	13	2.94033394748724	Symptomatic_DOWN_h46
GO:0007051	BP	GO:0007051	spindle organization	15/264	152/11158	3.02483803473529e-06	0.00121968191422826	0.0011381174219583	VCP/TUBB/TPR/TNKS/TACC1/SUN2/NUMA1/NCOR1/MYH9/MECP2/HNRNPU/FLNA/EML3/DYNC1H1/CLTC	15	2.91375341597057	Symptomatic_DOWN_h46
GO:0048255	BP	GO:0048255	mRNA stabilization	8/264	40/11158	3.52346999735222e-06	0.00127866726203912	0.00119315820857706	TARDBP/MTOR/METTL16/HNRNPU/HNRNPA0/FUS/EIF4ENIF1/CIRBP	8	2.893242454005	Symptomatic_DOWN_h46
GO:0000226	BP	GO:0000226	microtubule cytoskeleton organization	27/264	434/11158	4.20700709158019e-06	0.00138792988503132	0.00129511404914961	WDR73/VCP/TUBB/TTLL1/TPR/TNKS/TACC1/SUN2/SON/PRKCZ/PCM1/NUMA1/NCOR1/NAT10/MYH9/MECP2/MAP7D1/LLGL2/HNRNPU/FLNA/EML3/DYNC1H1/DNAAF5/CUL9/CLTC/CEP68/ARHGEF7	27	2.85763247286757	Symptomatic_DOWN_h46
GO:0007052	BP	GO:0007052	mitotic spindle organization	12/264	102/11158	4.88595972681034e-06	0.00147759565404956	0.0013787835474692	VCP/TPR/TNKS/TACC1/SUN2/NUMA1/MECP2/HNRNPU/FLNA/EML3/DYNC1H1/CLTC	12	2.83044439492642	Symptomatic_DOWN_h46
GO:1903312	BP	GO:1903312	negative regulation of mRNA metabolic process	10/264	72/11158	6.83283945776928e-06	0.00190741341478806	0.00177985785713715	TARDBP/SFSWAP/NBAS/MTOR/METTL16/HNRNPU/HNRNPA0/FUS/EIF4ENIF1/CIRBP	10	2.71955516730925	Symptomatic_DOWN_h46
GO:0010608	BP	GO:0010608	posttranscriptional regulation of gene expression	24/264	381/11158	1.20092139989472e-05	0.00311295982872711	0.00290478507027167	YTHDF1/VIM/TPR/TARDBP/SRRT/SOX4/PRKDC/PPP1CA/PAN2/NCOR1/NAT10/MTOR/METTL3/METTL16/ILF3/HNRNPU/HNRNPA0/GIGYF2/GCN1/FUS/EIF4G1/EIF4ENIF1/DKC1/CIRBP	24	2.50682648364602	Symptomatic_DOWN_h46
GO:0006402	BP	GO:0006402	mRNA catabolic process	15/264	174/11158	1.5845371818247e-05	0.00383352362189455	0.00357716218521407	YTHDF1/VIM/TARDBP/PAN2/NBAS/MTOR/METTL3/METTL16/HNRNPU/HNRNPA0/GIGYF2/FUS/EIF4ENIF1/EDC4/CIRBP	15	2.4164018563084	Symptomatic_DOWN_h46
GO:1903311	BP	GO:1903311	regulation of mRNA metabolic process	17/264	219/11158	1.7263201590142e-05	0.00391550991066408	0.00365366575759782	YTHDF1/VIM/TARDBP/SON/SFSWAP/PAN2/NBAS/MTOR/METTL3/METTL16/HNRNPU/HNRNPA0/GIGYF2/FUS/EIF4ENIF1/CPSF7/CIRBP	17	2.40721167243939	Symptomatic_DOWN_h46
GO:0006401	BP	GO:0006401	RNA catabolic process	16/264	206/11158	3.0390420421106e-05	0.00648746092401139	0.00605362120710205	YTHDF1/VIM/TARDBP/PAN2/NBAS/MTOR/METTL3/METTL16/HNRNPU/HNRNPA0/GIGYF2/FUS/EIF4ENIF1/EDC4/DKC1/CIRBP	16	2.18792524502593	Symptomatic_DOWN_h46
GO:1902850	BP	GO:1902850	microtubule cytoskeleton organization involved in mitosis	12/264	124/11158	3.63234787431656e-05	0.00732321690883043	0.00683348719981073	VCP/TPR/TNKS/TACC1/SUN2/NUMA1/MECP2/HNRNPU/FLNA/EML3/DYNC1H1/CLTC	12	2.13529810215797	Symptomatic_DOWN_h46
GO:0140694	BP	GO:0140694	non-membrane-bounded organelle assembly	19/264	282/11158	4.04498387920713e-05	0.00772591920928562	0.00720925935701349	YTHDF1/TUBB/TPR/TNKS/PWP2/PRKDC/POGZ/PAN2/NUMA1/NCOR1/MSN/HNRNPU/FLNA/FLII/EML3/EIF4ENIF1/DYNC1H1/CIRBP/ACTG1	19	2.11204983762854	Symptomatic_DOWN_h46
GO:0060236	BP	GO:0060236	regulation of mitotic spindle organization	6/264	30/11158	6.10325089829906e-05	0.0109289003171084	0.0101980456614517	TPR/NUMA1/HNRNPU/EML3/DYNC1H1/CLTC	6	1.9614235352359	Symptomatic_DOWN_h46
GO:0051647	BP	GO:0051647	nucleus localization	5/264	19/11158	6.32424653235813e-05	0.0109289003171084	0.0101980456614517	SUN2/SLC9A3R1/PCM1/MTOR/DYNC1H1	5	1.9614235352359	Symptomatic_DOWN_h46
GO:0090169	BP	GO:0090169	regulation of spindle assembly	5/264	20/11158	8.2702957475109e-05	0.0128657513784172	0.0120053725643916	TPR/NUMA1/HNRNPU/EML3/DYNC1H1	5	1.89056484528951	Symptomatic_DOWN_h46
GO:0006473	BP	GO:0006473	protein acetylation	13/264	156/11158	8.30778856797621e-05	0.0128657513784172	0.0120053725643916	USP22/TRRAP/SOX4/PBXIP1/NAT10/MECP2/MCM3AP/KMT2A/KAT6B/FOXO1/EP400/CTCF/BRPF1	13	1.89056484528951	Symptomatic_DOWN_h46
GO:0006325	BP	GO:0006325	chromatin organization	19/264	298/11158	8.50862587715661e-05	0.0128657513784172	0.0120053725643916	TPR/SSRP1/SMARCC2/SMARCC1/SMARCA4/SMARCA2/NCOR1/MORC2/MCM3AP/KDM5B/KAT6B/HNRNPU/H1-10/EZH1/CTCF/CHD4/CABIN1/BRD9/BPTF	19	1.89056484528951	Symptomatic_DOWN_h46
GO:0006397	BP	GO:0006397	mRNA processing	21/264	354/11158	0.000101531333515511	0.0143379434665398	0.0133791139017153	TARDBP/SUGP2/SRRT/SRRM2/SON/SNRNP200/SFSWAP/SF3A1/RPRD2/PRPF8/PNN/PDCD11/PAN2/PABPN1/NONO/METTL3/METTL16/HNRNPU/HNRNPA0/CPSF7/CIRBP	21	1.84351313633792	Symptomatic_DOWN_h46
GO:0090224	BP	GO:0090224	regulation of spindle organization	6/264	33/11158	0.000107264116183737	0.0143379434665398	0.0133791139017153	TPR/NUMA1/HNRNPU/EML3/DYNC1H1/CLTC	6	1.84351313633792	Symptomatic_DOWN_h46
GO:0017148	BP	GO:0017148	negative regulation of translation	11/264	118/11158	0.000107857134293059	0.0143379434665398	0.0133791139017153	YTHDF1/TPR/TARDBP/PAN2/METTL3/METTL16/ILF3/GIGYF2/EIF4G1/EIF4ENIF1/CIRBP	11	1.84351313633792	Symptomatic_DOWN_h46
GO:0006338	BP	GO:0006338	chromatin remodeling	14/264	184/11158	0.000119055127530511	0.0143379434665398	0.0133791139017153	SMARCC2/SMARCC1/SMARCA4/SMARCA2/MORC2/MCM3AP/KDM5B/KAT6B/H1-10/EZH1/CTCF/CHD4/CABIN1/BPTF	14	1.84351313633792	Symptomatic_DOWN_h46
GO:0002568	BP	GO:0002568	somatic diversification of T cell receptor genes	3/264	5/11158	0.000126429923099828	0.0143379434665398	0.0133791139017153	TCF7/PRKDC/BCL11B	3	1.84351313633792	Symptomatic_DOWN_h46
GO:0002681	BP	GO:0002681	somatic recombination of T cell receptor gene segments	3/264	5/11158	0.000126429923099828	0.0143379434665398	0.0133791139017153	TCF7/PRKDC/BCL11B	3	1.84351313633792	Symptomatic_DOWN_h46
GO:0003096	BP	GO:0003096	renal sodium ion transport	3/264	5/11158	0.000126429923099828	0.0143379434665398	0.0133791139017153	SLC9A3R1/SGK1/KLHL3	3	1.84351313633792	Symptomatic_DOWN_h46
GO:0033153	BP	GO:0033153	T cell receptor V(D)J recombination	3/264	5/11158	0.000126429923099828	0.0143379434665398	0.0133791139017153	TCF7/PRKDC/BCL11B	3	1.84351313633792	Symptomatic_DOWN_h46
GO:0040029	BP	GO:0040029	regulation of gene expression, epigenetic	9/264	85/11158	0.000173662014864393	0.018711066775042	0.0174597908124059	TPR/SERTAD2/MTA1/MORC2/METTL3/MECP2/HNRNPU/EZH1/CTCF	9	1.72790145133981	Symptomatic_DOWN_h46
GO:0006417	BP	GO:0006417	regulation of translation	18/264	289/11158	0.000175303463860961	0.018711066775042	0.0174597908124059	YTHDF1/VIM/TPR/TARDBP/SOX4/PRKDC/PPP1CA/PAN2/NAT10/MTOR/METTL3/METTL16/ILF3/GIGYF2/GCN1/EIF4G1/EIF4ENIF1/CIRBP	18	1.72790145133981	Symptomatic_DOWN_h46
GO:0022604	BP	GO:0022604	regulation of cell morphogenesis	16/264	246/11158	0.000246735104658937	0.0255829055659223	0.0238720851635429	ZMYM3/SLC9A3R1/RHOF/PRKDC/PLXND1/MYH9/MSN/MACF1/ITGB2/FLNA/EPHA4/DIAPH1/CORO1A/ARHGEF7/ARHGEF18/ANAPC2	16	1.59205013227386	Symptomatic_DOWN_h46
GO:0061157	BP	GO:0061157	mRNA destabilization	7/264	54/11158	0.00026246399065731	0.0264578283915383	0.0246884987703089	YTHDF1/TARDBP/PAN2/METTL3/METTL16/GIGYF2/EIF4ENIF1	7	1.57744580475454	Symptomatic_DOWN_h46
GO:0043543	BP	GO:0043543	protein acylation	13/264	179/11158	0.000328109224975692	0.0315302865615679	0.0294217435188943	USP22/TRRAP/SOX4/PBXIP1/NAT10/MECP2/MCM3AP/KMT2A/KAT6B/FOXO1/EP400/CTCF/BRPF1	13	1.50127208216861	Symptomatic_DOWN_h46
GO:0050779	BP	GO:0050779	RNA destabilization	7/264	56/11158	0.000330160068707518	0.0315302865615679	0.0294217435188943	YTHDF1/TARDBP/PAN2/METTL3/METTL16/GIGYF2/EIF4ENIF1	7	1.50127208216861	Symptomatic_DOWN_h46
GO:0007097	BP	GO:0007097	nuclear migration	4/264	15/11158	0.000340349793651901	0.0316699846451987	0.0295520994919883	SUN2/SLC9A3R1/PCM1/DYNC1H1	4	1.49935214719036	Symptomatic_DOWN_h46
GO:0061014	BP	GO:0061014	positive regulation of mRNA catabolic process	7/264	57/11158	0.00036889631599926	0.0322945877493728	0.0301349331524509	YTHDF1/TARDBP/PAN2/METTL3/METTL16/GIGYF2/EIF4ENIF1	7	1.49087025499187	Symptomatic_DOWN_h46
GO:0051225	BP	GO:0051225	spindle assembly	9/264	94/11158	0.000372972272182459	0.0322945877493728	0.0301349331524509	TUBB/TPR/TNKS/NUMA1/NCOR1/HNRNPU/FLNA/EML3/DYNC1H1	9	1.49087025499187	Symptomatic_DOWN_h46
GO:0018394	BP	GO:0018394	peptidyl-lysine acetylation	11/264	136/11158	0.000377529623819038	0.0322945877493728	0.0301349331524509	USP22/TRRAP/SOX4/PBXIP1/MECP2/MCM3AP/KMT2A/KAT6B/EP400/CTCF/BRPF1	11	1.49087025499187	Symptomatic_DOWN_h46
GO:0034248	BP	GO:0034248	regulation of cellular amide metabolic process	19/264	336/11158	0.000398202112939424	0.0322945877493728	0.0301349331524509	YTHDF1/VIM/TPR/TARDBP/SOX4/PRKDC/PPP1CA/PAN2/NAT10/MTOR/METTL3/METTL16/ILF3/GIGYF2/GCN1/EPHA4/EIF4G1/EIF4ENIF1/CIRBP	19	1.49087025499187	Symptomatic_DOWN_h46
GO:0034249	BP	GO:0034249	negative regulation of cellular amide metabolic process	11/264	137/11158	0.000402054759748633	0.0322945877493728	0.0301349331524509	YTHDF1/TPR/TARDBP/PAN2/METTL3/METTL16/ILF3/GIGYF2/EIF4G1/EIF4ENIF1/CIRBP	11	1.49087025499187	Symptomatic_DOWN_h46
GO:0007623	BP	GO:0007623	circadian rhythm	13/264	183/11158	0.000406231595588325	0.0322945877493728	0.0301349331524509	TARDBP/PRKDC/PPP1CA/NONO/NCOR1/MTOR/MTA1/METTL3/MAGED1/KMT2A/HNRNPU/DBP/BHLHE40	13	1.49087025499187	Symptomatic_DOWN_h46
GO:0034635	BP	GO:0034635	glutathione transport	3/264	7/11158	0.000427153544218764	0.0322945877493728	0.0301349331524509	SLC9A3R1/ABCC5/ABCC1	3	1.49087025499187	Symptomatic_DOWN_h46
GO:0040031	BP	GO:0040031	snRNA modification	3/264	7/11158	0.000427153544218764	0.0322945877493728	0.0301349331524509	METTL16/MEPCE/DKC1	3	1.49087025499187	Symptomatic_DOWN_h46
GO:0090235	BP	GO:0090235	regulation of metaphase plate congression	3/264	7/11158	0.000427153544218764	0.0322945877493728	0.0301349331524509	NUMA1/HNRNPU/DYNC1H1	3	1.49087025499187	Symptomatic_DOWN_h46
GO:0008380	BP	GO:0008380	RNA splicing	18/264	312/11158	0.000445470214680207	0.0329920695729484	0.0307857718716697	YJU2B/TARDBP/SUGP2/SRRM2/SON/SNRNP200/SFSWAP/SF3A1/PRPF8/PNN/NONO/METTL3/METTL16/HNRNPU/FUS/CLK2/CIRBP/AHNAK	18	1.48159044056499	Symptomatic_DOWN_h46
GO:1903313	BP	GO:1903313	positive regulation of mRNA metabolic process	8/264	80/11158	0.000587346660683774	0.0426296206324283	0.0397788254193621	YTHDF1/TARDBP/PAN2/METTL3/METTL16/GIGYF2/EIF4ENIF1/CIRBP	8	1.37028853218928	Symptomatic_DOWN_h46
GO:0016573	BP	GO:0016573	histone acetylation	10/264	123/11158	0.000665029050207678	0.0459791911341531	0.0429043981605983	USP22/TRRAP/PBXIP1/MECP2/MCM3AP/KMT2A/KAT6B/EP400/CTCF/BRPF1	10	1.33743867310727	Symptomatic_DOWN_h46
GO:0034250	BP	GO:0034250	positive regulation of cellular amide metabolic process	10/264	123/11158	0.000665029050207678	0.0459791911341531	0.0429043981605983	YTHDF1/VIM/SOX4/PRKDC/NAT10/MTOR/METTL3/EPHA4/EIF4G1/CIRBP	10	1.33743867310727	Symptomatic_DOWN_h46
GO:0042939	BP	GO:0042939	tripeptide transport	3/264	8/11158	0.000671506511466	0.0459791911341531	0.0429043981605983	SLC9A3R1/ABCC5/ABCC1	3	1.33743867310727	Symptomatic_DOWN_h46
GO:0016578	BP	GO:0016578	histone deubiquitination	4/264	18/11158	0.000721452248954763	0.0474260419847089	0.044254492919554	USP22/USP21/TRRAP/ASXL1	4	1.32398311856818	Symptomatic_DOWN_h46
GO:0150105	BP	GO:0150105	protein localization to cell-cell junction	4/264	18/11158	0.000721452248954763	0.0474260419847089	0.044254492919554	VCL/FLNA/ARHGEF18/ACTG1	4	1.32398311856818	Symptomatic_DOWN_h46
GO:0045727	BP	GO:0045727	positive regulation of translation	9/264	103/11158	0.000731843028697629	0.0474260419847089	0.044254492919554	YTHDF1/VIM/SOX4/PRKDC/NAT10/MTOR/METTL3/EIF4G1/CIRBP	9	1.32398311856818	Symptomatic_DOWN_h46
GO:0016579	BP	GO:0016579	protein deubiquitination	8/264	83/11158	0.000752008438307665	0.0478778705722547	0.0446761061133104	VCP/USP48/USP22/USP21/USP13/USP11/TRRAP/ASXL1	8	1.31986517362245	Symptomatic_DOWN_h46
GO:1904949	CC	GO:1904949	ATPase complex	11/269	62/11451	1.72342758289805e-07	8.61713791449023e-05	7.41980927795054e-05	VCP/TRRAP/SMARCC2/SMARCC1/SMARCA4/SMARCA2/MTA1/EP400/CHD4/BRD9/BPTF	11	4.06463695625684	Symptomatic_DOWN_h46
GO:0070603	CC	GO:0070603	SWI/SNF superfamily-type complex	10/269	61/11451	1.35834906118677e-06	0.000339587265296693	0.000292402508434415	TRRAP/SMARCC2/SMARCC1/SMARCA4/SMARCA2/MTA1/EP400/CHD4/BRD9/BPTF	10	3.46904860439709	Symptomatic_DOWN_h46
GO:00166071	CC	GO:0016607	nuclear speck	22/269	336/11451	1.39610012055418e-05	0.00232683353425697	0.00200352613791811	YLPM1/TARDBP/SRRM2/SON/SGK1/SF3A1/S100PBP/PRPF8/PNN/PABPN1/NONO/METTL3/KIF22/IL16/HNRNPU/EP400/EIF4ENIF1/DNAJC11/DGKZ/DDX42/CLK2/CCNL2	22	2.63323468578917	Symptomatic_DOWN_h46
GO:0016514	CC	GO:0016514	SWI/SNF complex	5/269	18/11451	4.59539079508445e-05	0.00574423849385556	0.00494609167155142	SMARCC2/SMARCC1/SMARCA4/SMARCA2/BRD9	5	2.24076753700823	Symptomatic_DOWN_h46
GO:0071564	CC	GO:0071564	npBAF complex	4/269	12/11451	0.000127044423228197	0.0123770893428858	0.0106573253499795	SMARCC2/SMARCC1/SMARCA4/SMARCA2	4	1.90738147413219	Symptomatic_DOWN_h46
GO:1990904	CC	GO:1990904	ribonucleoprotein complex	25/269	484/11451	0.00018366126874156	0.0123770893428858	0.0106573253499795	YJU2B/VIM/SRRT/SRRM2/SNRNP200/SF3A1/PWP2/PRPF8/PRKDC/PNN/PDCD11/PABPN1/NOP14/NAT10/MEPCE/ILF3/HNRNPU/GTF3C1/GCN1/FUS/FTSJ3/EIF4G1/DKC1/CIRBP/BMS1	25	1.90738147413219	Symptomatic_DOWN_h46
GO:0000781	CC	GO:0000781	chromosome, telomeric region	11/269	128/11451	0.000210021224472124	0.0123770893428858	0.0106573253499795	TNKS/SUN2/RPA1/PRKDC/PPP1CA/PARP1/NAT10/MEN1/MCM7/MCM3/EZH1	11	1.90738147413219	Symptomatic_DOWN_h46
GO:0072686	CC	GO:0072686	mitotic spindle	11/269	129/11451	0.000224907325617126	0.0123770893428858	0.0106573253499795	TPR/TNKS/NUMA1/NCOR1/KLHL22/KIF22/HNRNPU/EML3/DIAPH1/CLTC/ARHGEF7	11	1.90738147413219	Symptomatic_DOWN_h46
GO:0036464	CC	GO:0036464	cytoplasmic ribonucleoprotein granule	13/269	174/11451	0.000232899424282145	0.0123770893428858	0.0106573253499795	YTHDF1/VCP/UBAP2/TUBB/TARDBP/SYNE1/PAN2/HNRNPU/GIGYF2/EIF4G1/EIF4ENIF1/EDC4/CIRBP	13	1.90738147413219	Symptomatic_DOWN_h46
GO:0071565	CC	GO:0071565	nBAF complex	4/269	14/11451	0.000247541786857715	0.0123770893428858	0.0106573253499795	SMARCC2/SMARCC1/SMARCA4/SMARCA2	4	1.90738147413219	Symptomatic_DOWN_h46
GO:0035770	CC	GO:0035770	ribonucleoprotein granule	13/269	188/11451	0.000493006480510262	0.0224093854777392	0.0192956603376744	YTHDF1/VCP/UBAP2/TUBB/TARDBP/SYNE1/PAN2/HNRNPU/GIGYF2/EIF4G1/EIF4ENIF1/EDC4/CIRBP	13	1.64957005275928	Symptomatic_DOWN_h46
GO:0005819	CC	GO:0005819	spindle	17/269	296/11451	0.000624317087478508	0.0260132119782712	0.0223987446297114	WDR73/TPR/TNKS/SPECC1L/NUMA1/NCOR1/MYH9/MMS19/MAP7D1/KLHL22/KIF22/HNRNPU/EML3/DIAPH1/CLTC/CDC25B/ARHGEF7	17	1.58480602003345	Symptomatic_DOWN_h46
GO:0003712	MF	GO:0003712	transcription coregulator activity	28/268	379/11326	8.64918062865572e-08	5.04247230650628e-05	4.3974255196218e-05	ZMYND8/XPC/USP22/USP21/TRRAP/TCF25/TACC1/SPEN/SMARCC2/SMARCC1/SMARCA4/SMARCA2/SIN3B/SERTAD2/PPRC1/PBXIP1/NCOR1/NCOA6/MTA1/MMS19/MECP2/MAGED1/KDM5B/KAT6B/HNRNPU/FUS/EZH1/ASXL1	28	4.29735647827425	Symptomatic_DOWN_h46
GO:0140657	MF	GO:0140657	ATP-dependent activity	24/268	377/11326	1.0152796511873e-05	0.00174239464126031	0.00151950277462982	VCP/SPG7/SNRNP200/SMARCA4/SMARCA2/NLRP1/MYH9/MORC2/MCM7/MCM3/KIF22/KIF21B/EP400/DYNC1H1/DDX42/DDX27/DDX24/CHD4/BPTF/ATP2B4/ATP2A3/ABCC5/ABCC1/ABCB1	24	2.75885347326017	Symptomatic_DOWN_h46
GO:0042393	MF	GO:0042393	histone binding	15/268	169/11326	1.12087993056201e-05	0.00174239464126031	0.00151950277462982	ZMYND8/TNKS/SSRP1/SMARCC2/SMARCC1/SMARCA4/SMARCA2/MCM3AP/KMT2A/KDM5B/KAT6B/EZH1/BRPF1/BRD9/BPTF	15	2.75885347326017	Symptomatic_DOWN_h46
GO:00081341	MF	GO:0008134	transcription factor binding	28/268	486/11326	1.1954680214479e-05	0.00174239464126031	0.00151950277462982	ZMYND8/USP11/TAF4/TACC1/SPEN/SMARCA4/SETD6/PRKDC/PPRC1/PDCD11/PARP1/NFATC3/NCOR1/NCOA6/MTOR/MTA1/MMS19/KAT6B/HNRNPU/FUS/FOXO1/FLNA/CTCF/CHD4/BHLHE40/BBS1/ASXL1/ADD1	28	2.75885347326017	Symptomatic_DOWN_h46
GO:0003682	MF	GO:0003682	chromatin binding	26/268	445/11326	1.9557762993479e-05	0.00228043516503966	0.00198871568965271	ZNF609/UBTF/TPR/SSRP1/SMARCC2/SMARCC1/SMARCA4/SMARCA2/SIN3B/NONO/NCOA6/MTA1/MORC2/MEN1/MECP2/MCM3AP/HNRNPU/H1-10/FUS/FOXO1/EZH1/EP400/CTCF/CHD4/CABIN1/ASXL1	26	2.64198227065645	Symptomatic_DOWN_h46
GO:0003713	MF	GO:0003713	transcription coactivator activity	16/268	211/11326	4.09095203822822e-05	0.00397504173047842	0.00346654356923549	XPC/USP22/USP21/TACC1/SMARCC2/SMARCC1/SMARCA4/SMARCA2/SERTAD2/PPRC1/NCOA6/MTA1/MMS19/MAGED1/FUS/ASXL1	16	2.40065830770654	Symptomatic_DOWN_h46
GO:0031491	MF	GO:0031491	nucleosome binding	8/268	57/11326	5.35689131422662e-05	0.00446152519456303	0.00389079474401723	SSRP1/SMARCC2/SMARCC1/SMARCA4/H1-10/EZH1/CHD4/CABIN1	8	2.35051665017797	Symptomatic_DOWN_h46
GO:0003714	MF	GO:0003714	transcription corepressor activity	12/268	140/11326	0.000119315886660681	0.00869514524039712	0.00758283858646169	ZMYND8/TCF25/SPEN/SMARCA4/SIN3B/PBXIP1/NCOR1/MTA1/MECP2/KDM5B/HNRNPU/EZH1	12	2.06072315931093	Symptomatic_DOWN_h46
GO:0016887	MF	GO:0016887	ATP hydrolysis activity	14/268	205/11326	0.000367953026169949	0.0238351793618978	0.0207861183204778	VCP/SNRNP200/NLRP1/MORC2/MCM7/MCM3/KIF22/KIF21B/DDX42/DDX27/DDX24/CHD4/ATP2B4/ATP2A3	14	1.62278157561907	Symptomatic_DOWN_h46
GO:0004386	MF	GO:0004386	helicase activity	10/268	118/11326	0.000479970541968401	0.0279822825967578	0.0244027128179724	SNRNP200/SMARCA4/SMARCA2/MCM7/MCM3/EP400/DDX42/DDX27/DDX24/CHD4	10	1.55311686172615	Symptomatic_DOWN_h46
GO:0030331	MF	GO:0030331	estrogen receptor binding	5/268	32/11326	0.000852483765448101	0.0373758115263986	0.0325945959506193	TACC1/PARP1/NCOA6/MMS19/FUS	5	1.42740936889867	Symptomatic_DOWN_h46
GO:0031492	MF	GO:0031492	nucleosomal DNA binding	5/268	32/11326	0.000852483765448101	0.0373758115263986	0.0325945959506193	SMARCC2/SMARCC1/SMARCA4/H1-10/CHD4	5	1.42740936889867	Symptomatic_DOWN_h46
GO:0003729	MF	GO:0003729	mRNA binding	14/268	224/11326	0.000888413653193586	0.0373758115263986	0.0325945959506193	YTHDF1/TPR/TARDBP/SRRM2/SPEN/METTL3/MECP2/ILF3/HNRNPU/HNRNPA0/FUS/EIF4G1/EIF4ENIF1/CIRBP	14	1.42740936889867	Symptomatic_DOWN_h46
GO:0043495	MF	GO:0043495	protein-membrane adaptor activity	4/268	19/11326	0.00089753235226343	0.0373758115263986	0.0325945959506193	SYNE1/SUN2/SLC9A3R1/MYH9	4	1.42740936889867	Symptomatic_DOWN_h46
GO:0004143	MF	GO:0004143	diacylglycerol kinase activity	3/268	9/11326	0.000990099836362483	0.0377653920489852	0.0329343402720228	DGKZ/DGKD/DGKA	3	1.42290600245822	Symptomatic_DOWN_h46
GO:0070577	MF	GO:0070577	lysine-acetylated histone binding	4/268	20/11326	0.00110122069439579	0.0377653920489852	0.0329343402720228	ZMYND8/SMARCA4/KMT2A/BRD9	4	1.42290600245822	Symptomatic_DOWN_h46
GO:0140033	MF	GO:0140033	acetylation-dependent protein binding	4/268	20/11326	0.00110122069439579	0.0377653920489852	0.0329343402720228	ZMYND8/SMARCA4/KMT2A/BRD9	4	1.42290600245822	Symptomatic_DOWN_h46
GO:0061629	MF	GO:0061629	RNA polymerase II-specific DNA-binding transcription factor binding	15/268	257/11326	0.00117997596729125	0.0382181104961556	0.0333291457427881	TAF4/TACC1/SPEN/SMARCA4/SETD6/PARP1/NCOR1/NCOA6/MTA1/MMS19/FUS/CHD4/BHLHE40/BBS1/ASXL1	15	1.41773078827468	Symptomatic_DOWN_h46
GO:0015562	MF	GO:0015562	efflux transmembrane transporter activity	3/268	10/11326	0.00138977006804654	0.0426439973511121	0.0371888611006358	ABCC5/ABCC1/ABCB1	3	1.37014209229851	Symptomatic_DOWN_h46
GO:0045296	MF	GO:0045296	cadherin binding	16/268	290/11326	0.00147251743110363	0.0429238831166707	0.0374329431170027	VCL/UBAP2/SPTAN1/SEPTIN9/PPP1CA/NDRG1/MYH9/MACF1/H1-10/GOLGA3/GIGYF2/GCN1/FLNA/ARHGAP1/AHNAK/ADD1	16	1.36730099640181	Symptomatic_DOWN_h46
GO:0051607	BP	GO:0051607	defense response to virus	47/234	203/11158	2.50299555679656e-36	4.06861927757281e-33	3.82694846973369e-33	ZC3HAV1/ZBP1/TRIM5/TRIM22/TREX1/TLR7/STAT2/STAT1/SHFL/SAMHD1/RTP4/RSAD2/PML/PLSCR1/OASL/OAS3/OAS2/OAS1/MX2/MX1/MICB/ISG20/ISG15/IRF9/IRF7/IRF2/IL15/IFITM3/IFITM1/IFIT5/IFIT3/IFIT2/IFIT1/IFIH1/IFI6/IFI44L/IFI16/HERC5/GBP1/EIF2AK2/DHX58/DDX60/DDX58/CXCL10/BST2/APOBEC3G/AIM2	47	32.3905529474987	Symptomatic_UP_h46
GO:0140546	BP	GO:0140546	defense response to symbiont	47/234	203/11158	2.50299555679656e-36	4.06861927757281e-33	3.82694846973369e-33	ZC3HAV1/ZBP1/TRIM5/TRIM22/TREX1/TLR7/STAT2/STAT1/SHFL/SAMHD1/RTP4/RSAD2/PML/PLSCR1/OASL/OAS3/OAS2/OAS1/MX2/MX1/MICB/ISG20/ISG15/IRF9/IRF7/IRF2/IL15/IFITM3/IFITM1/IFIT5/IFIT3/IFIT2/IFIT1/IFIH1/IFI6/IFI44L/IFI16/HERC5/GBP1/EIF2AK2/DHX58/DDX60/DDX58/CXCL10/BST2/APOBEC3G/AIM2	47	32.3905529474987	Symptomatic_UP_h46
GO:0009615	BP	GO:0009615	response to virus	52/234	288/11158	1.92881216421966e-34	2.09018944862604e-31	1.96603485510811e-31	ZC3HAV1/ZBP1/TRIM5/TRIM22/TREX1/TLR7/STAT2/STAT1/SHFL/SAMHD1/RTP4/RSAD2/PML/PLSCR1/OASL/OAS3/OAS2/OAS1/NMI/MX2/MX1/MICB/ISG20/ISG15/IRF9/IRF7/IRF2/IL15/IFNAR1/IFITM3/IFITM1/IFIT5/IFIT3/IFIT2/IFIT1/IFIH1/IFI6/IFI44L/IFI44/IFI16/HERC5/GBP1/EIF2AK2/DHX58/DDX60/DDX58/CXCL10/CCL8/BST2/BATF3/APOBEC3G/AIM2	52	30.67981434893	Symptomatic_UP_h46
GO:0048525	BP	GO:0048525	negative regulation of viral process	26/234	79/11158	1.10957016023329e-24	9.01803147729604e-22	8.48237188283605e-22	ZC3HAV1/TRIM5/TRIM25/TRIM21/STAT1/SHFL/RSAD2/PML/PLSCR1/OASL/OAS3/OAS2/OAS1/MX1/LY6E/ISG20/ISG15/IFITM3/IFITM1/IFIT5/IFIT1/IFIH1/IFI16/EIF2AK2/BST2/APOBEC3G	26	21.0448882531288	Symptomatic_UP_h46
GO:0045071	BP	GO:0045071	negative regulation of viral genome replication	20/234	48/11158	1.1914317677315e-21	7.74668935379023e-19	7.28654586370529e-19	ZC3HAV1/SHFL/RSAD2/PLSCR1/OASL/OAS3/OAS2/OAS1/MX1/ISG20/ISG15/IFITM3/IFITM1/IFIT5/IFIT1/IFIH1/IFI16/EIF2AK2/BST2/APOBEC3G	20	18.1108838591152	Symptomatic_UP_h46
GO:1903900	BP	GO:1903900	regulation of viral life cycle	28/234	126/11158	2.73112111272169e-21	1.47981245624304e-18	1.39191347937834e-18	ZC3HAV1/TRIM5/TRIM38/TRIM25/TRIM22/TRIM21/SHFL/RSAD2/PML/PLSCR1/OASL/OAS3/OAS2/OAS1/MX1/LY6E/LAMP3/ISG20/ISG15/IFITM3/IFITM1/IFIT5/IFIT1/IFIH1/IFI16/EIF2AK2/BST2/APOBEC3G	28	17.8297933213481	Symptomatic_UP_h46
GO:0050792	BP	GO:0050792	regulation of viral process	29/234	140/11158	4.20713457402004e-21	1.95391350001988e-18	1.83785352444033e-18	ZC3HAV1/TRIM5/TRIM38/TRIM25/TRIM22/TRIM21/STAT1/SHFL/RSAD2/PML/PLSCR1/OASL/OAS3/OAS2/OAS1/MX1/LY6E/LAMP3/ISG20/ISG15/IFITM3/IFITM1/IFIT5/IFIT1/IFIH1/IFI16/EIF2AK2/BST2/APOBEC3G	29	17.7090946664594	Symptomatic_UP_h46
GO:0002831	BP	GO:0002831	regulation of response to biotic stimulus	33/234	253/11158	2.08158529862277e-17	8.45904225727827e-15	7.95658591118308e-15	ZBP1/TRIM5/TRIM21/TREX1/TRAFD1/STAT2/STAT1/SOCS1/SERPING1/SAMHD1/RIPK2/PLSCR1/OASL/OAS3/OAS1/NOD1/NMI/MR1/MICB/ISG15/IRF7/IL15/IFIT1/IFI35/IFI16/HERC5/EREG/DHX58/DDX60/DDX58/CEACAM1/APOBEC3G/AIM2	33	14.07267880551	Symptomatic_UP_h46
GO:0045069	BP	GO:0045069	regulation of viral genome replication	20/234	74/11158	2.59204639355075e-17	9.36304758381497e-15	8.80689447165488e-15	ZC3HAV1/SHFL/RSAD2/PLSCR1/OASL/OAS3/OAS2/OAS1/MX1/ISG20/ISG15/IFITM3/IFITM1/IFIT5/IFIT1/IFIH1/IFI16/EIF2AK2/BST2/APOBEC3G	20	14.0285827694874	Symptomatic_UP_h46
GO:0034340	BP	GO:0034340	response to type I interferon	17/234	49/11158	5.87713781256613e-17	1.91065750286525e-14	1.79716687847417e-14	ZBP1/TREX1/STAT2/STAT1/SP100/SHFL/SAMHD1/OAS3/OAS2/OAS1/MX1/ISG15/IRF7/IFNAR1/IFITM3/IFITM1/IFIT1	17	13.7188171559312	Symptomatic_UP_h46
GO:0019058	BP	GO:0019058	viral life cycle	33/234	269/11158	1.35260105459776e-16	3.99755093499757e-14	3.76010149627416e-14	ZC3HAV1/TRIM5/TRIM38/TRIM25/TRIM22/TRIM21/SIGLEC1/SHFL/SCARB2/RSAD2/PML/PLSCR1/OASL/OAS3/OAS2/OAS1/MX1/LY6E/LAMP3/ISG20/ISG15/IFITM3/IFITM1/IFIT5/IFIT1/IFIH1/IFI16/EIF2AK2/CTSL/CCL8/CCL2/BST2/APOBEC3G	33	13.3982059939614	Symptomatic_UP_h46
GO:0019079	BP	GO:0019079	viral genome replication	22/234	111/11158	8.09557238872119e-16	2.19322548631105e-13	2.06295068326623e-13	ZC3HAV1/SHFL/RSAD2/PLSCR1/OASL/OAS3/OAS2/OAS1/MX1/ISG20/ISG15/IFITM3/IFITM1/IFIT5/IFIT1/IFIH1/IFI16/EIF2AK2/CCL8/CCL2/BST2/APOBEC3G	22	12.6589167160532	Symptomatic_UP_h46
GO:0016032	BP	GO:0016032	viral process	36/234	354/11158	2.09708870139969e-15	5.24433489865415e-13	4.93282807900089e-13	ZC3HAV1/TRIM5/TRIM38/TRIM25/TRIM22/TRIM21/STAT1/SIGLEC1/SHFL/SCARB2/RSAD2/PML/PLSCR1/OASL/OAS3/OAS2/OAS1/MX1/LY6E/LAMP3/ISG20/ISG15/IRF7/IFITM3/IFITM1/IFIT5/IFIT1/IFIH1/IFI16/EIF2AK2/CTSL/CCL8/CCL2/CALCOCO2/BST2/APOBEC3G	36	12.2803095824294	Symptomatic_UP_h46
GO:0071357	BP	GO:0071357	cellular response to type I interferon	15/234	44/11158	5.71227548926355e-15	1.32647197254256e-12	1.24768122528651e-12	ZBP1/TREX1/STAT2/STAT1/SP100/SAMHD1/OAS3/OAS2/OAS1/ISG15/IRF7/IFNAR1/IFITM3/IFITM1/IFIT1	15	11.877301921934	Symptomatic_UP_h46
GO:0060337	BP	GO:0060337	type I interferon signaling pathway	14/234	43/11158	9.86504911737825e-14	2.13808497870645e-11	2.01108545164799e-11	ZBP1/TREX1/STAT2/STAT1/SP100/SAMHD1/OAS3/OAS2/OAS1/ISG15/IRF7/IFNAR1/IFITM3/IFITM1	14	10.6699750376446	Symptomatic_UP_h46
GO:0035456	BP	GO:0035456	response to interferon-beta	11/234	25/11158	9.39745750188319e-13	1.90944589616389e-10	1.79602723966912e-10	XAF1/TREX1/STAT1/SHFL/PLSCR1/OAS1/IFITM3/IFITM1/IFI16/BST2/AIM2	11	9.7190926427792	Symptomatic_UP_h46
GO:0019221	BP	GO:0019221	cytokine-mediated signaling pathway	33/234	379/11158	2.80414789221195e-12	5.36252046916532e-10	5.04399357701282e-10	ZBP1/VRK2/TREX1/STAT2/STAT1/SP100/SOCS1/SAMHD1/RIPK2/OASL/OAS3/OAS2/OAS1/NMI/MX1/JAK2/ISG15/IRF7/IL1RN/IL15RA/IL15/IFNAR1/IFITM3/IFITM1/FAS/EREG/CXCL11/CXCL10/CEACAM1/CCRL2/CCL8/CCL2/AIM2	33	9.27063103706762	Symptomatic_UP_h46
GO:0031347	BP	GO:0031347	regulation of defense response	35/234	461/11158	2.8877479351867e-11	5.21559363182886e-09	4.90579400685226e-09	ZBP1/TRIM5/TRIM21/TREX1/TRAFD1/TNFAIP6/TLR7/STAT2/STAT1/SOCS1/SERPING1/SAMHD1/RIPK2/PLSCR1/OAS3/OAS1/NOD1/NMI/MICB/JAK2/ISG15/IRF7/IL15/IFIT1/IFI35/IFI16/HERC5/FANCA/EREG/DHX58/DDX58/CEACAM1/CASP5/APOBEC3G/AIM2	35	8.2826962536123	Symptomatic_UP_h46
GO:0035455	BP	GO:0035455	response to interferon-alpha	9/234	19/11158	5.18118932285746e-11	8.86528762558399e-09	8.33870082155175e-09	MX2/LAMP3/IFNAR1/IFITM3/IFITM1/IFIT3/IFIT2/EIF2AK2/BST2	9	8.0523071695749	Symptomatic_UP_h46
GO:0045088	BP	GO:0045088	regulation of innate immune response	21/234	171/11158	6.09599738391445e-11	9.90904374755294e-09	9.32045915803762e-09	ZBP1/TRIM5/TRIM21/TREX1/TRAFD1/STAT2/SOCS1/SERPING1/SAMHD1/PLSCR1/OAS3/OAS1/NMI/ISG15/IRF7/IFI35/IFI16/EREG/DHX58/CEACAM1/AIM2	21	8.00396825421291	Symptomatic_UP_h46
GO:0045824	BP	GO:0045824	negative regulation of innate immune response	13/234	56/11158	9.25341467242917e-11	1.43251671905082e-08	1.34742704879232e-08	TRIM21/TREX1/TRAFD1/STAT2/SERPING1/SAMHD1/OAS3/OAS1/NMI/ISG15/IFI16/DHX58/CEACAM1	13	7.84390030063517	Symptomatic_UP_h46
GO:0034341	BP	GO:0034341	response to interferon-gamma	17/234	112/11158	1.50611899124509e-10	2.22563310933536e-08	2.09343333472105e-08	TRIM21/STAT1/SP100/SOCS1/SHFL/NMI/KYNU/JAK2/IFITM3/IFITM1/GCH1/GBP2/GBP1/CCL8/CCL2/CALCOCO2/BST2	17	7.65254642657979	Symptomatic_UP_h46
GO:0032479	BP	GO:0032479	regulation of type I interferon production	14/234	75/11158	3.89220545632734e-10	5.27231664105008e-08	4.95914774150479e-08	TRIM21/TREX1/TLR7/STAT1/RIPK2/OAS3/OAS2/OAS1/NMI/ISG15/IRF7/IFIH1/DHX58/DDX58	14	7.2779985150811	Symptomatic_UP_h46
GO:0032606	BP	GO:0032606	type I interferon production	14/234	75/11158	3.89220545632734e-10	5.27231664105008e-08	4.95914774150479e-08	TRIM21/TREX1/TLR7/STAT1/RIPK2/OAS3/OAS2/OAS1/NMI/ISG15/IRF7/IFIH1/DHX58/DDX58	14	7.2779985150811	Symptomatic_UP_h46
GO:0032728	BP	GO:0032728	positive regulation of interferon-beta production	10/234	32/11158	5.84813592631421e-10	7.604915958579e-08	7.15319362776538e-08	TLR7/RIPK2/OAS3/OAS2/OAS1/ISG15/IRF7/IFIH1/DHX58/DDX58	10	7.11890558094393	Symptomatic_UP_h46
GO:0032481	BP	GO:0032481	positive regulation of type I interferon production	11/234	46/11158	1.9077613164884e-09	2.21504715710849e-07	2.08347617458601e-07	TLR7/STAT1/RIPK2/OAS3/OAS2/OAS1/ISG15/IRF7/IFIH1/DHX58/DDX58	11	6.65461702345717	Symptomatic_UP_h46
GO:0032608	BP	GO:0032608	interferon-beta production	11/234	46/11158	1.9077613164884e-09	2.21504715710849e-07	2.08347617458601e-07	TLR7/RIPK2/OAS3/OAS2/OAS1/NMI/ISG15/IRF7/IFIH1/DHX58/DDX58	11	6.65461702345717	Symptomatic_UP_h46
GO:0032648	BP	GO:0032648	regulation of interferon-beta production	11/234	46/11158	1.9077613164884e-09	2.21504715710849e-07	2.08347617458601e-07	TLR7/RIPK2/OAS3/OAS2/OAS1/NMI/ISG15/IRF7/IFIH1/DHX58/DDX58	11	6.65461702345717	Symptomatic_UP_h46
GO:0002832	BP	GO:0002832	negative regulation of response to biotic stimulus	14/234	87/11158	3.00409626858567e-09	3.36769550661103e-07	3.16765867885349e-07	TRIM21/TREX1/TRAFD1/STAT2/SERPING1/SAMHD1/OAS3/OAS1/NMI/MICB/ISG15/IFI16/DHX58/CEACAM1	14	6.47266718254552	Symptomatic_UP_h46
GO:0070106	BP	GO:0070106	interleukin-27-mediated signaling pathway	5/234	7/11158	7.89021689578941e-08	8.55036504273713e-06	8.04248423939237e-06	STAT1/OASL/OAS2/OAS1/MX1	5	5.06801534344	Symptomatic_UP_h46
GO:0002221	BP	GO:0002221	pattern recognition receptor signaling pathway	15/234	131/11158	9.40301323549309e-08	9.86103097696388e-06	9.27529828492612e-06	TLR7/RSAD2/RIPK2/OASL/OAS3/OAS1/NOD1/NMI/MAP2K6/IRF7/IFIH1/IFI35/DHX58/DDX60/DDX58	15	5.00607767692497	Symptomatic_UP_h46
GO:0060338	BP	GO:0060338	regulation of type I interferon-mediated signaling pathway	8/234	30/11158	1.30478566615276e-07	1.29226659443596e-05	1.21550760311368e-05	ZBP1/TREX1/STAT2/SAMHD1/OAS3/OAS1/ISG15/IRF7	8	4.88864788220094	Symptomatic_UP_h46
GO:0060759	BP	GO:0060759	regulation of response to cytokine stimulus	14/234	116/11158	1.31174400542561e-07	1.29226659443596e-05	1.21550760311368e-05	ZBP1/VRK2/TREX1/STAT2/SOCS1/SAMHD1/RIPK2/OAS3/OAS1/ISG15/IRF7/IL1RN/IFIH1/DDX58	14	4.88864788220094	Symptomatic_UP_h46
GO:0098586	BP	GO:0098586	cellular response to virus	11/234	68/11158	1.46056977811816e-07	1.33345238638609e-05	1.25424701143019e-05	TLR7/OASL/OAS3/OAS1/IRF7/IFIH1/IFI6/DHX58/DDX60/DDX58/CXCL10	11	4.87502248705994	Symptomatic_UP_h46
GO:0032607	BP	GO:0032607	interferon-alpha production	7/234	21/11158	1.47660061242384e-07	1.33345238638609e-05	1.25424701143019e-05	TLR7/STAT1/RIPK2/NMI/IRF7/IFIH1/DDX58	7	4.87502248705994	Symptomatic_UP_h46
GO:0032647	BP	GO:0032647	regulation of interferon-alpha production	7/234	21/11158	1.47660061242384e-07	1.33345238638609e-05	1.25424701143019e-05	TLR7/STAT1/RIPK2/NMI/IRF7/IFIH1/DDX58	7	4.87502248705994	Symptomatic_UP_h46
GO:0046596	BP	GO:0046596	regulation of viral entry into host cell	8/234	35/11158	4.7925470709938e-07	4.21096500751374e-05	3.96083904444865e-05	TRIM5/TRIM38/TRIM25/TRIM22/TRIM21/LY6E/IFITM3/IFITM1	8	4.37561836748661	Symptomatic_UP_h46
GO:0060339	BP	GO:0060339	negative regulation of type I interferon-mediated signaling pathway	6/234	16/11158	5.35978770754536e-07	4.58543943084999e-05	4.31307016355104e-05	TREX1/STAT2/SAMHD1/OAS3/OAS1/ISG15	6	4.33861903878378	Symptomatic_UP_h46
GO:0002753	BP	GO:0002753	cytoplasmic pattern recognition receptor signaling pathway	9/234	48/11158	5.5360064091679e-07	4.61475816312945e-05	4.34064740044069e-05	RIPK2/OASL/OAS3/MAP2K6/IRF7/IFIH1/DHX58/DDX60/DDX58	9	4.3358510532882	Symptomatic_UP_h46
GO:0050688	BP	GO:0050688	regulation of defense response to virus	9/234	50/11158	7.97392119749806e-07	6.45330299177134e-05	6.06998500577822e-05	STAT1/MICB/IL15/IFIT1/HERC5/DHX58/DDX58/APOBEC3G/AIM2	9	4.19021794366938	Symptomatic_UP_h46
GO:0032727	BP	GO:0032727	positive regulation of interferon-alpha production	6/234	17/11158	8.13858574785066e-07	6.45330299177134e-05	6.06998500577822e-05	TLR7/STAT1/RIPK2/IRF7/IFIH1/DDX58	6	4.19021794366938	Symptomatic_UP_h46
GO:0039530	BP	GO:0039530	MDA-5 signaling pathway	5/234	10/11158	8.99110479987243e-07	6.95954326294887e-05	6.54615524902993e-05	OAS3/IRF7/IFIH1/DHX58/DDX60	5	4.15741926109198	Symptomatic_UP_h46
GO:0002764	BP	GO:0002764	immune response-regulating signaling pathway	22/234	325/11158	1.26667941236282e-06	9.50736724325096e-05	8.94264172696467e-05	TLR7/RSAD2/RIPK2/RBCK1/PLSCR1/OASL/OAS3/OAS1/NOD1/NMI/MICB/MAP2K6/IRF7/IFIH1/IFI35/GBP1/DUSP3/DHX58/DDX60/DDX58/CEACAM1/CD38	22	4.02193973017366	Symptomatic_UP_h46
GO:0050777	BP	GO:0050777	negative regulation of immune response	15/234	160/11158	1.28675533283003e-06	9.50736724325096e-05	8.94264172696467e-05	TRIM21/TREX1/TRAFD1/STAT2/SERPING1/SAMHD1/OAS3/OAS1/NMI/MICB/ISG15/IFI16/DHX58/CEACAM1/CD59	15	4.02193973017366	Symptomatic_UP_h46
GO:0052372	BP	GO:0052372	modulation by symbiont of entry into host	8/234	40/11158	1.43052162825912e-06	0.000103347240299342	9.72085457331636e-05	TRIM5/TRIM38/TRIM25/TRIM22/TRIM21/LY6E/IFITM3/IFITM1	8	3.98570111592851	Symptomatic_UP_h46
GO:0001959	BP	GO:0001959	regulation of cytokine-mediated signaling pathway	12/234	106/11158	2.10843477109864e-06	0.000149011335670471	0.000140160251946031	ZBP1/VRK2/TREX1/STAT2/SOCS1/SAMHD1/RIPK2/OAS3/OAS1/ISG15/IRF7/IL1RN	12	3.82678069244762	Symptomatic_UP_h46
GO:0039528	BP	GO:0039528	cytoplasmic pattern recognition receptor signaling pathway in response to virus	7/234	30/11158	2.20049670572267e-06	0.000152208825325626	0.00014316781478442	OASL/OAS3/IRF7/IFIH1/DHX58/DDX60/DDX58	7	3.81756016570538	Symptomatic_UP_h46
GO:0002833	BP	GO:0002833	positive regulation of response to biotic stimulus	13/234	127/11158	2.49508829788393e-06	0.00016899025117543	0.000158952445292825	ZBP1/TRIM5/PLSCR1/OASL/NMI/MR1/IRF7/IFI35/IFI16/EREG/DHX58/DDX60/AIM2	13	3.7721383485392	Symptomatic_UP_h46
GO:0140374	BP	GO:0140374	antiviral innate immune response	5/234	12/11158	2.73012451403161e-06	0.000181135403981975	0.000170376191477161	OAS1/MX1/IFIT1/DDX58/CXCL10	5	3.74199665597379	Symptomatic_UP_h46
GO:1903901	BP	GO:1903901	negative regulation of viral life cycle	6/234	21/11158	3.32571349290196e-06	0.000216237891308486	0.000203393635723794	TRIM5/TRIM25/LY6E/IFITM3/IFITM1/BST2	6	3.66506820240716	Symptomatic_UP_h46
GO:0002683	BP	GO:0002683	negative regulation of immune system process	22/234	346/11158	3.55451040564989e-06	0.000226582614289564	0.00021312389532328	TRIM21/TREX1/TRAFD1/STAT2/SOCS1/SERPING1/SAMHD1/PDCD1LG2/OAS3/OAS1/NMI/MICB/MIA3/ISG15/IFI16/GBP1/DUSP3/DHX58/CEACAM1/CD59/CCL2/BST2	22	3.64477341666051	Symptomatic_UP_h46
GO:0043903	BP	GO:0043903	regulation of biological process involved in symbiotic interaction	9/234	61/11158	4.51648467114875e-06	0.000282367147421242	0.000265594898171804	TRIM5/TRIM38/TRIM25/TRIM22/TRIM21/PML/LY6E/IFITM3/IFITM1	9	3.54918583355381	Symptomatic_UP_h46
GO:0031348	BP	GO:0031348	negative regulation of defense response	15/234	184/11158	7.3396677993647e-06	0.000450212453127069	0.000423470406298996	TRIM21/TREX1/TRAFD1/TNFAIP6/STAT2/SERPING1/SAMHD1/OAS3/OAS1/NMI/MICB/ISG15/IFI16/DHX58/CEACAM1	15	3.34658249634223	Symptomatic_UP_h46
GO:0060700	BP	GO:0060700	regulation of ribonuclease activity	4/234	8/11158	1.23534777118123e-05	0.000743725111872253	0.000699548786604574	OASL/OAS3/OAS2/OAS1	4	3.12858755431536	Symptomatic_UP_h46
GO:0050691	BP	GO:0050691	regulation of defense response to virus by host	6/234	26/11158	1.29224556181139e-05	0.000763834603899786	0.000718463800394657	STAT1/MICB/IL15/DDX58/APOBEC3G/AIM2	6	3.11700067073056	Symptomatic_UP_h46
GO:0046718	BP	GO:0046718	viral entry into host cell	12/234	127/11158	1.3977280824237e-05	0.000811431070707045	0.000763233097639258	TRIM5/TRIM38/TRIM25/TRIM22/TRIM21/SIGLEC1/SCARB2/PLSCR1/LY6E/IFITM3/IFITM1/CTSL	12	3.09074836663629	Symptomatic_UP_h46
GO:0051701	BP	GO:0051701	biological process involved in interaction with host	14/234	172/11158	1.51396487962029e-05	0.000863491197130802	0.000812200918799067	TRIM5/TRIM38/TRIM25/TRIM22/TRIM21/SIGLEC1/SCARB2/PML/PLSCR1/LY6E/IFITM3/IFITM1/IFIT1/CTSL	14	3.06374208549317	Symptomatic_UP_h46
GO:0052126	BP	GO:0052126	movement in host environment	13/234	151/11158	1.68461670874335e-05	0.000944256710366316	0.000888169063321132	TRIM5/TRIM38/TRIM25/TRIM22/TRIM21/SIGLEC1/SCARB2/PML/PLSCR1/LY6E/IFITM3/IFITM1/CTSL	13	3.02490992017297	Symptomatic_UP_h46
GO:0035458	BP	GO:0035458	cellular response to interferon-beta	5/234	17/11158	1.95738800899045e-05	0.00107855396902169	0.00101448923570335	TREX1/STAT1/OAS1/IFI16/AIM2	5	2.96715811865426	Symptomatic_UP_h46
GO:0044409	BP	GO:0044409	entry into host	12/234	132/11158	2.06865993184189e-05	0.001120868906403	0.00105429071964924	TRIM5/TRIM38/TRIM25/TRIM22/TRIM21/SIGLEC1/SCARB2/PLSCR1/LY6E/IFITM3/IFITM1/CTSL	12	2.9504451782659	Symptomatic_UP_h46
GO:0046597	BP	GO:0046597	negative regulation of viral entry into host cell	5/234	19/11158	3.5540429781758e-05	0.00189413011836878	0.00178162119958597	TRIM5/TRIM25/LY6E/IFITM3/IFITM1	5	2.72259019019625	Symptomatic_UP_h46
GO:0032612	BP	GO:0032612	interleukin-1 production	9/234	81/11158	4.72258326706551e-05	0.00243700288908412	0.00229224801851718	SERPINB1/RIPK2/PML/NOD1/JAK2/IFI16/GSDMD/CEACAM1/AIM2	9	2.6131439559558	Symptomatic_UP_h46
GO:0032652	BP	GO:0032652	regulation of interleukin-1 production	9/234	81/11158	4.72258326706551e-05	0.00243700288908412	0.00229224801851718	SERPINB1/RIPK2/PML/NOD1/JAK2/IFI16/GSDMD/CEACAM1/AIM2	9	2.6131439559558	Symptomatic_UP_h46
GO:0044403	BP	GO:0044403	biological process involved in symbiotic interaction	16/234	243/11158	5.23619305559401e-05	0.00265982244120877	0.00250183237277971	TRIM5/TRIM38/TRIM25/TRIM22/TRIM21/SIGLEC1/SCARB2/PML/PLSCR1/LY6E/IFITM3/IFITM1/IFIT1/CTSL/CCL8/APOL1	16	2.57514735411219	Symptomatic_UP_h46
GO:0007249	BP	GO:0007249	I-kappaB kinase/NF-kappaB signaling	15/234	218/11158	5.4536549617125e-05	0.00272766650469651	0.00256564658522669	TRIM5/TRIM38/TRIM25/TRIM22/TRIM21/TNFSF10/TLR7/TANK/STAT1/SECTM1/RIPK2/RBCK1/NOD1/IFIT5/BST2	15	2.56420872933218	Symptomatic_UP_h46
GO:0060333	BP	GO:0060333	interferon-gamma-mediated signaling pathway	5/234	21/11158	6.00987236773576e-05	0.00288184043695967	0.00271066278209711	STAT1/SP100/SOCS1/NMI/JAK2	5	2.54033006906899	Symptomatic_UP_h46
GO:0043123	BP	GO:0043123	positive regulation of I-kappaB kinase/NF-kappaB signaling	12/234	147/11158	6.02497548749952e-05	0.00288184043695967	0.00271066278209711	TRIM5/TRIM38/TRIM25/TRIM22/TRIM21/TNFSF10/SECTM1/RIPK2/RBCK1/NOD1/IFIT5/BST2	12	2.54033006906899	Symptomatic_UP_h46
GO:0050778	BP	GO:0050778	positive regulation of immune response	22/234	415/11158	6.02784219357912e-05	0.00288184043695967	0.00271066278209711	ZBP1/TRIM5/TREX1/SERPING1/RSAD2/RIPK2/RBCK1/PLSCR1/NMI/MR1/MICB/IRF7/IL15/IFI35/IFI16/GBP1/EREG/DUSP3/CEACAM1/CD59/CD38/AIM2	22	2.54033006906899	Symptomatic_UP_h46
GO:0043122	BP	GO:0043122	regulation of I-kappaB kinase/NF-kappaB signaling	14/234	195/11158	6.11757480251974e-05	0.00288235299753503	0.00271114489722652	TRIM5/TRIM38/TRIM25/TRIM22/TRIM21/TNFSF10/TANK/STAT1/SECTM1/RIPK2/RBCK1/NOD1/IFIT5/BST2	14	2.54025283285801	Symptomatic_UP_h46
GO:0001960	BP	GO:0001960	negative regulation of cytokine-mediated signaling pathway	7/234	49/11158	6.61537567169073e-05	0.00307236947266665	0.00288987463552805	TREX1/STAT2/SAMHD1/OAS3/OAS1/ISG15/IL1RN	7	2.51252655872784	Symptomatic_UP_h46
GO:1902187	BP	GO:1902187	negative regulation of viral release from host cell	4/234	12/11158	8.17525795276259e-05	0.0037433469865396	0.0035209969388844	TRIM5/TRIM25/TRIM21/PML	4	2.42673991444182	Symptomatic_UP_h46
GO:0032020	BP	GO:0032020	ISG15-protein conjugation	3/234	5/11158	8.8273051720862e-05	0.00398577348811836	0.00374902361475298	UBE2L6/ISG15/HERC5	3	2.39948738593044	Symptomatic_UP_h46
GO:0032103	BP	GO:0032103	positive regulation of response to external stimulus	19/234	339/11158	9.41549736108149e-05	0.00419312081107889	0.00394405477057559	ZBP1/TRIM5/TLR7/RIPK2/PLSCR1/OASL/NOD1/NMI/JAK2/IRF7/IL15/IFI35/IFI16/EREG/DHX58/DDX60/CXCL10/BMPR2/AIM2	19	2.37746262463934	Symptomatic_UP_h46
GO:0032611	BP	GO:0032611	interleukin-1 beta production	8/234	70/11158	0.000102214740125893	0.00443066826865706	0.00416749221144871	SERPINB1/RIPK2/PML/NOD1/JAK2/IFI16/GSDMD/AIM2	8	2.35353076508573	Symptomatic_UP_h46
GO:0032651	BP	GO:0032651	regulation of interleukin-1 beta production	8/234	70/11158	0.000102214740125893	0.00443066826865706	0.00416749221144871	SERPINB1/RIPK2/PML/NOD1/JAK2/IFI16/GSDMD/AIM2	8	2.35353076508573	Symptomatic_UP_h46
GO:0001819	BP	GO:0001819	positive regulation of cytokine production	20/234	372/11158	0.000108807252324226	0.00465437338560603	0.00437790952911185	TLR7/STAT1/RSAD2/RIPK2/OAS3/OAS2/OAS1/NOD1/JAK2/ISG15/IRF7/IL15/IFIH1/IFI16/GSDMD/EREG/EIF2AK2/DHX58/DDX58/AIM2	20	2.33213877944986	Symptomatic_UP_h46
GO:0060761	BP	GO:0060761	negative regulation of response to cytokine stimulus	7/234	53/11158	0.000110554563857529	0.00466769983247827	0.00439044440199757	TREX1/STAT2/SAMHD1/OAS3/OAS1/ISG15/IL1RN	7	2.33089708006665	Symptomatic_UP_h46
GO:0051770	BP	GO:0051770	positive regulation of nitric-oxide synthase biosynthetic process	4/234	13/11158	0.000116148939713777	0.00484102824371141	0.0045534773261609	STAT1/MAP2K6/JAK2/CCL2	4	2.31506238357431	Symptomatic_UP_h46
GO:0039529	BP	GO:0039529	RIG-I signaling pathway	5/234	24/11158	0.00011924339367423	0.00490709206120156	0.00461561703695722	OASL/OAS3/DHX58/DDX60/DDX58	5	2.30917579421049	Symptomatic_UP_h46
GO:0032102	BP	GO:0032102	negative regulation of response to external stimulus	18/234	317/11158	0.000122479940804515	0.00497727859444347	0.00468163457943573	TRIM21/TREX1/TRAFD1/TNFAIP6/STAT2/SERPING1/SAMHD1/OAS3/OAS1/NMI/MICB/ISG15/IFI16/FAP/DUSP3/DHX58/CEACAM1/CCL2	18	2.30300804970338	Symptomatic_UP_h46
GO:0071346	BP	GO:0071346	cellular response to interferon-gamma	9/234	93/11158	0.00014004575058806	0.00562084858224424	0.00528697732889298	STAT1/SP100/SOCS1/NMI/JAK2/GBP2/GBP1/CCL8/CCL2	9	2.25019811383204	Symptomatic_UP_h46
GO:0031349	BP	GO:0031349	positive regulation of defense response	14/234	213/11158	0.000157247943662118	0.00623430566884813	0.00586399584516629	ZBP1/TRIM5/TLR7/RIPK2/PLSCR1/NOD1/NMI/JAK2/IRF7/IL15/IFI35/IFI16/EREG/AIM2	14	2.2052119080201	Symptomatic_UP_h46
GO:0070555	BP	GO:0070555	response to interleukin-1	10/234	120/11158	0.000209792659149588	0.00821730042042542	0.00772920323182692	ZBP1/VRK2/TANK/RIPK2/IL1RN/GBP2/GBP1/CD38/CCL8/CCL2	10	2.0852708351454	Symptomatic_UP_h46
GO:0045089	BP	GO:0045089	positive regulation of innate immune response	9/234	99/11158	0.000226081389419118	0.0087498880595423	0.00823015584288895	ZBP1/TRIM5/PLSCR1/NMI/IRF7/IFI35/IFI16/EREG/AIM2	9	2.05799750302729	Symptomatic_UP_h46
GO:0051767	BP	GO:0051767	nitric-oxide synthase biosynthetic process	4/234	16/11158	0.000281350548597556	0.010635705040589	0.0100039576949315	STAT1/MAP2K6/JAK2/CCL2	4	1.97323371543796	Symptomatic_UP_h46
GO:0051769	BP	GO:0051769	regulation of nitric-oxide synthase biosynthetic process	4/234	16/11158	0.000281350548597556	0.010635705040589	0.0100039576949315	STAT1/MAP2K6/JAK2/CCL2	4	1.97323371543796	Symptomatic_UP_h46
GO:0002253	BP	GO:0002253	activation of immune response	15/234	259/11158	0.000366155836411046	0.0136824439560036	0.0128697241956937	ZBP1/TRIM5/TREX1/SERPING1/RIPK2/RBCK1/PLSCR1/MICB/IFI16/GBP1/DUSP3/CEACAM1/CD59/CD38/AIM2	15	1.86383632207442	Symptomatic_UP_h46
GO:0032731	BP	GO:0032731	positive regulation of interleukin-1 beta production	6/234	47/11158	0.000417239579515611	0.015414157647787	0.0144985762977614	RIPK2/NOD1/JAK2/IFI16/GSDMD/AIM2	6	1.81208020359486	Symptomatic_UP_h46
GO:0032760	BP	GO:0032760	positive regulation of tumor necrosis factor production	8/234	86/11158	0.000431050835954716	0.0157454636818964	0.014810203175026	RIPK2/OAS3/OAS2/OAS1/NOD1/JAK2/IFIH1/DDX58	8	1.80284454547368	Symptomatic_UP_h46
GO:0051092	BP	GO:0051092	positive regulation of NF-kappaB transcription factor activity	10/234	132/11158	0.000453303354757408	0.0161731849357071	0.0152125183306284	TRIM5/TRIM38/TRIM25/TRIM22/TRIM21/RIPK2/RBCK1/NOD1/EIF2AK2/AIM2	10	1.79120444739111	Symptomatic_UP_h46
GO:0052547	BP	GO:0052547	regulation of peptidase activity	18/234	353/11158	0.000457266607066916	0.0161731849357071	0.0152125183306284	TNFSF10/TANK/SERPING1/SERPINB1/RIPK2/PSME2/PSMB9/PSMB8/PML/NOD1/LAMP3/JAK2/IFI6/IFI16/FAS/BST2/BAK1/AIM2	18	1.79120444739111	Symptomatic_UP_h46
GO:0002230	BP	GO:0002230	positive regulation of defense response to virus by host	4/234	18/11158	0.000457684716728716	0.0161731849357071	0.0152125183306284	STAT1/DDX58/APOBEC3G/AIM2	4	1.79120444739111	Symptomatic_UP_h46
GO:1900246	BP	GO:1900246	positive regulation of RIG-I signaling pathway	3/234	8/11158	0.000471718415876673	0.0163144315959049	0.0153453751189444	OASL/DHX58/DDX60	3	1.7874280526798	Symptomatic_UP_h46
GO:2000659	BP	GO:2000659	regulation of interleukin-1-mediated signaling pathway	3/234	8/11158	0.000471718415876673	0.0163144315959049	0.0153453751189444	ZBP1/VRK2/IL1RN	3	1.7874280526798	Symptomatic_UP_h46
GO:0062208	BP	GO:0062208	positive regulation of pattern recognition receptor signaling pathway	5/234	32/11158	0.000492778054501861	0.0168633837387953	0.0158617202030793	RSAD2/OASL/IFI35/DHX58/DDX60	5	1.77305527718214	Symptomatic_UP_h46
GO:1903557	BP	GO:1903557	positive regulation of tumor necrosis factor superfamily cytokine production	8/234	89/11158	0.000543716502530586	0.0184127328096556	0.0173190399106508	RIPK2/OAS3/OAS2/OAS1/NOD1/JAK2/IFIH1/DDX58	8	1.73488174891729	Symptomatic_UP_h46
GO:0044766	BP	GO:0044766	multi-organism transport	4/234	19/11158	0.000570256526581237	0.0189173874277102	0.0177937186865574	SIGLEC1/IFIT1/CTSL/BST2	4	1.72313884172248	Symptomatic_UP_h46
GO:1902579	BP	GO:1902579	multi-organism localization	4/234	19/11158	0.000570256526581237	0.0189173874277102	0.0177937186865574	SIGLEC1/IFIT1/CTSL/BST2	4	1.72313884172248	Symptomatic_UP_h46
GO:0052548	BP	GO:0052548	regulation of endopeptidase activity	17/234	331/11158	0.000605990171524579	0.0198997378548122	0.0187177187483137	TNFSF10/SERPING1/SERPINB1/RIPK2/PSME2/PSMB9/PSMB8/PML/NOD1/LAMP3/JAK2/IFI6/IFI16/FAS/BST2/BAK1/AIM2	17	1.70115264464348	Symptomatic_UP_h46
GO:0010952	BP	GO:0010952	positive regulation of peptidase activity	11/234	163/11158	0.000637000353003862	0.0207088814761555	0.0194788002681707	TNFSF10/TANK/RIPK2/PSME2/PML/NOD1/JAK2/IFI16/FAS/BAK1/AIM2	11	1.68384335749727	Symptomatic_UP_h46
GO:0010332	BP	GO:0010332	response to gamma radiation	6/234	51/11158	0.000652669327238139	0.0210081978500118	0.0197603376302949	TREX1/POLB/PML/CXCL10/BRCA2/BAK1	6	1.67761120115731	Symptomatic_UP_h46
GO:0010508	BP	GO:0010508	positive regulation of autophagy	8/234	92/11158	0.000679114310170841	0.0212964956221187	0.0200315108815927	TRIM5/TRIM38/TRIM22/TRIM21/SPTLC2/RIPK2/NOD1/CALCOCO2	8	1.6716918546452	Symptomatic_UP_h46
GO:0032640	BP	GO:0032640	tumor necrosis factor production	10/234	139/11158	0.000681278235835235	0.0212964956221187	0.0200315108815927	UBE2J1/TREX1/RIPK2/OAS3/OAS2/OAS1/NOD1/JAK2/IFIH1/DDX58	10	1.6716918546452	Symptomatic_UP_h46
GO:0032680	BP	GO:0032680	regulation of tumor necrosis factor production	10/234	139/11158	0.000681278235835235	0.0212964956221187	0.0200315108815927	UBE2J1/TREX1/RIPK2/OAS3/OAS2/OAS1/NOD1/JAK2/IFIH1/DDX58	10	1.6716918546452	Symptomatic_UP_h46
GO:0035457	BP	GO:0035457	cellular response to interferon-alpha	3/234	9/11158	0.000696642440980802	0.0213039343510803	0.0200385077595196	IFNAR1/IFIT3/IFIT2	3	1.67154018486274	Symptomatic_UP_h46
GO:0098792	BP	GO:0098792	xenophagy	3/234	9/11158	0.000696642440980802	0.0213039343510803	0.0200385077595196	RIPK2/NOD1/CALCOCO2	3	1.67154018486274	Symptomatic_UP_h46
GO:0032069	BP	GO:0032069	regulation of nuclease activity	4/234	20/11158	0.000701175323151521	0.0213039343510803	0.0200385077595196	OASL/OAS3/OAS2/OAS1	4	1.67154018486274	Symptomatic_UP_h46
GO:0051091	BP	GO:0051091	positive regulation of DNA-binding transcription factor activity	13/234	220/11158	0.00074449262477396	0.0224106066957421	0.0210794451751302	TRIM5/TRIM38/TRIM25/TRIM22/TRIM21/RIPK2/RBCK1/NOD1/JAK2/EIF2AK2/DDX58/ANXA3/AIM2	13	1.64954638616702	Symptomatic_UP_h46
GO:0019882	BP	GO:0019882	antigen processing and presentation	8/234	94/11158	0.0007835950870278	0.0233501234816906	0.0219631558595124	TREX1/TAP2/TAP1/RAB8B/PSMB8/NOD1/MR1/CTSL	8	1.63171081842656	Symptomatic_UP_h46
GO:0032732	BP	GO:0032732	positive regulation of interleukin-1 production	6/234	53/11158	0.000803507425318143	0.0233501234816906	0.0219631558595124	RIPK2/NOD1/JAK2/IFI16/GSDMD/AIM2	6	1.63171081842656	Symptomatic_UP_h46
GO:0071706	BP	GO:0071706	tumor necrosis factor superfamily cytokine production	10/234	142/11158	0.0008044336603966	0.0233501234816906	0.0219631558595124	UBE2J1/TREX1/RIPK2/OAS3/OAS2/OAS1/NOD1/JAK2/IFIH1/DDX58	10	1.63171081842656	Symptomatic_UP_h46
GO:1903555	BP	GO:1903555	regulation of tumor necrosis factor superfamily cytokine production	10/234	142/11158	0.0008044336603966	0.0233501234816906	0.0219631558595124	UBE2J1/TREX1/RIPK2/OAS3/OAS2/OAS1/NOD1/JAK2/IFIH1/DDX58	10	1.63171081842656	Symptomatic_UP_h46
GO:0071347	BP	GO:0071347	cellular response to interleukin-1	8/234	95/11158	0.000840478145597884	0.0241804818702542	0.0227441920164122	ZBP1/VRK2/TANK/IL1RN/GBP2/GBP1/CCL8/CCL2	8	1.61653504873963	Symptomatic_UP_h46
GO:2000116	BP	GO:2000116	regulation of cysteine-type endopeptidase activity	12/234	197/11158	0.000908503173733245	0.0259082791035683	0.02436936029266	TNFSF10/RIPK2/PSMB9/PML/NOD1/LAMP3/JAK2/IFI6/IFI16/FAS/BAK1/AIM2	12	1.58656143304447	Symptomatic_UP_h46
GO:0010950	BP	GO:0010950	positive regulation of endopeptidase activity	10/234	145/11158	0.000945357686190766	0.026724850763532	0.0251374286350954	TNFSF10/RIPK2/PSME2/PML/NOD1/JAK2/IFI16/FAS/BAK1/AIM2	10	1.57308471129245	Symptomatic_UP_h46
GO:2001056	BP	GO:2001056	positive regulation of cysteine-type endopeptidase activity	9/234	123/11158	0.00111393023091335	0.0312188550060285	0.0293644947441315	TNFSF10/RIPK2/PML/NOD1/JAK2/IFI16/FAS/BAK1/AIM2	9	1.50558302932237	Symptomatic_UP_h46
GO:1902186	BP	GO:1902186	regulation of viral release from host cell	4/234	23/11158	0.00121980288067235	0.0338938390176566	0.0318805881093404	TRIM5/TRIM25/TRIM21/PML	4	1.46987923760232	Symptomatic_UP_h46
GO:1901224	BP	GO:1901224	positive regulation of NIK/NF-kappaB signaling	6/234	60/11158	0.00155143974156709	0.0427434796596154	0.0402045713581838	TLR7/RBCK1/NOD1/NMI/IFI35/EIF2AK2	6	1.36913012570362	Symptomatic_UP_h46
GO:0003725	MF	GO:0003725	double-stranded RNA binding	11/239	62/11326	5.78026557777274e-08	3.20804739566387e-05	3.06658300126048e-05	ZBP1/TLR7/OASL/OAS3/OAS2/OAS1/IFIH1/EIF2AK2/DHX58/DDX60/DDX58	11	4.49375922407764	Symptomatic_UP_h46
GO:00025681	BP	GO:0002568	somatic diversification of T cell receptor genes	4/360	5/11158	5.19485303944852e-06	0.00723296704859216	0.0068499149902623	TCF7/PRKDC/LEF1/BCL11B	4	2.14068351342455	Symptomatic_DOWN_h53
GO:00026811	BP	GO:0002681	somatic recombination of T cell receptor gene segments	4/360	5/11158	5.19485303944852e-06	0.00723296704859216	0.0068499149902623	TCF7/PRKDC/LEF1/BCL11B	4	2.14068351342455	Symptomatic_DOWN_h53
GO:00331531	BP	GO:0033153	T cell receptor V(D)J recombination	4/360	5/11158	5.19485303944852e-06	0.00723296704859216	0.0068499149902623	TCF7/PRKDC/LEF1/BCL11B	4	2.14068351342455	Symptomatic_DOWN_h53
GO:19030391	BP	GO:1903039	positive regulation of leukocyte cell-cell adhesion	20/360	203/11158	8.83570507300751e-06	0.00922668502248809	0.00873804728009533	ZBTB16/SOX4/SKAP1/SIRPG/PRKCZ/PRKCQ/LEF1/LCK/KLRK1/ITPKB/ITGB2/IL7R/GATA3/DPP4/CD6/CD5/CD4/CD3E/CD27/CCL5	20	2.03495430493667	Symptomatic_DOWN_h53
GO:00421101	BP	GO:0042110	T cell activation	30/360	396/11158	1.22437250670976e-05	0.0102284079210533	0.00968671974782161	ZBTB16/TSC1/TCF7/SOX4/SIRPG/PRKDC/PRKCZ/PRKCQ/MYH9/MTOR/MSN/LEF1/LCK/LAT/KLRK1/KIT/ITPKB/ITK/IL7R/GATA3/DPP4/CD6/CD5/CD4/CD3E/CD27/CD1C/CCL5/CBLB/BCL11B	30	1.99019196012069	Symptomatic_DOWN_h53
GO:00512511	BP	GO:0051251	positive regulation of lymphocyte activation	22/360	248/11158	1.69747226122273e-05	0.0118172360585456	0.0111914048380263	ZBTB16/TRBC1/SOX4/SIRPG/PRKDC/PRKCZ/PRKCQ/LEF1/LCK/KLRK1/ITPKB/IRS2/IL7R/IGHD/GATA3/DPP4/CD6/CD5/CD4/CD3E/CD27/CCL5	22	1.92748408901213	Symptomatic_DOWN_h53
GO:00508701	BP	GO:0050870	positive regulation of T cell activation	18/360	181/11158	2.1904649100392e-05	0.0130708170417625	0.0123785971908681	ZBTB16/SOX4/SIRPG/PRKCZ/PRKCQ/LEF1/LCK/KLRK1/ITPKB/IL7R/GATA3/DPP4/CD6/CD5/CD4/CD3E/CD27/CCL5	18	1.88369726432164	Symptomatic_DOWN_h53
GO:00063381	BP	GO:0006338	chromatin remodeling	18/360	184/11158	2.7361435823329e-05	0.0142860896792557	0.0135295099768514	SUPT6H/SMARCC2/SMARCA4/SMARCA2/SCMH1/SATB1/MYC/MORC2/MCM2/KDM5B/KAT6B/H1-10/GATA3/EZH1/CTCF/CHD1L/CABIN1/BPTF	18	1.84508662797015	Symptomatic_DOWN_h53
GO:00342481	BP	GO:0034248	regulation of cellular amide metabolic process	26/360	336/11158	3.29406439728715e-05	0.0152881188749649	0.0144784725204738	YTHDF1/VIM/TUT4/TSC1/TRAP1/SOX4/SIRT3/RPS4X/RPL38/PRKDC/PER2/PER1/PASK/PAN2/NAT10/MTOR/ILF3/GIGYF2/GCN1/EPHA4/EIF4ENIF1/EEF2/CIRBP/CCL5/BIN1/ATXN2	26	1.81564594902077	Symptomatic_DOWN_h53
GO:00026961	BP	GO:0002696	positive regulation of leukocyte activation	23/360	282/11158	4.18713272687978e-05	0.0163005257163403	0.0154372631180794	ZBTB16/TRBC1/SOX4/SIRPG/PRKDC/PRKCZ/PRKCQ/LEF1/LCK/KLRK1/ITPKB/ITGB2/IRS2/IL7R/IGHD/GATA3/DPP4/CD6/CD5/CD4/CD3E/CD27/CCL5	23	1.78779838872341	Symptomatic_DOWN_h53
GO:00064731	BP	GO:0006473	protein acetylation	16/360	156/11158	4.29269291069531e-05	0.0163005257163403	0.0154372631180794	USP22/TRRAP/SOX4/SETD5/PER1/PBXIP1/OGT/NAT10/MECP2/LEF1/KAT6B/GATA3/FOXO1/EP400/CTCF/AUTS2	16	1.78779838872341	Symptomatic_DOWN_h53
GO:00064171	BP	GO:0006417	regulation of translation	23/360	289/11158	6.1244685196757e-05	0.0213182541722378	0.0201892567517029	YTHDF1/VIM/TUT4/TSC1/TRAP1/SOX4/RPS4X/RPL38/PRKDC/PER2/PER1/PASK/PAN2/NAT10/MTOR/ILF3/GIGYF2/GCN1/EIF4ENIF1/EEF2/CIRBP/CCL5/ATXN2	23	1.67124836411116	Symptomatic_DOWN_h53
GO:00508671	BP	GO:0050867	positive regulation of cell activation	23/360	292/11158	7.17614097027457e-05	0.0230574929483361	0.021836386855297	ZBTB16/TRBC1/SOX4/SIRPG/PRKDC/PRKCZ/PRKCQ/LEF1/LCK/KLRK1/ITPKB/ITGB2/IRS2/IL7R/IGHD/GATA3/DPP4/CD6/CD5/CD4/CD3E/CD27/CCL5	23	1.63718791551028	Symptomatic_DOWN_h53
GO:0033044	BP	GO:0033044	regulation of chromosome organization	15/360	150/11158	9.91624561996084e-05	0.027570535492715	0.0261104223332342	YLPM1/USP7/TNKS/TERF2/TACC3/PRKCQ/NUMA1/NAT10/MYC/MORC2/MCM2/MAP3K4/KLHL22/DKC1/CTCF	15	1.55955479866489	Symptomatic_DOWN_h53
GO:00224091	BP	GO:0022409	positive regulation of cell-cell adhesion	20/360	241/11158	0.00010439012412345	0.027570535492715	0.0261104223332342	ZBTB16/SOX4/SKAP1/SIRPG/PRKCZ/PRKCQ/LEF1/LCK/KLRK1/ITPKB/ITGB2/IL7R/GATA3/DPP4/CD6/CD5/CD4/CD3E/CD27/CCL5	20	1.55955479866489	Symptomatic_DOWN_h53
GO:00106081	BP	GO:0010608	posttranscriptional regulation of gene expression	27/360	381/11158	0.000105608946105684	0.027570535492715	0.0261104223332342	YTHDF1/VIM/TUT4/TSC1/TRAP1/TRAF5/SOX4/RPS4X/RPL38/PRKDC/PER2/PER1/PASK/PAN2/PABPC4/NAT10/MTOR/ILF3/HNRNPA0/GIGYF2/GCN1/EIF4ENIF1/EEF2/DKC1/CIRBP/CCL5/ATXN2	27	1.55955479866489	Symptomatic_DOWN_h53
GO:00183941	BP	GO:0018394	peptidyl-lysine acetylation	14/360	136/11158	0.000123479925168533	0.0303397439664096	0.0287329757760587	USP22/TRRAP/SOX4/SETD5/PER1/PBXIP1/OGT/MECP2/LEF1/KAT6B/GATA3/EP400/CTCF/AUTS2	14	1.51798808849473	Symptomatic_DOWN_h53
GO:00512491	BP	GO:0051249	regulation of lymphocyte activation	26/360	367/11158	0.000142456709661321	0.0317297223896499	0.030049342071319	ZBTB16/TRBC1/TCF7/SUPT6H/SOX4/SIRPG/PRKDC/PRKCZ/PRKCQ/LEF1/LCK/LAT/KLRK1/ITPKB/IRS2/IL7R/IGHD/GATA3/DPP4/CD6/CD5/CD4/CD3E/CD27/CCL5/CBLB	26	1.49853372762132	Symptomatic_DOWN_h53
GO:00457851	BP	GO:0045785	positive regulation of cell adhesion	26/360	369/11158	0.000155443797887093	0.0317297223896499	0.030049342071319	ZBTB16/TSC1/SPOCK2/SOX4/SKAP1/SIRPG/PRKCZ/PRKCQ/LEF1/LCK/KLRK1/ITPKB/ITGB2/ITGA6/IL7R/GATA3/FLNA/EPHA4/DPP4/CD6/CD5/CD4/CD3E/CD27/CCL5/ARHGEF7	26	1.49853372762132	Symptomatic_DOWN_h53
GO:00165731	BP	GO:0016573	histone acetylation	13/360	123/11158	0.000164471064968187	0.0317297223896499	0.030049342071319	USP22/TRRAP/SETD5/PER1/PBXIP1/OGT/MECP2/LEF1/KAT6B/GATA3/EP400/CTCF/AUTS2	13	1.49853372762132	Symptomatic_DOWN_h53
GO:00342501	BP	GO:0034250	positive regulation of cellular amide metabolic process	13/360	123/11158	0.000164471064968187	0.0317297223896499	0.030049342071319	YTHDF1/VIM/SOX4/SIRT3/RPS4X/PRKDC/PASK/NAT10/MTOR/EPHA4/EEF2/CIRBP/CCL5	13	1.49853372762132	Symptomatic_DOWN_h53
GO:00508631	BP	GO:0050863	regulation of T cell activation	21/360	269/11158	0.000167118480385994	0.0317297223896499	0.030049342071319	ZBTB16/TCF7/SOX4/SIRPG/PRKCZ/PRKCQ/LEF1/LCK/LAT/KLRK1/ITPKB/IL7R/GATA3/DPP4/CD6/CD5/CD4/CD3E/CD27/CCL5/CBLB	21	1.49853372762132	Symptomatic_DOWN_h53
GO:0033632	BP	GO:0033632	regulation of cell-cell adhesion mediated by integrin	4/360	10/11158	0.000191792850947345	0.0331208885799282	0.0313668332304399	SKAP1/DPP4/CD3E/CCL5	4	1.47989802031159	Symptomatic_DOWN_h53
GO:19030371	BP	GO:1903037	regulation of leukocyte cell-cell adhesion	21/360	272/11158	0.000194869965426685	0.0331208885799282	0.0313668332304399	ZBTB16/SOX4/SKAP1/SIRPG/PRKCZ/PRKCQ/LEF1/LCK/KLRK1/ITPKB/ITGB2/IL7R/GATA3/DPP4/CD6/CD5/CD4/CD3E/CD27/CCL5/CBLB	21	1.47989802031159	Symptomatic_DOWN_h53
GO:01501051	BP	GO:0150105	protein localization to cell-cell junction	5/360	18/11158	0.000205883245141155	0.0331208885799282	0.0313668332304399	VCL/LSR/FLNA/ARHGEF18/ACTG1	5	1.47989802031159	Symptomatic_DOWN_h53
GO:00302171	BP	GO:0030217	T cell differentiation	18/360	215/11158	0.000206207412009361	0.0331208885799282	0.0313668332304399	ZBTB16/TSC1/TCF7/SOX4/PRKDC/PRKCZ/MTOR/LEF1/LCK/KIT/ITPKB/ITK/IL7R/GATA3/CD4/CD3E/CD27/BCL11B	18	1.47989802031159	Symptomatic_DOWN_h53
GO:00435431	BP	GO:0043543	protein acylation	16/360	179/11158	0.000219763554326435	0.0331208885799282	0.0313668332304399	USP22/TRRAP/SOX4/SETD5/PER1/PBXIP1/OGT/NAT10/MECP2/LEF1/KAT6B/GATA3/FOXO1/EP400/CTCF/AUTS2	16	1.47989802031159	Symptomatic_DOWN_h53
GO:0032204	BP	GO:0032204	regulation of telomere maintenance	9/360	65/11158	0.000222021757299016	0.0331208885799282	0.0313668332304399	YLPM1/USP7/TNKS/TERF2/PRKCQ/NAT10/MYC/MAP3K4/DKC1	9	1.47989802031159	Symptomatic_DOWN_h53
GO:0006412	BP	GO:0006412	translation	29/360	446/11158	0.000260759033976559	0.0357434051509961	0.0338504634546182	YTHDF1/VIM/VARS1/TUT4/TSC1/TRAP1/SOX4/RPS4X/RPS16/RPL38/RPL37A/QARS1/PRKDC/PER2/PER1/PASK/PAN2/PABPC4/NAT10/MTOR/ILF3/IARS1/GIGYF2/GCN1/EIF4ENIF1/EEF2/CIRBP/CCL5/ATXN2	29	1.44680407612127	Symptomatic_DOWN_h53
GO:0018393	BP	GO:0018393	internal peptidyl-lysine acetylation	13/360	129/11158	0.000264979860105601	0.0357434051509961	0.0338504634546182	USP22/TRRAP/SETD5/PER1/PBXIP1/OGT/MECP2/LEF1/KAT6B/GATA3/EP400/CTCF/AUTS2	13	1.44680407612127	Symptomatic_DOWN_h53
GO:00516471	BP	GO:0051647	nucleus localization	5/360	19/11158	0.00027207184669559	0.0357434051509961	0.0338504634546182	SUN2/SLC9A3R1/PCM1/MTOR/BIN1	5	1.44680407612127	Symptomatic_DOWN_h53
GO:0043001	BP	GO:0043001	Golgi to plasma membrane protein transport	6/360	29/11158	0.000273830252533367	0.0357434051509961	0.0338504634546182	VAMP2/SEC16A/PREPL/MACF1/GGA1/BBS1	6	1.44680407612127	Symptomatic_DOWN_h53
GO:0006475	BP	GO:0006475	internal protein amino acid acetylation	13/360	131/11158	0.000308466838536596	0.0389885632497477	0.0369237606170513	USP22/TRRAP/SETD5/PER1/PBXIP1/OGT/MECP2/LEF1/KAT6B/GATA3/EP400/CTCF/AUTS2	13	1.40906276851048	Symptomatic_DOWN_h53
GO:00030961	BP	GO:0003096	renal sodium ion transport	3/360	5/11158	0.000317359624249802	0.0389885632497477	0.0369237606170513	SLC9A3R1/SGK1/KLHL3	3	1.40906276851048	Symptomatic_DOWN_h53
GO:00071591	BP	GO:0007159	leukocyte cell-cell adhesion	22/360	304/11158	0.00034401812175334	0.0410561055589629	0.038881807565385	ZBTB16/SOX4/SKAP1/SIRPG/PRKCZ/PRKCQ/MSN/LEF1/LCK/KLRK1/ITPKB/ITGB2/IL7R/GATA3/DPP4/CD6/CD5/CD4/CD3E/CD27/CCL5/CBLB	22	1.38662224869331	Symptomatic_DOWN_h53
GO:00434871	BP	GO:0043487	regulation of RNA stability	12/360	118/11158	0.000417057017100322	0.048390198900779	0.0458274932825441	YTHDF1/VIM/TUT4/TRAF5/PAN2/PABPC4/MTOR/HNRNPA0/GIGYF2/EIF4ENIF1/DKC1/CIRBP	12	1.31524259278426	Symptomatic_DOWN_h53
GO:0046834	BP	GO:0046834	lipid phosphorylation	4/360	12/11158	0.000429442858807568	0.048480616790249	0.0459131227140495	DGKZ/DGKD/DGKA/CERK	4	1.31443186353448	Symptomatic_DOWN_h53
GO:0042101	CC	GO:0042101	T cell receptor complex	7/369	29/11451	2.88066165924316e-05	0.0150658604778417	0.0138878214729828	TRBC1/TRAV8-6/TRAC/SKAP1/CD4/CD3E/CD247	7	1.822006058806	Symptomatic_DOWN_h53
GO:0001772	CC	GO:0001772	immunological synapse	7/369	37/11451	0.00015215923845759	0.0397896408566597	0.0366783848492506	SKAP1/PRKCQ/MYH9/LCK/LAT/CD6/CD3E	7	1.4002299808002	Symptomatic_DOWN_h53
GO:00096151	BP	GO:0009615	response to virus	68/439	288/11158	1.0798246720212e-34	2.55191516827455e-31	2.33574837598787e-31	ZC3HAV1/ZBP1/UNC93B1/TRIM5/TRIM22/TREX1/TNF/TLR7/TICAM1/TBK1/STAT2/STAT1/SMAD3/SHFL/SAMHD1/RTP4/RSAD2/PML/PMAIP1/PLSCR1/OASL/OAS3/OAS2/OAS1/NPC2/NMI/MYD88/MX2/MX1/MICB/LILRB1/LGALS9/LGALS8/ISG20/ISG15/IRF9/IRF7/IRF2/IRF1/IL15/IFITM3/IFITM1/IFIT5/IFIT3/IFIT2/IFIT1/IFIH1/IFI6/IFI44L/IFI44/IFI16/HERC5/GBP1/FGL2/EXT1/EIF2AK2/DHX58/DDX60/DDX58/CXCL10/CD40/CCL8/BST2/BATF3/APOBEC3G/APOBEC3A/AIM2/ADAR	68	30.5931337666917	Symptomatic_UP_h53
GO:00516071	BP	GO:0051607	defense response to virus	58/439	203/11158	1.65101261695571e-34	2.55191516827455e-31	2.33574837598787e-31	ZC3HAV1/ZBP1/UNC93B1/TRIM5/TRIM22/TREX1/TLR7/TICAM1/TBK1/STAT2/STAT1/SHFL/SAMHD1/RTP4/RSAD2/PML/PMAIP1/PLSCR1/OASL/OAS3/OAS2/OAS1/MYD88/MX2/MX1/MICB/LILRB1/ISG20/ISG15/IRF9/IRF7/IRF2/IRF1/IL15/IFITM3/IFITM1/IFIT5/IFIT3/IFIT2/IFIT1/IFIH1/IFI6/IFI44L/IFI16/HERC5/GBP1/FGL2/EIF2AK2/DHX58/DDX60/DDX58/CXCL10/CD40/BST2/APOBEC3G/APOBEC3A/AIM2/ADAR	58	30.5931337666917	Symptomatic_UP_h53
GO:01405461	BP	GO:0140546	defense response to symbiont	58/439	203/11158	1.65101261695571e-34	2.55191516827455e-31	2.33574837598787e-31	ZC3HAV1/ZBP1/UNC93B1/TRIM5/TRIM22/TREX1/TLR7/TICAM1/TBK1/STAT2/STAT1/SHFL/SAMHD1/RTP4/RSAD2/PML/PMAIP1/PLSCR1/OASL/OAS3/OAS2/OAS1/MYD88/MX2/MX1/MICB/LILRB1/ISG20/ISG15/IRF9/IRF7/IRF2/IRF1/IL15/IFITM3/IFITM1/IFIT5/IFIT3/IFIT2/IFIT1/IFIH1/IFI6/IFI44L/IFI16/HERC5/GBP1/FGL2/EIF2AK2/DHX58/DDX60/DDX58/CXCL10/CD40/BST2/APOBEC3G/APOBEC3A/AIM2/ADAR	58	30.5931337666917	Symptomatic_UP_h53
GO:00485251	BP	GO:0048525	negative regulation of viral process	32/439	79/11158	8.5753021171722e-25	9.94091897933187e-22	9.09884687801008e-22	ZC3HAV1/TRIM5/TRIM26/TRIM25/TRIM21/TRIM14/TNF/STAT1/SHFL/RSAD2/PML/PLSCR1/OASL/OAS3/OAS2/OAS1/N4BP1/MX1/LY6E/ISG20/ISG15/IFITM3/IFITM1/IFIT5/IFIT1/IFIH1/IFI16/FAM111A/EIF2AK2/BST2/APOBEC3G/APOBEC3A	32	21.0025734657833	Symptomatic_UP_h53
GO:00507921	BP	GO:0050792	regulation of viral process	39/439	140/11158	5.59258641494868e-23	5.18656464122341e-20	4.74722282633118e-20	ZC3HAV1/TRIM5/TRIM38/TRIM26/TRIM25/TRIM22/TRIM21/TRIM14/TNF/STOM/STAT1/SHFL/RSAD2/PML/PLSCR1/OASL/OAS3/OAS2/OAS1/N4BP1/MX1/LY6E/LGALS9/LAMP3/ISG20/ISG15/IFITM3/IFITM1/IFIT5/IFIT1/IFIH1/IFI16/FAM111A/EIF2AK2/DYNLT1/BST2/APOBEC3G/APOBEC3A/ADAR	39	19.2851202050331	Symptomatic_UP_h53
GO:19039001	BP	GO:1903900	regulation of viral life cycle	36/439	126/11158	1.06030476248944e-21	8.19438863943922e-19	7.5002610567674e-19	ZC3HAV1/TRIM5/TRIM38/TRIM26/TRIM25/TRIM22/TRIM21/TRIM14/TNF/SHFL/RSAD2/PML/PLSCR1/OASL/OAS3/OAS2/OAS1/N4BP1/MX1/LY6E/LGALS9/LAMP3/ISG20/ISG15/IFITM3/IFITM1/IFIT5/IFIT1/IFIH1/IFI16/FAM111A/EIF2AK2/BST2/APOBEC3G/APOBEC3A/ADAR	36	18.0864834423891	Symptomatic_UP_h53
GO:00450711	BP	GO:0045071	negative regulation of viral genome replication	24/439	48/11158	1.37519503825416e-21	9.10968484626366e-19	8.33802465299367e-19	ZC3HAV1/TNF/SHFL/RSAD2/PLSCR1/OASL/OAS3/OAS2/OAS1/N4BP1/MX1/ISG20/ISG15/IFITM3/IFITM1/IFIT5/IFIT1/IFIH1/IFI16/FAM111A/EIF2AK2/BST2/APOBEC3G/APOBEC3A	24	18.0404966473844	Symptomatic_UP_h53
GO:00190581	BP	GO:0019058	viral life cycle	46/439	269/11158	1.44085276037478e-17	8.35154281232231e-15	7.64410306556725e-15	ZC3HAV1/TRIM5/TRIM38/TRIM26/TRIM25/TRIM22/TRIM21/TRIM14/TNF/STOM/SIGLEC1/SHFL/SCARB2/RSAD2/PML/PLSCR1/OASL/OAS3/OAS2/OAS1/N4BP1/MX1/LY6E/LGALS9/LAMP3/ISG20/ISG15/IFITM3/IFITM1/IFIT5/IFIT1/IFIH1/IFI16/HSPA1B/FAM111A/EIF2AK2/DYNLT1/CTSL/CHMP5/CD86/CCL8/CCL2/BST2/APOBEC3G/APOBEC3A/ADAR	46	14.0782332882307	Symptomatic_UP_h53
GO:00450691	BP	GO:0045069	regulation of viral genome replication	25/439	74/11158	2.24169358628567e-17	1.15497035106741e-14	1.05713550174314e-14	ZC3HAV1/TNF/SHFL/RSAD2/PLSCR1/OASL/OAS3/OAS2/OAS1/N4BP1/MX1/ISG20/ISG15/IFITM3/IFITM1/IFIT5/IFIT1/IFIH1/IFI16/FAM111A/EIF2AK2/BST2/APOBEC3G/APOBEC3A/ADAR	25	13.9374291642853	Symptomatic_UP_h53
GO:00028311	BP	GO:0002831	regulation of response to biotic stimulus	43/439	253/11158	2.20897085571492e-16	1.02429978579501e-13	9.37533735815006e-14	ZBP1/XIAP/TRIM5/TRIM21/TREX1/TRAFD1/TBK1/TASL/STAT2/STAT1/SOCS1/SERPING1/SAMHD1/RIPK2/PLSCR1/OASL/OAS3/OAS1/NOD1/NMI/N4BP1/MR1/MICB/LILRB1/LGALS9/ISG15/IRF7/IRF1/IL15/IFIT1/IFI35/IFI16/HERC5/FGL2/FFAR2/FCGR2B/DHX58/DDX60/DDX58/CEACAM1/APOBEC3G/AIM2/ADAR	43	12.9895729181041	Symptomatic_UP_h53
GO:00160321	BP	GO:0016032	viral process	51/439	354/11158	3.98413643085279e-16	1.67949460271495e-13	1.53722852528215e-13	ZC3HAV1/TRIM5/TRIM38/TRIM26/TRIM25/TRIM22/TRIM21/TRIM14/TNF/STOM/STAT1/SSB/SIGLEC1/SHFL/SCARB2/RSAD2/PML/PLSCR1/OASL/OAS3/OAS2/OAS1/N4BP1/MX1/LY6E/LGALS9/LAMP3/ISG20/ISG15/IRF7/IFITM3/IFITM1/IFIT5/IFIT1/IFIH1/IFI16/HSPA1B/FAM111A/EIF2AK2/EDEM2/DYNLT1/CTSL/CHMP5/CD86/CCL8/CCL2/CALCOCO2/BST2/APOBEC3G/APOBEC3A/ADAR	51	12.7748213874846	Symptomatic_UP_h53
GO:00190791	BP	GO:0019079	viral genome replication	28/439	111/11158	1.39466862484704e-15	5.38923201117976e-13	4.93272271524847e-13	ZC3HAV1/TNF/STOM/SHFL/RSAD2/PLSCR1/OASL/OAS3/OAS2/OAS1/N4BP1/MX1/ISG20/ISG15/IFITM3/IFITM1/IFIT5/IFIT1/IFIH1/IFI16/FAM111A/EIF2AK2/CCL8/CCL2/BST2/APOBEC3G/APOBEC3A/ADAR	28	12.2684731192419	Symptomatic_UP_h53
GO:00343401	BP	GO:0034340	response to type I interferon	19/439	49/11158	8.66800336778414e-15	3.09181012433962e-12	2.82991008736078e-12	ZBP1/TREX1/TBK1/STAT2/STAT1/SP100/SHFL/SAMHD1/OAS3/OAS2/OAS1/MYD88/MX1/ISG15/IRF7/IFITM3/IFITM1/IFIT1/ADAR	19	11.5097871850265	Symptomatic_UP_h53
GO:00713571	BP	GO:0071357	cellular response to type I interferon	17/439	44/11158	2.46340189863857e-13	8.15913900284789e-11	7.46799733482008e-11	ZBP1/TREX1/TBK1/STAT2/STAT1/SP100/SAMHD1/OAS3/OAS2/OAS1/MYD88/ISG15/IRF7/IFITM3/IFITM1/IFIT1/ADAR	17	10.0883556679668	Symptomatic_UP_h53
GO:00313471	BP	GO:0031347	regulation of defense response	53/439	461/11158	1.28899995763956e-12	3.98472853571643e-10	3.64719145908962e-10	ZBP1/XIAP/TRIM5/TRIM21/TREX1/TRAFD1/TNFAIP6/TNF/TLR7/TBK1/TASL/STAT2/STAT1/SOCS1/SMAD3/SERPING1/SAMHD1/RIPK2/RHBDF2/PLSCR1/OAS3/OAS1/NOD1/NMI/N4BP1/MYD88/MICB/LILRB1/LGALS9/KARS1/JAK2/ISG15/IRF7/IRF1/IL1B/IL15/IFIT1/IFI35/IFI16/HERC5/FGL2/FFAR2/FCGR2B/FANCA/DHX58/DDX58/CEACAM1/CASP5/CASP4/CASP1/APOBEC3G/AIM2/ADAR	53	9.3996012600787	Symptomatic_UP_h53
GO:00603371	BP	GO:0060337	type I interferon signaling pathway	16/439	43/11158	2.51046572322663e-12	7.27564347412616e-10	6.65934065529589e-10	ZBP1/TREX1/TBK1/STAT2/STAT1/SP100/SAMHD1/OAS3/OAS2/OAS1/MYD88/ISG15/IRF7/IFITM3/IFITM1/ADAR	16	9.13812859067141	Symptomatic_UP_h53
GO:00450881	BP	GO:0045088	regulation of innate immune response	30/439	171/11158	3.89131061973235e-12	1.06141219668817e-09	9.71502440790146e-10	ZBP1/XIAP/TRIM5/TRIM21/TREX1/TRAFD1/TBK1/TASL/STAT2/SOCS1/SERPING1/SAMHD1/PLSCR1/OAS3/OAS1/NMI/N4BP1/LILRB1/LGALS9/ISG15/IRF7/IRF1/IFI35/IFI16/FFAR2/FCGR2B/DHX58/CEACAM1/AIM2/ADAR	30	8.97411592619981	Symptomatic_UP_h53
GO:00022211	BP	GO:0002221	pattern recognition receptor signaling pathway	25/439	131/11158	3.8081021012298e-11	9.45483851032694e-09	8.65394115379459e-09	XIAP/UNC93B1/TLR7/TLR5/TICAM1/TASL/RSAD2/RIPK2/OASL/OAS3/OAS1/NOD1/NMI/MYD88/MAP2K6/IRF7/IRF1/IFIH1/IFI35/HSPA1B/FFAR2/DHX58/DDX60/DDX58/CD40	25	8.02434588455272	Symptomatic_UP_h53
GO:00354561	BP	GO:0035456	response to interferon-beta	12/439	25/11158	3.87409816036687e-11	9.45483851032694e-09	8.65394115379459e-09	XAF1/TREX1/STAT1/SHFL/PLSCR1/OAS1/IRF1/IFITM3/IFITM1/IFI16/BST2/AIM2	12	8.02434588455272	Symptomatic_UP_h53
GO:00324791	BP	GO:0032479	regulation of type I interferon production	19/439	75/11158	5.11211635759548e-11	1.12880397857953e-08	1.03318562174561e-08	TRIM21/TREX1/TLR7/TICAM1/TBK1/STAT1/RIPK2/OAS3/OAS2/OAS1/NMI/MYD88/LILRB1/ISG15/IRF7/IRF1/IFIH1/DHX58/DDX58	19	7.94738146853782	Symptomatic_UP_h53
GO:00326061	BP	GO:0032606	type I interferon production	19/439	75/11158	5.11211635759548e-11	1.12880397857953e-08	1.03318562174561e-08	TRIM21/TREX1/TLR7/TICAM1/TBK1/STAT1/RIPK2/OAS3/OAS2/OAS1/NMI/MYD88/LILRB1/ISG15/IRF7/IRF1/IFIH1/DHX58/DDX58	19	7.94738146853782	Symptomatic_UP_h53
GO:00327281	BP	GO:0032728	positive regulation of interferon-beta production	13/439	32/11158	7.96976026091482e-11	1.67980810590282e-08	1.53751547234491e-08	TLR7/TICAM1/TBK1/RIPK2/OAS3/OAS2/OAS1/ISG15/IRF7/IRF1/IFIH1/DHX58/DDX58	13	7.77474032738572	Symptomatic_UP_h53
GO:00324811	BP	GO:0032481	positive regulation of type I interferon production	15/439	46/11158	1.10339628123383e-10	2.04657942243251e-08	1.87321844460413e-08	TLR7/TICAM1/TBK1/STAT1/RIPK2/OAS3/OAS2/OAS1/MYD88/ISG15/IRF7/IRF1/IFIH1/DHX58/DDX58	15	7.68897139685068	Symptomatic_UP_h53
GO:00326081	BP	GO:0032608	interferon-beta production	15/439	46/11158	1.10339628123383e-10	2.04657942243251e-08	1.87321844460413e-08	TLR7/TICAM1/TBK1/RIPK2/OAS3/OAS2/OAS1/NMI/LILRB1/ISG15/IRF7/IRF1/IFIH1/DHX58/DDX58	15	7.68897139685068	Symptomatic_UP_h53
GO:00326481	BP	GO:0032648	regulation of interferon-beta production	15/439	46/11158	1.10339628123383e-10	2.04657942243251e-08	1.87321844460413e-08	TLR7/TICAM1/TBK1/RIPK2/OAS3/OAS2/OAS1/NMI/LILRB1/ISG15/IRF7/IRF1/IFIH1/DHX58/DDX58	15	7.68897139685068	Symptomatic_UP_h53
GO:00458241	BP	GO:0045824	negative regulation of innate immune response	16/439	56/11158	2.45898017348409e-10	4.38549656324836e-08	4.01401136011654e-08	TRIM21/TREX1/TRAFD1/STAT2/SERPING1/SAMHD1/OAS3/OAS1/NMI/LILRB1/LGALS9/ISG15/IFI16/DHX58/CEACAM1/ADAR	16	7.35798122499598	Symptomatic_UP_h53
GO:00192211	BP	GO:0019221	cytokine-mediated signaling pathway	43/439	379/11158	3.0674471153752e-10	5.26805639777586e-08	4.82181160592313e-08	ZBP1/VRK2/TREX1/TNF/TBK1/STAT2/STAT1/SP100/SOCS1/SAMHD1/RIPK2/OASL/OAS3/OAS2/OAS1/NMI/MYD88/MX1/LILRB4/LILRB1/JAK2/ISG15/IRF7/IRF1/IL1RN/IL1B/IL15RA/IL15/IFITM3/IFITM1/HSPA1B/FAS/EXT1/CXCL10/CEACAM1/CCRL2/CCR1/CCL8/CCL2/CASP4/CASP1/AIM2/ADAR	43	7.27834958429648	Symptomatic_UP_h53
GO:00343411	BP	GO:0034341	response to interferon-gamma	22/439	112/11158	3.23959288965649e-10	5.36499722476326e-08	4.91054080116352e-08	TRIM21/STAT1/SP100/SOCS1/SHFL/NMI/LGALS9/KYNU/JAK2/IRF1/IFITM3/IFITM1/GCH1/GBP2/GBP1/CDC42EP2/CD40/CCL8/CCL2/CASP1/CALCOCO2/BST2	22	7.27043049835233	Symptomatic_UP_h53
GO:00027641	BP	GO:0002764	immune response-regulating signaling pathway	38/439	325/11158	1.49775518020453e-09	2.3948588864167e-07	2.19199596609244e-07	XIAP/UNC93B1/TLR7/TLR5/TICAM1/TASL/RSAD2/RNF31/RIPK2/RBCK1/PRKD2/PLSCR1/OASL/OAS3/OAS1/NOD1/NMI/MYD88/MICB/MAP2K6/LILRB4/LILRB1/IRF7/IRF1/IFIH1/IFI35/HSPA1B/GBP1/FFAR2/FCGR2B/DUSP3/DHX58/DDX60/DDX58/CEACAM1/CD40/CD38/C3AR1	38	6.6207200716674	Symptomatic_UP_h53
GO:00985861	BP	GO:0098586	cellular response to virus	16/439	68/11158	5.61326598576124e-09	8.46994739086042e-07	7.75247786793848e-07	TLR7/SMAD3/OASL/OAS3/OAS1/LGALS9/LGALS8/IRF7/IFIH1/IFI6/EXT1/DHX58/DDX60/DDX58/CXCL10/ADAR	16	6.07211928718169	Symptomatic_UP_h53
GO:00028321	BP	GO:0002832	negative regulation of response to biotic stimulus	18/439	87/11158	5.66246213320408e-09	8.46994739086042e-07	7.75247786793848e-07	TRIM21/TREX1/TRAFD1/STAT2/SERPING1/SAMHD1/OAS3/OAS1/NMI/MICB/LILRB1/LGALS9/ISG15/IFI16/FGL2/DHX58/CEACAM1/ADAR	18	6.07211928718169	Symptomatic_UP_h53
GO:00018191	BP	GO:0001819	positive regulation of cytokine production	40/439	372/11158	6.35621629291904e-09	9.210554671958e-07	8.43035003060841e-07	TNF/TLR7/TLR5/TICAM1/TBK1/STAT1/SMAD3/RSAD2/RIPK2/PRKD2/PANX1/P2RX7/OAS3/OAS2/OAS1/NOD1/MYD88/LILRB1/LGALS9/JAK2/ISG15/IRF7/IRF1/IL1B/IL15/IFIH1/IFI16/HSPA1B/HPSE/GSDMD/FFAR2/EIF2AK2/DHX58/DDX58/CD86/CD40/CASP1/C5/C3AR1/AIM2	40	6.03571421521932	Symptomatic_UP_h53
GO:00072491	BP	GO:0007249	I-kappaB kinase/NF-kappaB signaling	29/439	218/11158	7.78707356137253e-09	1.09420182133589e-06	1.00151453267796e-06	TRIM5/TRIM38/TRIM25/TRIM22/TRIM21/TRIM14/TNFSF10/TNF/TLR7/TICAM1/TBK1/TANK/STAT1/SECTM1/RNF31/RIPK2/RBCK1/NOD1/MYD88/LILRB4/LGALS9/IL1B/IFIT5/CD40/CASP10/CASP1/BST2/AZI2/APOL3	29	5.96090256666011	Symptomatic_UP_h53
GO:00326111	BP	GO:0032611	interleukin-1 beta production	16/439	70/11158	8.81025534771099e-09	1.16723297278103e-06	1.06835938532243e-06	TNF/SMAD3/SERPINB1/RIPK2/PML/PANX1/P2RX7/NOD1/MYD88/LILRB4/LGALS9/JAK2/IFI16/GSDMD/CASP1/AIM2	16	5.93284245269909	Symptomatic_UP_h53
GO:00326511	BP	GO:0032651	regulation of interleukin-1 beta production	16/439	70/11158	8.81025534771099e-09	1.16723297278103e-06	1.06835938532243e-06	TNF/SMAD3/SERPINB1/RIPK2/PML/PANX1/P2RX7/NOD1/MYD88/LILRB4/LGALS9/JAK2/IFI16/GSDMD/CASP1/AIM2	16	5.93284245269909	Symptomatic_UP_h53
GO:00431221	BP	GO:0043122	regulation of I-kappaB kinase/NF-kappaB signaling	27/439	195/11158	1.08724203886867e-08	1.40042814839834e-06	1.28180114056096e-06	TRIM5/TRIM38/TRIM25/TRIM22/TRIM21/TRIM14/TNFSF10/TNF/TICAM1/TBK1/TANK/STAT1/SECTM1/RNF31/RIPK2/RBCK1/NOD1/MYD88/LILRB4/LGALS9/IL1B/IFIT5/CD40/CASP10/CASP1/BST2/APOL3	27	5.85373916856452	Symptomatic_UP_h53
GO:00326121	BP	GO:0032612	interleukin-1 production	17/439	81/11158	1.20071729390688e-08	1.46519107680163e-06	1.34107815208657e-06	TNF/SMAD3/SERPINB1/RIPK2/PML/PANX1/P2RX7/NOD1/MYD88/LILRB4/LGALS9/JAK2/IFI16/GSDMD/CEACAM1/CASP1/AIM2	17	5.83410573490758	Symptomatic_UP_h53
GO:00326521	BP	GO:0032652	regulation of interleukin-1 production	17/439	81/11158	1.20071729390688e-08	1.46519107680163e-06	1.34107815208657e-06	TNF/SMAD3/SERPINB1/RIPK2/PML/PANX1/P2RX7/NOD1/MYD88/LILRB4/LGALS9/JAK2/IFI16/GSDMD/CEACAM1/CASP1/AIM2	17	5.83410573490758	Symptomatic_UP_h53
GO:00431231	BP	GO:0043123	positive regulation of I-kappaB kinase/NF-kappaB signaling	23/439	147/11158	1.31641966529846e-08	1.56518922768948e-06	1.43260569243817e-06	TRIM5/TRIM38/TRIM25/TRIM22/TRIM21/TRIM14/TNFSF10/TNF/TICAM1/TBK1/SECTM1/RNF31/RIPK2/RBCK1/NOD1/MYD88/LGALS9/IFIT5/CD40/CASP10/CASP1/BST2/APOL3	23	5.80543314976389	Symptomatic_UP_h53
GO:00354551	BP	GO:0035455	response to interferon-alpha	9/439	19/11158	1.35456609313823e-08	1.57028074347049e-06	1.43726591777193e-06	MX2/LAMP3/IFITM3/IFITM1/IFIT3/IFIT2/EIF2AK2/BST2/ADAR	9	5.8040226950811	Symptomatic_UP_h53
GO:00507781	BP	GO:0050778	positive regulation of immune response	42/439	415/11158	1.56707076334508e-08	1.77231881210515e-06	1.62218981201729e-06	ZBP1/TRIM5/TREX1/TNF/TBK1/TASL/SERPING1/RSAD2/RNF31/RIPK2/RBCK1/PRKD2/PLSCR1/PLA2G4A/NMI/MR1/MICB/LILRB4/LILRB1/LGALS9/KARS1/IRF7/IL1B/IL15/IFI35/IFI16/GBP1/FFAR2/FCGR2B/DUSP3/CFB/CEACAM1/CD86/CD59/CD40/CD38/C5/C3AR1/C2/C1QB/C1QA/AIM2	42	5.75145815271756	Symptomatic_UP_h53
GO:00327311	BP	GO:0032731	positive regulation of interleukin-1 beta production	13/439	47/11158	1.88009616351176e-08	2.07571569290572e-06	1.89988664944346e-06	TNF/SMAD3/RIPK2/PANX1/P2RX7/NOD1/MYD88/LGALS9/JAK2/IFI16/GSDMD/CASP1/AIM2	13	5.68283213129456	Symptomatic_UP_h53
GO:00465961	BP	GO:0046596	regulation of viral entry into host cell	11/439	35/11158	5.47842552684242e-08	5.9077812018531e-06	5.40734681131668e-06	TRIM5/TRIM38/TRIM26/TRIM25/TRIM22/TRIM21/TRIM14/LY6E/LGALS9/IFITM3/IFITM1	11	5.22857559741348	Symptomatic_UP_h53
GO:00327321	BP	GO:0032732	positive regulation of interleukin-1 production	13/439	53/11158	9.06180388507414e-08	9.54990559433836e-06	8.74095532646385e-06	TNF/SMAD3/RIPK2/PANX1/P2RX7/NOD1/MYD88/LGALS9/JAK2/IFI16/GSDMD/CASP1/AIM2	13	5.02000092161631	Symptomatic_UP_h53
GO:00607591	BP	GO:0060759	regulation of response to cytokine stimulus	19/439	116/11158	1.16120592796774e-07	1.19655819733031e-05	1.09520053837799e-05	ZBP1/VRK2/TREX1/TBK1/STAT2/SOCS1/SAMHD1/RIPK2/OAS3/OAS1/ISG15/IRF7/IL1RN/IFIH1/HSPA1B/DDX58/CASP4/CASP1/ADAR	19	4.92206617363662	Symptomatic_UP_h53
GO:00603381	BP	GO:0060338	regulation of type I interferon-mediated signaling pathway	10/439	30/11158	1.18807568989878e-07	1.19763195088275e-05	1.09618333676702e-05	ZBP1/TREX1/TBK1/STAT2/SAMHD1/OAS3/OAS1/ISG15/IRF7/ADAR	10	4.92167662623634	Symptomatic_UP_h53
GO:00510921	BP	GO:0051092	positive regulation of NF-kappaB transcription factor activity	20/439	132/11158	2.03015772402241e-07	2.00294497155148e-05	1.83328016646324e-05	TRIM5/TRIM38/TRIM25/TRIM22/TRIM21/TRIM14/TNF/TICAM1/RNF31/RIPK2/RBCK1/PRKD2/NOD1/MYD88/LGALS9/IL1B/HSPA1B/EIF2AK2/CD40/AIM2	20	4.69833098224902	Symptomatic_UP_h53
GO:00523721	BP	GO:0052372	modulation by symbiont of entry into host	11/439	40/11158	2.53992424966049e-07	2.45367265534911e-05	2.24582775759454e-05	TRIM5/TRIM38/TRIM26/TRIM25/TRIM22/TRIM21/TRIM14/LY6E/LGALS9/IFITM3/IFITM1	11	4.61018337700355	Symptomatic_UP_h53
GO:00026831	BP	GO:0002683	negative regulation of immune system process	35/439	346/11158	2.65678524557923e-07	2.5141863640308e-05	2.30121549090773e-05	TRIM21/TREX1/TRAFD1/TNF/STAT2/SOCS1/SERPING1/SAMHD1/RHBDF2/PDCD1LG2/OAS3/OAS1/NMI/MILR1/MICB/MIA3/MAFB/LILRB4/LILRB1/LGALS9/ISG15/IRF1/IFI16/GBP1/FGL2/FCGR2B/DUSP3/DHX58/CEACAM1/CD86/CD59/CCL2/C5/BST2/ADAR	35	4.59960253338419	Symptomatic_UP_h53
GO:00507771	BP	GO:0050777	negative regulation of immune response	22/439	160/11158	2.88433161245875e-07	2.67492913739424e-05	2.44834211819656e-05	TRIM21/TREX1/TRAFD1/STAT2/SERPING1/SAMHD1/RHBDF2/OAS3/OAS1/NMI/MICB/LILRB4/LILRB1/LGALS9/ISG15/IFI16/FGL2/FCGR2B/DHX58/CEACAM1/CD59/ADAR	22	4.57268771855725	Symptomatic_UP_h53
GO:00510911	BP	GO:0051091	positive regulation of DNA-binding transcription factor activity	26/439	220/11158	5.1099544424757e-07	4.64605073524703e-05	4.25249459485284e-05	TRIM5/TRIM38/TRIM26/TRIM25/TRIM22/TRIM21/TRIM14/TNF/TICAM1/STK3/SMAD3/RNF31/RIPK2/RBCK1/PRKD2/NOD1/MYD88/LGALS9/JAK2/IL1B/HSPA1B/EIF2AK2/DDX58/CD40/ANXA3/AIM2	26	4.33291605197928	Symptomatic_UP_h53
GO:00326071	BP	GO:0032607	interferon-alpha production	8/439	21/11158	6.97992107551708e-07	6.10677245795712e-05	5.58948198142699e-05	TLR7/TBK1/STAT1/RIPK2/NMI/IRF7/IFIH1/DDX58	8	4.21418826177827	Symptomatic_UP_h53
GO:00326471	BP	GO:0032647	regulation of interferon-alpha production	8/439	21/11158	6.97992107551708e-07	6.10677245795712e-05	5.58948198142699e-05	TLR7/TBK1/STAT1/RIPK2/NMI/IRF7/IFIH1/DDX58	8	4.21418826177827	Symptomatic_UP_h53
GO:00019591	BP	GO:0001959	regulation of cytokine-mediated signaling pathway	17/439	106/11158	7.36581147327919e-07	6.32504959288808e-05	5.78926936847207e-05	ZBP1/VRK2/TREX1/TBK1/STAT2/SOCS1/SAMHD1/RIPK2/OAS3/OAS1/ISG15/IRF7/IL1RN/HSPA1B/CASP4/CASP1/ADAR	17	4.19893606496113	Symptomatic_UP_h53
GO:00022531	BP	GO:0002253	activation of immune response	28/439	259/11158	1.15913797445834e-06	9.68353136323842e-05	8.86326196760095e-05	ZBP1/TRIM5/TREX1/TBK1/SERPING1/RNF31/RIPK2/RBCK1/PRKD2/PLSCR1/MICB/LILRB4/IL1B/IFI16/GBP1/FFAR2/FCGR2B/DUSP3/CFB/CEACAM1/CD59/CD38/C5/C3AR1/C2/C1QB/C1QA/AIM2	28	4.01396623650461	Symptomatic_UP_h53
GO:00603391	BP	GO:0060339	negative regulation of type I interferon-mediated signaling pathway	7/439	16/11158	1.16945817628068e-06	9.68353136323842e-05	8.86326196760095e-05	TREX1/STAT2/SAMHD1/OAS3/OAS1/ISG15/ADAR	7	4.01396623650461	Symptomatic_UP_h53
GO:00701061	BP	GO:0070106	interleukin-27-mediated signaling pathway	5/439	7/11158	1.8132272412356e-06	0.000147507626624728	0.000135012599014994	STAT1/OASL/OAS2/OAS1/MX1	5	3.83118552466611	Symptomatic_UP_h53
GO:00027531	BP	GO:0002753	cytoplasmic pattern recognition receptor signaling pathway	11/439	48/11158	1.8672390763184e-06	0.000149282544773938	0.000136637167980323	XIAP/RIPK2/OASL/OAS3/MAP2K6/IRF7/IFIH1/HSPA1B/DHX58/DDX60/DDX58	11	3.82599097024911	Symptomatic_UP_h53
GO:00327271	BP	GO:0032727	positive regulation of interferon-alpha production	7/439	17/11158	1.92098486322748e-06	0.000150976386623489	0.000138187528430566	TLR7/TBK1/STAT1/RIPK2/IRF7/IFIH1/DDX58	7	3.8210909729787	Symptomatic_UP_h53
GO:00467181	BP	GO:0046718	viral entry into host cell	18/439	127/11158	2.2423933669885e-06	0.000173299634045428	0.000158619825538555	TRIM5/TRIM38/TRIM26/TRIM25/TRIM22/TRIM21/TRIM14/SIGLEC1/SCARB2/PLSCR1/LY6E/LGALS9/IFITM3/IFITM1/HSPA1B/DYNLT1/CTSL/CD86	18	3.7612023543791	Symptomatic_UP_h53
GO:0032722	BP	GO:0032722	positive regulation of chemokine production	12/439	59/11158	2.4659496220337e-06	0.000187452596678201	0.000171573923659014	TNF/TLR7/TICAM1/RIPK2/OAS3/OAS1/MYD88/LGALS9/IL1B/FFAR2/EIF2AK2/C5	12	3.72710853915706	Symptomatic_UP_h53
GO:00506881	BP	GO:0050688	regulation of defense response to virus	11/439	50/11158	2.87495692903729e-06	0.00021501895612816	0.000196805200982654	STAT1/MICB/LILRB1/IL15/IFIT1/HERC5/FGL2/DHX58/DDX58/APOBEC3G/AIM2	11	3.66752325087995	Symptomatic_UP_h53
GO:00313481	BP	GO:0031348	negative regulation of defense response	22/439	184/11158	3.19791408930377e-06	0.000235376629080977	0.000215438422858359	TRIM21/TREX1/TRAFD1/TNFAIP6/STAT2/SMAD3/SERPING1/SAMHD1/RHBDF2/OAS3/OAS1/NMI/MICB/LILRB1/LGALS9/ISG15/IFI16/FGL2/FCGR2B/DHX58/CEACAM1/ADAR	22	3.6282366611402	Symptomatic_UP_h53
GO:00439031	BP	GO:0043903	regulation of biological process involved in symbiotic interaction	12/439	61/11158	3.57274002777918e-06	0.000258856179825189	0.000236929075526409	TRIM5/TRIM38/TRIM26/TRIM25/TRIM22/TRIM21/TRIM14/PML/LY6E/LGALS9/IFITM3/IFITM1	12	3.58694146239184	Symptomatic_UP_h53
GO:00444091	BP	GO:0044409	entry into host	18/439	132/11158	3.94094832924439e-06	0.000281141190810865	0.000257326375117626	TRIM5/TRIM38/TRIM26/TRIM25/TRIM22/TRIM21/TRIM14/SIGLEC1/SCARB2/PLSCR1/LY6E/LGALS9/IFITM3/IFITM1/HSPA1B/DYNLT1/CTSL/CD86	18	3.5510755199873	Symptomatic_UP_h53
GO:00521261	BP	GO:0052126	movement in host environment	19/439	151/11158	7.11679437342458e-06	0.000500008719841967	0.000457654145353236	TRIM5/TRIM38/TRIM26/TRIM25/TRIM22/TRIM21/TRIM14/SIGLEC1/SCARB2/PML/PLSCR1/LY6E/LGALS9/IFITM3/IFITM1/HSPA1B/DYNLT1/CTSL/CD86	19	3.30102242177153	Symptomatic_UP_h53
GO:0032757	BP	GO:0032757	positive regulation of interleukin-8 production	11/439	55/11158	7.71028687734177e-06	0.000533620899257221	0.00048841911530938	TNF/TLR7/TLR5/PRKD2/NOD1/MYD88/LGALS9/IL1B/HSPA1B/FFAR2/DDX58	11	3.27276716961935	Symptomatic_UP_h53
GO:19039011	BP	GO:1903901	negative regulation of viral life cycle	7/439	21/11158	1.00136794904371e-05	0.000682844585252309	0.000625002410300968	TRIM5/TRIM26/TRIM25/LY6E/IFITM3/IFITM1/BST2	7	3.16567813006331	Symptomatic_UP_h53
GO:00987921	BP	GO:0098792	xenophagy	5/439	9/11158	1.01867305313603e-05	0.000684577818462578	0.000626588825361478	TBK1/RIPK2/NOD1/LGALS8/CALCOCO2	5	3.16457717688288	Symptomatic_UP_h53
GO:00320201	BP	GO:0032020	ISG15-protein conjugation	4/439	5/11158	1.14551034073979e-05	0.000753772272856171	0.000689921978628669	UBE2L6/UBA7/ISG15/HERC5	4	3.12275984190238	Symptomatic_UP_h53
GO:0002224	BP	GO:0002224	toll-like receptor signaling pathway	14/439	91/11158	1.15414775442718e-05	0.000753772272856171	0.000689921978628669	UNC93B1/TLR7/TLR5/TICAM1/TASL/RSAD2/RIPK2/OAS1/NMI/MYD88/IRF7/IRF1/IFI35/CD40	14	3.12275984190238	Symptomatic_UP_h53
GO:0032642	BP	GO:0032642	regulation of chemokine production	13/439	80/11158	1.28811409423972e-05	0.000829581257637442	0.000759309360814993	TNF/TLR7/TICAM1/RIPK2/OAS3/OAS1/MYD88/LILRB4/LGALS9/IL1B/FFAR2/EIF2AK2/C5	13	3.08114106833139	Symptomatic_UP_h53
GO:00517011	BP	GO:0051701	biological process involved in interaction with host	20/439	172/11158	1.36185555855547e-05	0.000865058113016675	0.000791781054375727	TRIM5/TRIM38/TRIM26/TRIM25/TRIM22/TRIM21/TRIM14/SIGLEC1/SCARB2/PML/PLSCR1/LY6E/LGALS9/IFITM3/IFITM1/IFIT1/HSPA1B/DYNLT1/CTSL/CD86	20	3.0629547164488	Symptomatic_UP_h53
GO:0032602	BP	GO:0032602	chemokine production	13/439	81/11158	1.48041535444509e-05	0.000927660270075932	0.000849080328466944	TNF/TLR7/TICAM1/RIPK2/OAS3/OAS1/MYD88/LILRB4/LGALS9/IL1B/FFAR2/EIF2AK2/C5	13	3.03261104301045	Symptomatic_UP_h53
GO:00395301	BP	GO:0039530	MDA-5 signaling pathway	5/439	10/11158	1.97151511799404e-05	0.00121892208028511	0.00111567002887747	OAS3/IRF7/IFIH1/DHX58/DDX60	5	2.91402405581213	Symptomatic_UP_h53
GO:00622081	BP	GO:0062208	positive regulation of pattern recognition receptor signaling pathway	8/439	32/11158	2.46270227481113e-05	0.00150257242740779	0.00137529301551779	TLR5/TASL/RSAD2/OASL/IFI35/HSPA1B/DHX58/DDX60	8	2.82316458483908	Symptomatic_UP_h53
GO:00321031	BP	GO:0032103	positive regulation of response to external stimulus	30/439	339/11158	2.77667354011552e-05	0.00167213444227476	0.00153049182689621	ZBP1/TRIM5/TNF/TLR7/TBK1/TASL/SMAD3/RIPK2/PRKD2/PLSCR1/OASL/NOD1/NMI/LGALS9/KARS1/JAK2/IRF7/IL1B/IL15/IFI35/IFI16/FFAR2/DHX58/DDX60/CXCL10/CREB3/CCR1/C3AR1/BMPR2/AIM2	30	2.77672880752453	Symptomatic_UP_h53
GO:00354581	BP	GO:0035458	cellular response to interferon-beta	6/439	17/11158	3.06460925555907e-05	0.00182160971290068	0.00166730539537031	TREX1/STAT1/OAS1/IRF1/IFI16/AIM2	6	2.73954466671004	Symptomatic_UP_h53
GO:00444031	BP	GO:0044403	biological process involved in symbiotic interaction	24/439	243/11158	3.10345411514241e-05	0.00182160971290068	0.00166730539537031	TRIM5/TRIM38/TRIM26/TRIM25/TRIM22/TRIM21/TRIM14/STOM/SIGLEC1/SCARB2/PML/PLSCR1/MYD88/LY6E/LGALS9/IFITM3/IFITM1/IFIT1/HSPA1B/DYNLT1/CTSL/CD86/CCL8/APOL1	24	2.73954466671004	Symptomatic_UP_h53
GO:0051090	BP	GO:0051090	regulation of DNA-binding transcription factor activity	30/439	343/11158	3.46579550088481e-05	0.00200886171720036	0.00183869571836415	TRIM5/TRIM38/TRIM26/TRIM25/TRIM22/TRIM21/TRIM14/TNF/TICAM1/STK3/SP100/SMAD3/RNF31/RIPK2/RBCK1/PRKD2/NOD1/NFKBIE/MYD88/LGALS9/JAK2/IL1B/HSPA1B/FANCA/EIF2AK2/EGLN1/DDX58/CD40/ANXA3/AIM2	30	2.69704995748957	Symptomatic_UP_h53
GO:00506911	BP	GO:0050691	regulation of defense response to virus by host	7/439	26/11158	4.7743340229253e-05	0.00273315887213637	0.00250163934768483	STAT1/MICB/LILRB1/IL15/DDX58/APOBEC3G/AIM2	7	2.56333512305056	Symptomatic_UP_h53
GO:00321021	BP	GO:0032102	negative regulation of response to external stimulus	28/439	317/11158	5.31651405096214e-05	0.00300642386028188	0.00275175669492675	TRIM21/TREX1/TRAFD1/TNFAIP6/TNF/STAT2/SMAD3/SERPING1/SAMHD1/RHBDF2/PTPRO/OAS3/OAS1/NMI/MICB/LILRB1/LGALS9/ISG15/IFI16/FGL2/FCGR2B/FAP/DUSP3/DHX58/CEACAM1/CCL2/C5/ADAR	28	2.52194979048076	Symptomatic_UP_h53
GO:00109501	BP	GO:0010950	positive regulation of endopeptidase activity	17/439	145/11158	5.39680705298891e-05	0.00301505955478429	0.00275966087985432	TNFSF10/TNF/SMAD3/RIPK2/PSME2/PSME1/PML/PMAIP1/NOD1/LGALS9/JAK2/IFI16/FAS/CASP10/CASP1/BAK1/AIM2	17	2.52070410506322	Symptomatic_UP_h53
GO:01403741	BP	GO:0140374	antiviral innate immune response	5/439	12/11158	5.80276668830287e-05	0.0031655798980777	0.00289743099532349	OAS1/MX1/IFIT1/DDX58/CXCL10	5	2.49954672057045	Symptomatic_UP_h53
GO:19021871	BP	GO:1902187	negative regulation of viral release from host cell	5/439	12/11158	5.80276668830287e-05	0.0031655798980777	0.00289743099532349	TRIM5/TRIM26/TRIM25/TRIM21/PML	5	2.49954672057045	Symptomatic_UP_h53
GO:00105081	BP	GO:0010508	positive regulation of autophagy	13/439	92/11158	5.94198362523998e-05	0.00320383465932997	0.00293244528481855	TRIM5/TRIM38/TRIM22/TRIM21/TRIM14/TICAM1/TBK1/SPTLC2/RIPK2/RALB/NOD1/CALCOCO2/ADRB2	13	2.49432990469562	Symptomatic_UP_h53
GO:0060760	BP	GO:0060760	positive regulation of response to cytokine stimulus	9/439	46/11158	6.26671238933703e-05	0.00331024998740468	0.0030298464182186	ZBP1/TBK1/RIPK2/IRF7/IFIH1/HSPA1B/DDX58/CASP4/CASP1	9	2.48013920741739	Symptomatic_UP_h53
GO:00465971	BP	GO:0046597	negative regulation of viral entry into host cell	6/439	19/11158	6.28212203777469e-05	0.00331024998740468	0.0030298464182186	TRIM5/TRIM26/TRIM25/LY6E/IFITM3/IFITM1	6	2.48013920741739	Symptomatic_UP_h53
GO:00713461	BP	GO:0071346	cellular response to interferon-gamma	13/439	93/11158	6.6651942171491e-05	0.00347264107695734	0.00317848173667004	STAT1/SP100/SOCS1/NMI/LGALS9/JAK2/IRF1/GBP2/GBP1/CDC42EP2/CCL8/CCL2/CASP1	13	2.45934010190437	Symptomatic_UP_h53
GO:00705551	BP	GO:0070555	response to interleukin-1	15/439	120/11158	7.04965611182578e-05	0.00363213948783735	0.00332446940852416	ZBP1/VRK2/TANK/RIPK2/MYD88/LGALS9/KMO/IL1RN/IL1B/GBP2/GBP1/CD40/CD38/CCL8/CCL2	15	2.43983748128674	Symptomatic_UP_h53
GO:00109521	BP	GO:0010952	positive regulation of peptidase activity	18/439	163/11158	7.26258594440426e-05	0.0037007264861761	0.00338724656192458	TNFSF10/TNF/TANK/SMAD3/RIPK2/PSME2/PSME1/PML/PMAIP1/NOD1/LGALS9/JAK2/IFI16/FAS/CASP10/CASP1/BAK1/AIM2	18	2.43171301161765	Symptomatic_UP_h53
GO:00198821	BP	GO:0019882	antigen processing and presentation	13/439	94/11158	7.46357871985853e-05	0.0037529534076393	0.00343504946247044	TREX1/TAP2/TAP1/RAB8B/PSME1/PSMB8/NOD1/MR1/IFI30/FGL2/FCGR2B/EXT1/CTSL	13	2.42562682725512	Symptomatic_UP_h53
GO:0034154	BP	GO:0034154	toll-like receptor 7 signaling pathway	4/439	7/11158	7.52694990102341e-05	0.0037529534076393	0.00343504946247044	UNC93B1/TLR7/TASL/RSAD2	4	2.42562682725512	Symptomatic_UP_h53
GO:20010561	BP	GO:2001056	positive regulation of cysteine-type endopeptidase activity	15/439	123/11158	9.38186180223589e-05	0.00462805246563488	0.00423602091675421	TNFSF10/TNF/SMAD3/RIPK2/PML/PMAIP1/NOD1/LGALS9/JAK2/IFI16/FAS/CASP10/CASP1/BAK1/AIM2	15	2.33460172633944	Symptomatic_UP_h53
GO:20001161	BP	GO:2000116	regulation of cysteine-type endopeptidase activity	20/439	197/11158	9.64472085672074e-05	0.00470763901185411	0.00430886587194438	XIAP/TNFSF10/TNF/SMAD3/RIPK2/PSMB9/PML/PMAIP1/PLAUR/NOD1/LGALS9/LAMP3/JAK2/IFI6/IFI16/FAS/CASP10/CASP1/BAK1/AIM2	20	2.32719684684188	Symptomatic_UP_h53
GO:19012241	BP	GO:1901224	positive regulation of NIK/NF-kappaB signaling	10/439	60/11158	0.000103406470490789	0.00499474795485199	0.00457165448485596	TNF/TLR7/RBCK1/NOD1/NMI/LGALS9/IL1B/IFI35/EIF2AK2/CD86	10	2.30148642226858	Symptomatic_UP_h53
GO:0032677	BP	GO:0032677	regulation of interleukin-8 production	11/439	72/11158	0.000106631246577464	0.00509741330288352	0.00466562329029122	TNF/TLR7/TLR5/PRKD2/NOD1/MYD88/LGALS9/IL1B/HSPA1B/FFAR2/DDX58	11	2.29265015199406	Symptomatic_UP_h53
GO:00603331	BP	GO:0060333	interferon-gamma-mediated signaling pathway	6/439	21/11158	0.000117491898741634	0.00555928504556077	0.00508837095302113	STAT1/SP100/SOCS1/NMI/JAK2/IRF1	6	2.25498105747063	Symptomatic_UP_h53
GO:0032637	BP	GO:0032637	interleukin-8 production	11/439	73/11158	0.000121189324177749	0.00567631208295173	0.00519548490254846	TNF/TLR7/TLR5/PRKD2/NOD1/MYD88/LGALS9/IL1B/HSPA1B/FFAR2/DDX58	11	2.24593373510007	Symptomatic_UP_h53
GO:00395281	BP	GO:0039528	cytoplasmic pattern recognition receptor signaling pathway in response to virus	7/439	30/11158	0.000128910250836347	0.00597756833128142	0.00547122243549633	OASL/OAS3/IRF7/IFIH1/DHX58/DDX60/DDX58	7	2.22347545064024	Symptomatic_UP_h53
GO:00028331	BP	GO:0002833	positive regulation of response to biotic stimulus	15/439	127/11158	0.00013522202307537	0.00618497448145805	0.00566105969359474	ZBP1/TRIM5/TBK1/TASL/PLSCR1/OASL/NMI/MR1/IRF7/IFI35/IFI16/FFAR2/DHX58/DDX60/AIM2	15	2.20866208788366	Symptomatic_UP_h53
GO:0055070	BP	GO:0055070	copper ion homeostasis	5/439	14/11158	0.000137384595986668	0.00618497448145805	0.00566105969359474	XIAP/SLC31A2/SLC31A1/SCO2/MT2A	5	2.20866208788366	Symptomatic_UP_h53
GO:0070269	BP	GO:0070269	pyroptosis	5/439	14/11158	0.000137384595986668	0.00618497448145805	0.00566105969359474	ZBP1/GSDMD/CASP4/CASP1/AIM2	5	2.20866208788366	Symptomatic_UP_h53
GO:00607001	BP	GO:0060700	regulation of ribonuclease activity	4/439	8/11158	0.000145860244977106	0.00650340342268116	0.00595251526060417	OASL/OAS3/OAS2/OAS1	4	2.18685930476344	Symptomatic_UP_h53
GO:0002250	BP	GO:0002250	adaptive immune response	31/439	390/11158	0.000153879715210723	0.00679562132792497	0.00621998006746501	UNC93B1/TREX1/TNF/TAP2/TAP1/SERPING1/RSAD2/RIPK2/PRKD2/PLA2G4A/PDCD1LG2/NBN/MYD88/MR1/MICB/LILRB4/LILRB1/LAMP3/JAK2/IRF7/IRF1/IL1B/FCGR2B/CTSL/CEACAM1/CD86/CD40/C5/C2/C1QB/C1QA	31	2.16777082929895	Symptomatic_UP_h53
GO:0071260	BP	GO:0071260	cellular response to mechanical stimulus	11/439	75/11158	0.00015543436887205	0.00679952045716693	0.00622354891054721	TLR7/TLR5/MYD88/KCNJ2/IRF1/IL1B/FAS/CD40/CASP5/CASP1/BAK1	11	2.167521715257	Symptomatic_UP_h53
GO:19035571	BP	GO:1903557	positive regulation of tumor necrosis factor superfamily cytokine production	12/439	89/11158	0.000179634631861109	0.00778472699009313	0.0071253008919232	TICAM1/RIPK2/OAS3/OAS2/OAS1/NOD1/MYD88/LGALS9/JAK2/IFIH1/DDX58/CD86	12	2.10875661351013	Symptomatic_UP_h53
GO:0071219	BP	GO:0071219	cellular response to molecule of bacterial origin	18/439	178/11158	0.000224241035491595	0.00962783038494933	0.00881227928949428	TRIM5/TNF/TICAM1/RIPK2/PDCD1LG2/MYD88/LILRB1/KMO/IL1B/FCGR2B/CXCL10/CHMP5/CDC73/CD86/CD40/CCL2/CASP1/ABCA1	18	2.016471569366	Symptomatic_UP_h53
GO:0062207	BP	GO:0062207	regulation of pattern recognition receptor signaling pathway	11/439	79/11158	0.000249003033455291	0.010592908863598	0.0096956082172065	XIAP/TLR5/TASL/RSAD2/OASL/IRF7/IRF1/IFI35/HSPA1B/DHX58/DDX60	11	1.97498476416648	Symptomatic_UP_h53
GO:00525481	BP	GO:0052548	regulation of endopeptidase activity	27/439	331/11158	0.000269912918520009	0.0113780563925207	0.0104142477270112	XIAP/TNFSF10/TNF/SMAD3/SERPING1/SERPINB1/RIPK2/PSME2/PSME1/PSMB9/PSMB8/PML/PMAIP1/PLAUR/NOD1/LGALS9/LAMP3/JAK2/IFI6/IFI16/FAS/CASP10/CASP1/C5/BST2/BAK1/AIM2	27	1.94393191808979	Symptomatic_UP_h53
GO:2001267	BP	GO:2001267	regulation of cysteine-type endopeptidase activity involved in apoptotic signaling pathway	5/439	16/11158	0.000280785794238832	0.0117297633142835	0.0107361623743098	SMAD3/PLAUR/LGALS9/JAK2/FAS	5	1.93071075108462	Symptomatic_UP_h53
GO:00525471	BP	GO:0052547	regulation of peptidase activity	28/439	353/11158	0.000330424662860893	0.0136801710864818	0.0125213556452549	XIAP/TNFSF10/TNF/TANK/SMAD3/SERPING1/SERPINB1/RIPK2/PSME2/PSME1/PSMB9/PSMB8/PML/PMAIP1/PLAUR/NOD1/LGALS9/LAMP3/JAK2/IFI6/IFI16/FAS/CASP10/CASP1/C5/BST2/BAK1/AIM2	28	1.86390847122333	Symptomatic_UP_h53
GO:00713471	BP	GO:0071347	cellular response to interleukin-1	12/439	95/11158	0.000334341418430534	0.0137198332501096	0.0125576581193471	ZBP1/VRK2/TANK/MYD88/KMO/IL1RN/IL1B/GBP2/GBP1/CD40/CCL8/CCL2	12	1.86265116698184	Symptomatic_UP_h53
GO:0002274	BP	GO:0002274	myeloid leukocyte activation	18/439	185/11158	0.000361078346163691	0.0146870200979038	0.0134429168211634	TREX1/TNF/TICAM1/PLSCR1/PLA2G4A/NMI/MYD88/MILR1/LILRB4/LGALS9/KARS1/JAK2/IL15/IFI35/FCGR2B/C1QA/BATF3/ANXA3	18	1.83306631083438	Symptomatic_UP_h53
GO:0071496	BP	GO:0071496	cellular response to external stimulus	23/439	268/11158	0.000371904017711932	0.0149958167837411	0.013725556058714	TLR7/TLR5/RALB/PRKAG2/PMAIP1/MYD88/KPTN/KCNJ2/IRF1/IL1B/IL15/IFI16/GSDMD/GLRX2/FAS/EIF2AK2/DNAJC15/CD40/CASP5/CASP1/BMPR2/BAK1/ATF3	23	1.82402987435187	Symptomatic_UP_h53
GO:0002252	BP	GO:0002252	immune effector process	35/439	485/11158	0.000379827593898825	0.0151832806285246	0.0138971402776775	TREX1/TNF/TICAM1/SERPING1/RSAD2/RIPK2/NMI/NBN/MYD88/MR1/MILR1/LILRB4/LILRB1/LGALS9/KARS1/IRF7/IL1B/IFI35/FGL2/FFAR2/FCGR2B/DHX58/DDX60/DDX58/CFB/CEACAM1/CD86/CD59/CD40/C5/C2/C1QB/C1QA/BST2/ANXA3	35	1.81863438094834	Symptomatic_UP_h53
GO:0071222	BP	GO:0071222	cellular response to lipopolysaccharide	17/439	171/11158	0.000406663677300875	0.0161170895012321	0.0147518483749629	TRIM5/TNF/TICAM1/RIPK2/PDCD1LG2/MYD88/LILRB1/KMO/IL1B/CXCL10/CHMP5/CDC73/CD86/CD40/CCL2/CASP1/ABCA1	17	1.79271338236209	Symptomatic_UP_h53
GO:2001269	BP	GO:2001269	positive regulation of cysteine-type endopeptidase activity involved in apoptotic signaling pathway	4/439	10/11158	0.000410854993436211	0.0161452085132518	0.0147775854909438	SMAD3/LGALS9/JAK2/FAS	4	1.79195634175429	Symptomatic_UP_h53
GO:0061912	BP	GO:0061912	selective autophagy	9/439	59/11158	0.00045454790677075	0.0177120894428233	0.0162117395851363	TBK1/STBD1/SPTLC2/RIPK2/NOD1/LGALS8/CALCOCO2/AMBRA1/ADRB2	9	1.75173020335184	Symptomatic_UP_h53
GO:00717061	BP	GO:0071706	tumor necrosis factor superfamily cytokine production	15/439	142/11158	0.000463055008644767	0.0177453394635189	0.0162421730739948	UBE2J1/TREX1/TICAM1/RIPK2/OAS3/OAS2/OAS1/NOD1/MYD88/LILRB1/LGALS9/JAK2/IFIH1/DDX58/CD86	15	1.75091568830157	Symptomatic_UP_h53
GO:19035551	BP	GO:1903555	regulation of tumor necrosis factor superfamily cytokine production	15/439	142/11158	0.000463055008644767	0.0177453394635189	0.0162421730739948	UBE2J1/TREX1/TICAM1/RIPK2/OAS3/OAS2/OAS1/NOD1/MYD88/LILRB1/LGALS9/JAK2/IFIH1/DDX58/CD86	15	1.75091568830157	Symptomatic_UP_h53
GO:00022301	BP	GO:0002230	positive regulation of defense response to virus by host	5/439	18/11158	0.000515995374049633	0.0196120536841652	0.0179507622792763	STAT1/LILRB1/DDX58/APOBEC3G/AIM2	5	1.70747692662794	Symptomatic_UP_h53
GO:00327601	BP	GO:0032760	positive regulation of tumor necrosis factor production	11/439	86/11158	0.000526700605741024	0.019856184624562	0.0181742134561216	TICAM1/RIPK2/OAS3/OAS2/OAS1/NOD1/MYD88/LGALS9/JAK2/IFIH1/DDX58	11	1.70210419771804	Symptomatic_UP_h53
GO:0032755	BP	GO:0032755	positive regulation of interleukin-6 production	10/439	73/11158	0.000540237557721796	0.0202022706060965	0.0184909832999514	TNF/TLR7/TICAM1/RIPK2/NOD1/MYD88/LGALS9/IL1B/IFIH1/DDX58	10	1.69459981588606	Symptomatic_UP_h53
GO:0006569	BP	GO:0006569	tryptophan catabolic process	3/439	5/11158	0.000570112535566792	0.0204931149412652	0.0187571908886602	KYNU/KMO/IDO1	3	1.68839202407879	Symptomatic_UP_h53
GO:0034627	BP	GO:0034627	'de novo' NAD biosynthetic process	3/439	5/11158	0.000570112535566792	0.0204931149412652	0.0187571908886602	KYNU/KMO/IDO1	3	1.68839202407879	Symptomatic_UP_h53
GO:0042436	BP	GO:0042436	indole-containing compound catabolic process	3/439	5/11158	0.000570112535566792	0.0204931149412652	0.0187571908886602	KYNU/KMO/IDO1	3	1.68839202407879	Symptomatic_UP_h53
GO:0046218	BP	GO:0046218	indolalkylamine catabolic process	3/439	5/11158	0.000570112535566792	0.0204931149412652	0.0187571908886602	KYNU/KMO/IDO1	3	1.68839202407879	Symptomatic_UP_h53
GO:0097039	BP	GO:0097039	protein linear polyubiquitination	3/439	5/11158	0.000570112535566792	0.0204931149412652	0.0187571908886602	XIAP/RNF31/RBCK1	3	1.68839202407879	Symptomatic_UP_h53
GO:00019601	BP	GO:0001960	negative regulation of cytokine-mediated signaling pathway	8/439	49/11158	0.000587395570296201	0.0209519481497191	0.0191771574043262	TREX1/STAT2/SAMHD1/OAS3/OAS1/ISG15/IL1RN/ADAR	8	1.67877558934031	Symptomatic_UP_h53
GO:0097191	BP	GO:0097191	extrinsic apoptotic signaling pathway	18/439	194/11158	0.00063934894016762	0.0226310002714294	0.0207139809301394	ZDHHC3/TNFSF10/TNF/STK3/SP100/SORT1/SMAD3/RBCK1/PML/PMAIP1/P2RX7/JAK2/IL1B/IFI6/HSPA1B/FAS/BAK1/ATF3	18	1.64529625016539	Symptomatic_UP_h53
GO:00447661	BP	GO:0044766	multi-organism transport	5/439	19/11158	0.000677843286075308	0.0236327768235429	0.0216308993229572	SIGLEC1/IFIT1/DYNLT1/CTSL/BST2	5	1.6264852462775	Symptomatic_UP_h53
GO:19025791	BP	GO:1902579	multi-organism localization	5/439	19/11158	0.000677843286075308	0.0236327768235429	0.0216308993229572	SIGLEC1/IFIT1/DYNLT1/CTSL/BST2	5	1.6264852462775	Symptomatic_UP_h53
GO:00313491	BP	GO:0031349	positive regulation of defense response	19/439	213/11158	0.000741058910436304	0.025643956475322	0.0234717166290587	ZBP1/TRIM5/TNF/TLR7/TBK1/TASL/RIPK2/PLSCR1/NOD1/NMI/KARS1/JAK2/IRF7/IL1B/IL15/IFI35/IFI16/FFAR2/AIM2	19	1.591014968902	Symptomatic_UP_h53
GO:0071216	BP	GO:0071216	cellular response to biotic stimulus	18/439	197/11158	0.000766115962477436	0.0263146645778361	0.0240856106098169	TRIM5/TNF/TICAM1/RIPK2/PDCD1LG2/MYD88/LILRB1/KMO/IL1B/FCGR2B/CXCL10/CHMP5/CDC73/CD86/CD40/CCL2/CASP1/ABCA1	18	1.57980216138386	Symptomatic_UP_h53
GO:0051345	BP	GO:0051345	positive regulation of hydrolase activity	33/439	467/11158	0.000800878967938779	0.0273064395171479	0.0249933746031668	TNFSF10/TNF/TANK/SRGAP2/SMAD3/SIPA1L1/RIPK2/RANGAP1/RABGAP1L/PSME2/PSME1/PRKD2/PML/PMAIP1/P2RY6/NOD1/NAPA/LGALS9/JAK2/IFI16/FAS/DENND1A/CD86/CD40/CCL8/CCL2/CASP10/CASP1/BAK1/ATP1B3/AIM2/AGRN/ADAP2	33	1.56373492376587	Symptomatic_UP_h53
GO:0001961	BP	GO:0001961	positive regulation of cytokine-mediated signaling pathway	7/439	40/11158	0.000840470251123328	0.0284471573318166	0.0260374648676854	ZBP1/TBK1/RIPK2/IRF7/HSPA1B/CASP4/CASP1	7	1.54596112528955	Symptomatic_UP_h53
GO:0006825	BP	GO:0006825	copper ion transport	4/439	12/11158	0.000909449275664934	0.0299963925204064	0.0274554679505303	SLC31A2/SLC31A1/FKBP4/ATOX1	4	1.52293097203655	Symptomatic_UP_h53
GO:0006878	BP	GO:0006878	cellular copper ion homeostasis	4/439	12/11158	0.000909449275664934	0.0299963925204064	0.0274554679505303	SLC31A2/SLC31A1/SCO2/MT2A	4	1.52293097203655	Symptomatic_UP_h53
GO:0071639	BP	GO:0071639	positive regulation of monocyte chemotactic protein-1 production	4/439	12/11158	0.000909449275664934	0.0299963925204064	0.0274554679505303	OAS3/OAS1/LGALS9/IL1B	4	1.52293097203655	Symptomatic_UP_h53
GO:1903038	BP	GO:1903038	negative regulation of leukocyte cell-cell adhesion	12/439	106/11158	0.000912118038683911	0.0299963925204064	0.0274554679505303	SOCS1/PDCD1LG2/MIA3/LILRB4/LILRB1/LGALS9/IRF1/FGL2/FCGR2B/DUSP3/CEACAM1/CD86	12	1.52293097203655	Symptomatic_UP_h53
GO:0043331	BP	GO:0043331	response to dsRNA	7/439	41/11158	0.000979762688072805	0.031994081581645	0.029283937422606	TICAM1/RIPK2/RALB/PMAIP1/IFIT1/IFIH1/DDX58	7	1.49493035212244	Symptomatic_UP_h53
GO:00607611	BP	GO:0060761	negative regulation of response to cytokine stimulus	8/439	53/11158	0.00100634326093998	0.0326322636432077	0.0298680605676114	TREX1/STAT2/SAMHD1/OAS3/OAS1/ISG15/IL1RN/ADAR	8	1.48635279891651	Symptomatic_UP_h53
GO:0035434	BP	GO:0035434	copper ion transmembrane transport	3/439	6/11158	0.00110693058456277	0.0349172593239291	0.0319594995843688	SLC31A2/SLC31A1/ATOX1	3	1.45695985165619	Symptomatic_UP_h53
GO:0046719	BP	GO:0046719	regulation by virus of viral protein levels in host cell	3/439	6/11158	0.00110693058456277	0.0349172593239291	0.0319594995843688	STAT1/IFIT1/DYNLT1	3	1.45695985165619	Symptomatic_UP_h53
GO:1904415	BP	GO:1904415	regulation of xenophagy	3/439	6/11158	0.00110693058456277	0.0349172593239291	0.0319594995843688	TBK1/RIPK2/NOD1	3	1.45695985165619	Symptomatic_UP_h53
GO:1904417	BP	GO:1904417	positive regulation of xenophagy	3/439	6/11158	0.00110693058456277	0.0349172593239291	0.0319594995843688	TBK1/RIPK2/NOD1	3	1.45695985165619	Symptomatic_UP_h53
GO:00326401	BP	GO:0032640	tumor necrosis factor production	14/439	139/11158	0.00113661129189921	0.035372258795548	0.032375957110121	UBE2J1/TREX1/TICAM1/RIPK2/OAS3/OAS2/OAS1/NOD1/MYD88/LILRB1/LGALS9/JAK2/IFIH1/DDX58	14	1.45133720619826	Symptomatic_UP_h53
GO:00326801	BP	GO:0032680	regulation of tumor necrosis factor production	14/439	139/11158	0.00113661129189921	0.035372258795548	0.032375957110121	UBE2J1/TREX1/TICAM1/RIPK2/OAS3/OAS2/OAS1/NOD1/MYD88/LILRB1/LGALS9/JAK2/IFIH1/DDX58	14	1.45133720619826	Symptomatic_UP_h53
GO:0043280	BP	GO:0043280	positive regulation of cysteine-type endopeptidase activity involved in apoptotic process	12/439	109/11158	0.00116815086688922	0.0361114371317688	0.0330525213705077	TNFSF10/TNF/SMAD3/PML/PMAIP1/NOD1/LGALS9/JAK2/FAS/CASP10/CASP1/BAK1	12	1.44235522755275	Symptomatic_UP_h53
GO:0002697	BP	GO:0002697	regulation of immune effector process	22/439	274/11158	0.00120367352304778	0.036963139909752	0.0338320783891854	TREX1/TNF/TICAM1/SERPING1/RSAD2/RIPK2/MR1/LILRB4/LILRB1/LGALS9/IL1B/FGL2/FFAR2/FCGR2B/DHX58/DDX60/DDX58/CEACAM1/CD86/CD59/CD40/BST2	22	1.43223114384916	Symptomatic_UP_h53
GO:0032693	BP	GO:0032693	negative regulation of interleukin-10 production	4/439	13/11158	0.00127309051623606	0.0383332514531598	0.0350861309737785	PDCD1LG2/LILRB4/LILRB1/FCGR2B	4	1.41642434202202	Symptomatic_UP_h53
GO:00517701	BP	GO:0051770	positive regulation of nitric-oxide synthase biosynthetic process	4/439	13/11158	0.00127309051623606	0.0383332514531598	0.0350861309737785	STAT1/MAP2K6/JAK2/CCL2	4	1.41642434202202	Symptomatic_UP_h53
GO:0071360	BP	GO:0071360	cellular response to exogenous dsRNA	4/439	13/11158	0.00127309051623606	0.0383332514531598	0.0350861309737785	RALB/IFIT1/IFIH1/DDX58	4	1.41642434202202	Symptomatic_UP_h53
GO:0070265	BP	GO:0070265	necrotic cell death	7/439	43/11158	0.00131245120484532	0.0392057022843447	0.0358846785263788	ZBP1/TNF/TMEM123/RBCK1/HEBP2/FAS/CASP1	7	1.40665076230299	Symptomatic_UP_h53
GO:19037061	BP	GO:1903706	regulation of hemopoiesis	23/439	294/11158	0.00132965741483162	0.0392057022843447	0.0358846785263788	TNF/STAT1/SOCS1/RIPK2/MAFB/LILRB4/LILRB1/LGALS9/ISG15/IRF7/IRF1/IL15RA/IL15/HSPA1B/H4C8/FGL2/FCGR2B/FANCA/CNOT4/CEACAM1/CDC73/CD86/CCR1	23	1.40665076230299	Symptomatic_UP_h53
GO:0010506	BP	GO:0010506	regulation of autophagy	20/439	241/11158	0.00133352197028131	0.0392057022843447	0.0358846785263788	TRIM5/TRIM38/TRIM22/TRIM21/TRIM14/TLK2/TICAM1/TBK1/SPTLC2/RUBCN/RIPK2/RALB/RAB8A/NOD1/LAMP3/IFI16/DRAM1/CASP1/CALCOCO2/ADRB2	20	1.40665076230299	Symptomatic_UP_h53
GO:0050868	BP	GO:0050868	negative regulation of T cell activation	11/439	96/11158	0.00133588547787933	0.0392057022843447	0.0358846785263788	SOCS1/PDCD1LG2/LILRB4/LILRB1/LGALS9/IRF1/FGL2/FCGR2B/DUSP3/CEACAM1/CD86	11	1.40665076230299	Symptomatic_UP_h53
GO:0002460	BP	GO:0002460	adaptive immune response based on somatic recombination of immune receptors built from immunoglobulin superfamily domains	20/439	242/11158	0.00140209810265739	0.0408901188806434	0.0374264121146282	TREX1/TNF/SERPING1/RSAD2/RIPK2/PLA2G4A/NBN/MYD88/MR1/LILRB4/LILRB1/IRF7/IL1B/FCGR2B/CEACAM1/CD40/C5/C2/C1QB/C1QA	20	1.38838162681098	Symptomatic_UP_h53
GO:0042116	BP	GO:0042116	macrophage activation	10/439	83/11158	0.00149156319031948	0.0432273657094464	0.0395656762063694	TREX1/TNF/TICAM1/PLA2G4A/NMI/KARS1/JAK2/IFI35/FCGR2B/C1QA	10	1.36424122971525	Symptomatic_UP_h53
GO:0097190	BP	GO:0097190	apoptotic signaling pathway	33/439	485/11158	0.00151083015031823	0.0435137851368053	0.0398278337109063	ZDHHC3/TNFSF10/TNF/TICAM1/STK3/SP100/SORT1/SMAD3/SEPTIN4/RBCK1/POLB/PML/PMAIP1/PLAUR/P2RX7/NBN/JAK2/IL1B/IFI6/IFI16/HSPA1B/FAS/DNAJA1/CUL1/CREB3/CD38/CASP5/CASP4/CASP10/CASP1/BRCA2/BAK1/ATF3	33	1.36137313705828	Symptomatic_UP_h53
GO:1901222	BP	GO:1901222	regulation of NIK/NF-kappaB signaling	10/439	84/11158	0.0016351429669498	0.0467365392276281	0.042777595806226	TNF/TLR7/RBCK1/NOD1/NMI/LGALS9/IL1B/IFI35/EIF2AK2/CD86	10	1.33034344962437	Symptomatic_UP_h53
GO:0002443	BP	GO:0002443	leukocyte mediated immunity	24/439	317/11158	0.00164385155066521	0.0467365392276281	0.042777595806226	TREX1/TNF/TICAM1/SERPING1/RSAD2/NBN/MYD88/MR1/MILR1/LILRB4/LILRB1/LGALS9/IRF7/IL1B/FCGR2B/DDX58/CEACAM1/CD40/C5/C2/C1QB/C1QA/BST2/ANXA3	24	1.33034344962437	Symptomatic_UP_h53
GO:0043281	BP	GO:0043281	regulation of cysteine-type endopeptidase activity involved in apoptotic process	16/439	177/11158	0.00165296364747272	0.0467365392276281	0.042777595806226	XIAP/TNFSF10/TNF/SMAD3/PML/PMAIP1/PLAUR/NOD1/LGALS9/LAMP3/JAK2/IFI6/FAS/CASP10/CASP1/BAK1	16	1.33034344962437	Symptomatic_UP_h53
GO:00450891	BP	GO:0045089	positive regulation of innate immune response	11/439	99/11158	0.00171868394484002	0.047398660734062	0.0433836305414658	ZBP1/TRIM5/TBK1/TASL/PLSCR1/NMI/IRF7/IFI35/IFI16/FFAR2/AIM2	11	1.32423392929688	Symptomatic_UP_h53
GO:19021861	BP	GO:1902186	regulation of viral release from host cell	5/439	23/11158	0.00172254505139444	0.047398660734062	0.0433836305414658	TRIM5/TRIM26/TRIM25/TRIM21/PML	5	1.32423392929688	Symptomatic_UP_h53
GO:0072567	BP	GO:0072567	chemokine (C-X-C motif) ligand 2 production	4/439	14/11158	0.00172737288433582	0.047398660734062	0.0433836305414658	TNF/OAS3/OAS1/MYD88	4	1.32423392929688	Symptomatic_UP_h53
GO:2000341	BP	GO:2000341	regulation of chemokine (C-X-C motif) ligand 2 production	4/439	14/11158	0.00172737288433582	0.047398660734062	0.0433836305414658	TNF/OAS3/OAS1/MYD88	4	1.32423392929688	Symptomatic_UP_h53
GO:2001238	BP	GO:2001238	positive regulation of extrinsic apoptotic signaling pathway	7/439	45/11158	0.00172749054648619	0.047398660734062	0.0433836305414658	TNFSF10/TNF/STK3/RBCK1/PML/PMAIP1/ATF3	7	1.32423392929688	Symptomatic_UP_h53
GO:0061702	CC	GO:0061702	inflammasome complex	5/444	10/11451	1.83760135592576e-05	0.00863672637285106	0.00845296623725848	GSDMD/CASP5/CASP4/CASP1/AIM2	5	2.06365083942082	Symptomatic_UP_h53
GO:00037251	MF	GO:0003725	double-stranded RNA binding	12/448	62/11326	4.52328555082582e-06	0.00374528043608378	0.00361862844066065	ZBP1/TLR7/OASL/OAS3/OAS2/OAS1/IFIH1/EIF2AK2/DHX58/DDX60/DDX58/ADAR	12	2.42651565799552	Symptomatic_UP_h53
GO:0097153	MF	GO:0097153	cysteine-type endopeptidase activity involved in apoptotic process	5/448	13/11326	9.36328968920649e-05	0.0387640193133149	0.037453158756826	CASP7/CASP5/CASP4/CASP10/CASP1	5	1.4115711987241	Symptomatic_UP_h53
GO:00106082	BP	GO:0010608	posttranscriptional regulation of gene expression	98/1192	381/11158	2.593498396309e-17	1.60796900571158e-13	1.49713107424827e-13	ZFP36L2/ZFP36L1/ZC3H7A/YTHDF1/YTHDC1/YBX1/UPF1/TUT4/TSC1/TRAF5/TPR/TP53/TOB1/TNRC6B/TENT4A/TARDBP/SYNCRIP/SOX4/SMAD2/SECISBP2L/SECISBP2/RPS6KA3/RPS4X/RPS3/RPL5/RPL38/RPL22/RACK1/PURA/PUM2/PUM1/PTCD3/PRKDC/PPP3CA/PPP1CA/PKM/PER2/PER1/PASK/PAN2/PABPC4/PA2G4/OGFOD1/NSUN5/NGDN/NCOR1/NAT10/MTOR/MRPS27/MKNK2/METTL3/METTL16/MARF1/MAPK1/MAP2K1/LSM14A/LRPPRC/LARP1/KHDRBS1/ILF3/HNRNPU/HNRNPR/HNRNPD/HNRNPA0…	98	12.7937223267183	Symptomatic_DOWN_h60
GO:00063971	BP	GO:0006397	mRNA processing	89/1192	354/11158	3.65493678866484e-15	1.1330304044861e-11	1.05493017626516e-11	ZFP36L1/ZCCHC8/YTHDC1/YBX1/WTAP/WBP11/USP4/TSEN2/THOC1/TENT4A/TCERG1/TARDBP/SYNCRIP/SUPT6H/SUGP2/SRSF8/SRSF6/SRSF5/SRSF2/SRSF11/SRSF1/SRRM2/SRRM1/SRPK2/SREK1/SON/SNRNP70/SNRNP200/SLTM/SLBP/SFSWAP/SF3B3/SF3B2/SF3B1/SF3A1/SCAF8/SCAF4/SART3/RRP1B/RBM6/RBM5/RBM26/RBM25/PTBP1/PRPF8/PRPF4B/PRPF4/PRPF38B/PRPF31/PPWD1/PNN/PDCD11/PAN2/NUP98/NONO/NCBP3/METTL3/METTL16/MBNL1/LUC7L3/LUC7L2/LUC7L/KHDRBS1/KHDC4…	89	10.9457584358353	Symptomatic_DOWN_h60
GO:00083801	BP	GO:0008380	RNA splicing	81/1192	312/11158	9.86547070951792e-15	1.58920341324088e-11	1.4796590013944e-11	ZNF638/ZCCHC8/YTHDC1/YJU2B/YBX1/WTAP/WBP11/USP4/TSEN2/THOC1/TCERG1/TARDBP/SYNCRIP/SUPT6H/SUGP2/SRSF8/SRSF6/SRSF5/SRSF2/SRSF11/SRSF1/SRRM2/SRRM1/SRPK2/SREK1/SON/SNRNP70/SNRNP200/SFSWAP/SF3B3/SF3B2/SF3B1/SF3A1/SART3/RRP1B/RBM6/RBM5/RBM25/PTBP1/PRPF8/PRPF4B/PRPF4/PRPF38B/PRPF31/PPWD1/PPP2R1A/PNN/PIK3R1/NUP98/NONO/METTL3/METTL16/MBNL1/LUC7L3/LUC7L2/LUC7L/KHDRBS1/KHDC4/KDM1A/IVNS1ABP/HNRNPU/HNRNPR/HNR…	81	10.7988205108517	Symptomatic_DOWN_h60
GO:00064172	BP	GO:0006417	regulation of translation	77/1192	289/11158	1.02529252467154e-14	1.58920341324088e-11	1.4796590013944e-11	ZFP36L2/ZFP36L1/YTHDF1/YBX1/UPF1/TUT4/TSC1/TPR/TOB1/TNRC6B/TENT4A/TARDBP/SYNCRIP/SOX4/SECISBP2L/SECISBP2/RPS6KA3/RPS4X/RPS3/RPL5/RPL38/RPL22/RACK1/PURA/PUM2/PUM1/PTCD3/PRKDC/PPP1CA/PKM/PER2/PER1/PASK/PAN2/PA2G4/OGFOD1/NSUN5/NGDN/NAT10/MTOR/MRPS27/MKNK2/METTL3/METTL16/MAPK1/LSM14A/LRPPRC/LARP1/KHDRBS1/ILF3/HNRNPR/HNRNPD/GIGYF2/GCN1/FTO/FOXO3/EXOSC8/ELAVL1/EIF4G1/EIF4ENIF1/EIF3B/EIF2AK3/EEF2/DDX39B…	77	10.7988205108517	Symptomatic_DOWN_h60
GO:00342482	BP	GO:0034248	regulation of cellular amide metabolic process	82/1192	336/11158	2.6957415895386e-13	3.34271957102786e-10	3.11230460569046e-10	ZFP36L2/ZFP36L1/YTHDF1/YBX1/UPF1/TUT4/TSC1/TPR/TP53/TOB1/TNRC6B/TMED10/TENT4A/TARDBP/SYNCRIP/SOX4/SORL1/SIRT3/SECISBP2L/SECISBP2/RPS6KA3/RPS4X/RPS3/RPL5/RPL38/RPL22/RACK1/PURA/PUM2/PUM1/PTCD3/PRKDC/PPP1CA/PKM/PER2/PER1/PASK/PAN2/PA2G4/OGFOD1/NSUN5/NGDN/NAT10/MTOR/MRPS27/MKNK2/METTL3/METTL16/MAPK1/LSM14A/LRPPRC/LARP1/KHDRBS1/ILF3/HNRNPR/HNRNPD/GIGYF2/GCN1/FTO/FOXO3/EXOSC8/ELAVL1/EIF4G1/EIF4ENIF1/E…	82	9.47590005591225	Symptomatic_DOWN_h60
GO:19033111	BP	GO:1903311	regulation of mRNA metabolic process	61/1192	219/11158	8.0080067568159e-13	8.27494031537643e-10	7.70454544813656e-10	ZFP36L2/ZFP36L1/YTHDF1/YTHDC1/YBX1/WTAP/UPF1/TUT4/TRAF5/TOB1/TNRC6B/TENT4A/TARDBP/SYNCRIP/SUPT6H/SRSF6/SRSF2/SRPK2/SON/SNRNP70/SLTM/SFSWAP/SECISBP2/RBM5/RBM25/PUM2/PUM1/PTBP1/PAN2/PABPC4/NUP98/MTOR/METTL3/METTL16/MBNL1/LARP1/KHDRBS1/HNRNPU/HNRNPR/HNRNPK/HNRNPD/HNRNPA1/HNRNPA0/GIGYF2/FUS/FTO/EXOSC8/ELAVL1/EIF4ENIF1/DDX5/CTR9/CPSF7/CNOT6/CNOT2/CNOT1/CIRBP/CELF2/CDK11A/APEX1/ANGEL2/AHCYL1	61	9.08223512997474	Symptomatic_DOWN_h60
GO:00064121	BP	GO:0006412	translation	95/1192	446/11158	1.77865322591084e-11	1.57537857152103e-08	1.46678711141279e-08	ZFP36L2/ZFP36L1/YTHDF1/YBX1/UPF1/TUT4/TSC1/TPR/TOB1/TNRC6B/TENT4A/TARDBP/SYNCRIP/SOX4/SECISBP2L/SECISBP2/RPS6KA3/RPS4X/RPS3/RPLP2/RPLP1/RPL5/RPL38/RPL3/RPL22/RPL18/RPL15/RACK1/QARS1/PURA/PUM2/PUM1/PTCD3/PRKDC/PPP1CA/PKM/PER2/PER1/PASK/PAN2/PABPC4/PA2G4/OGFOD1/NSUN5/NGDN/NAT10/NARS1/MTOR/MRPS27/MKNK2/METTL3/METTL17/METTL16/MARS1/MAPK1/LSM14A/LRRC47/LRPPRC/LARP1/KHDRBS1/ILF3/IARS2/IARS1/HNRNPR/HNRN…	95	7.80261506614959	Symptomatic_DOWN_h60
GO:00171481	BP	GO:0017148	negative regulation of translation	39/1192	118/11158	4.23184797899113e-11	3.27968218371812e-08	3.0536124101036e-08	ZFP36L2/ZFP36L1/YTHDF1/YBX1/UPF1/TUT4/TSC1/TPR/TOB1/TNRC6B/TENT4A/TARDBP/SYNCRIP/RPS3/RACK1/PURA/PUM1/PAN2/METTL3/METTL16/LSM14A/LARP1/ILF3/HNRNPR/HNRNPD/GIGYF2/FTO/EXOSC8/EIF4G1/EIF4ENIF1/EIF2AK3/CNOT6/CNOT2/CNOT1/CIRBP/CAPRIN2/CAPRIN1/AGO4/AGO1	39	7.48416823938129	Symptomatic_DOWN_h60
GO:0043043	BP	GO:0043043	peptide biosynthetic process	96/1192	464/11158	7.72974035862691e-11	5.32493224705409e-08	4.95788258791929e-08	ZFP36L2/ZFP36L1/YTHDF1/YBX1/UPF1/TUT4/TSC1/TPR/TOB1/TNRC6B/TENT4A/TARDBP/SYNCRIP/SOX4/SECISBP2L/SECISBP2/RPS6KA3/RPS4X/RPS3/RPLP2/RPLP1/RPL5/RPL38/RPL3/RPL22/RPL18/RPL15/RACK1/QARS1/PURA/PUM2/PUM1/PTCD3/PRKDC/PPP1CA/PKM/PER2/PER1/PASK/PAN2/PABPC4/PA2G4/OGFOD1/NSUN5/NGDN/NAT10/NARS1/MTOR/MRPS27/MKNK2/METTL3/METTL17/METTL16/MARS1/MAPK1/LSM14A/LRRC47/LRPPRC/LARP1/KHDRBS1/ILF3/IARS2/IARS1/HNRNPR/HNRN…	96	7.27368591369537	Symptomatic_DOWN_h60
GO:0000377	BP	GO:0000377	RNA splicing, via transesterification reactions with bulged adenosine as nucleophile	57/1192	227/11158	3.96544297861208e-10	2.23506786067226e-07	2.0810037602592e-07	ZCCHC8/YTHDC1/WTAP/WBP11/USP4/SYNCRIP/SRSF8/SRSF6/SRSF5/SRSF2/SRSF1/SRRM2/SRRM1/SRPK2/SON/SNRNP70/SNRNP200/SFSWAP/SF3B3/SF3B2/SF3B1/SF3A1/SART3/RBM6/RBM5/RBM25/PTBP1/PRPF8/PRPF4B/PRPF4/PRPF31/PPWD1/PNN/NUP98/METTL3/METTL16/MBNL1/LUC7L3/LUC7L2/LUC7L/KHDRBS1/KHDC4/KDM1A/HNRNPU/HNRNPR/HNRNPK/HNRNPH1/HNRNPA1/GEMIN4/DDX5/DDX46/DDX39B/CIRBP/CELF2/CDK13/CASC3/AQR	57	6.65070928637182	Symptomatic_DOWN_h60
GO:0000398	BP	GO:0000398	mRNA splicing, via spliceosome	57/1192	227/11158	3.96544297861208e-10	2.23506786067226e-07	2.0810037602592e-07	ZCCHC8/YTHDC1/WTAP/WBP11/USP4/SYNCRIP/SRSF8/SRSF6/SRSF5/SRSF2/SRSF1/SRRM2/SRRM1/SRPK2/SON/SNRNP70/SNRNP200/SFSWAP/SF3B3/SF3B2/SF3B1/SF3A1/SART3/RBM6/RBM5/RBM25/PTBP1/PRPF8/PRPF4B/PRPF4/PRPF31/PPWD1/PNN/NUP98/METTL3/METTL16/MBNL1/LUC7L3/LUC7L2/LUC7L/KHDRBS1/KHDC4/KDM1A/HNRNPU/HNRNPR/HNRNPK/HNRNPH1/HNRNPA1/GEMIN4/DDX5/DDX46/DDX39B/CIRBP/CELF2/CDK13/CASC3/AQR	57	6.65070928637182	Symptomatic_DOWN_h60
GO:00342491	BP	GO:0034249	negative regulation of cellular amide metabolic process	41/1192	137/11158	4.37079589833246e-10	2.25824454747177e-07	2.1025828689873e-07	ZFP36L2/ZFP36L1/YTHDF1/YBX1/UPF1/TUT4/TSC1/TPR/TOB1/TNRC6B/TENT4A/TARDBP/SYNCRIP/SORL1/RPS3/RACK1/PURA/PUM1/PAN2/METTL3/METTL16/LSM14A/LARP1/ILF3/HNRNPR/HNRNPD/GIGYF2/FTO/EXOSC8/EIF4G1/EIF4ENIF1/EIF2AK3/CNOT6/CNOT2/CNOT1/CIRBP/CAPRIN2/CAPRIN1/BIN1/AGO4/AGO1	41	6.64622902969768	Symptomatic_DOWN_h60
GO:0016570	BP	GO:0016570	histone modification	79/1192	366/11158	5.0227345570301e-10	2.39545801950666e-07	2.23033816281401e-07	ZNF451/ZNF274/WAC/USP7/USP22/USP21/UBR5/TRRAP/TP53/TBL1X/SUPT6H/SIRT3/SIN3B/SETD6/SETD5/SETD1B/SART3/RYBP/RUVBL1/RTF1/RPS6KA5/RCOR3/PRKCB/PRDM2/PPM1F/PHF8/PHF20L1/PHF20/PHF2/PER2/PER1/PBXIP1/OGT/NIPBL/NELFA/NCOA1/NAA50/MTA1/MSL2/MECP2/MCM3AP/MAP3K7/LEF1/KMT5B/KMT2A/KDM7A/KDM5B/KDM5A/KDM4B/KDM3B/KDM3A/KDM1A/KAT8/KAT6B/KANSL2/JARID2/HDAC4/HDAC3/HDAC1/GATA3/FBL/EZH1/EP400/EP300/DNMT1/DDB1/CTR9/CTCF/…	79	6.62061143576654	Symptomatic_DOWN_h60
GO:00434872	BP	GO:0043487	regulation of RNA stability	37/1192	118/11158	7.26864634372037e-10	3.1186857565092e-07	2.90371352949006e-07	ZFP36L2/ZFP36L1/YTHDF1/YBX1/UPF1/TUT4/TRAF5/TOB1/TNRC6B/TENT4A/TARDBP/SYNCRIP/PUM2/PUM1/PAN2/PABPC4/MTOR/METTL3/METTL16/LARP1/HNRNPU/HNRNPR/HNRNPD/HNRNPA0/GIGYF2/FUS/FTO/EXOSC8/ELAVL1/EIF4ENIF1/DKC1/CNOT6/CNOT2/CNOT1/CIRBP/APEX1/ANGEL2	37	6.50602838320678	Symptomatic_DOWN_h60
GO:00434881	BP	GO:0043488	regulation of mRNA stability	36/1192	113/11158	7.5452074754255e-10	3.1186857565092e-07	2.90371352949006e-07	ZFP36L2/ZFP36L1/YTHDF1/YBX1/UPF1/TUT4/TRAF5/TOB1/TNRC6B/TENT4A/TARDBP/SYNCRIP/PUM2/PUM1/PAN2/PABPC4/MTOR/METTL3/METTL16/LARP1/HNRNPU/HNRNPR/HNRNPD/HNRNPA0/GIGYF2/FUS/FTO/EXOSC8/ELAVL1/EIF4ENIF1/CNOT6/CNOT2/CNOT1/CIRBP/APEX1/ANGEL2	36	6.50602838320678	Symptomatic_DOWN_h60
GO:0000375	BP	GO:0000375	RNA splicing, via transesterification reactions	57/1192	231/11158	8.10996436003534e-10	3.1426111895137e-07	2.92598977305486e-07	ZCCHC8/YTHDC1/WTAP/WBP11/USP4/SYNCRIP/SRSF8/SRSF6/SRSF5/SRSF2/SRSF1/SRRM2/SRRM1/SRPK2/SON/SNRNP70/SNRNP200/SFSWAP/SF3B3/SF3B2/SF3B1/SF3A1/SART3/RBM6/RBM5/RBM25/PTBP1/PRPF8/PRPF4B/PRPF4/PRPF31/PPWD1/PNN/NUP98/METTL3/METTL16/MBNL1/LUC7L3/LUC7L2/LUC7L/KHDRBS1/KHDC4/KDM1A/HNRNPU/HNRNPR/HNRNPK/HNRNPH1/HNRNPA1/GEMIN4/DDX5/DDX46/DDX39B/CIRBP/CELF2/CDK13/CASC3/AQR	57	6.50270934748831	Symptomatic_DOWN_h60
GO:00610131	BP	GO:0061013	regulation of mRNA catabolic process	37/1192	121/11158	1.59611036771988e-09	5.82110839991956e-07	5.41985712481475e-07	ZFP36L2/ZFP36L1/YTHDF1/YBX1/UPF1/TUT4/TRAF5/TOB1/TNRC6B/TENT4A/TARDBP/SYNCRIP/SECISBP2/PUM2/PUM1/PAN2/PABPC4/MTOR/METTL3/METTL16/LARP1/HNRNPU/HNRNPR/HNRNPD/HNRNPA0/GIGYF2/FUS/FTO/EXOSC8/ELAVL1/EIF4ENIF1/CNOT6/CNOT2/CNOT1/CIRBP/APEX1/ANGEL2	37	6.23499431326476	Symptomatic_DOWN_h60
GO:00064011	BP	GO:0006401	RNA catabolic process	52/1192	206/11158	1.92381287089984e-09	6.62646655532167e-07	6.16970162807879e-07	ZSWIM8/ZHX2/ZFP36L2/ZFP36L1/ZCCHC8/YTHDF1/YBX1/UPF1/TUT4/TRAF5/TOB1/TNRC6B/TENT4A/TARDBP/SYNCRIP/SND1/SECISBP2/RNASEH1/PUM2/PUM1/PAN2/PABPC4/MTOR/METTL3/METTL16/LRPPRC/LARP1/HNRNPU/HNRNPR/HNRNPD/HNRNPA0/GIGYF2/FUS/FTO/EXOSC8/ELAVL1/EIF4ENIF1/DROSHA/DKC1/DICER1/DDX5/CSDE1/CNOT6/CNOT2/CNOT1/CIRBP/CASC3/ATM/APEX1/ANGEL2/AGO4/AGO1	52	6.17871798963299	Symptomatic_DOWN_h60
GO:0016458	BP	GO:0016458	gene silencing	37/1192	128/11158	8.84749564883004e-09	2.88707752751296e-06	2.68807014615977e-06	ZC3H7A/TUT4/TRIM28/TPR/TP53/TNRC6B/SND1/SMAD2/SCMH1/PUM2/PUM1/PPP3CA/PHF8/PHF2/NCOR1/MPHOSPH8/MORC2/METTL3/MARF1/MAP2K1/HELZ/HDAC1/GIGYF2/EZH1/ELAVL1/EIF4G1/EIF4ENIF1/DROSHA/DNMT1/DICER1/DDX5/CNOT6/CNOT2/CNOT1/ATF7IP/AGO4/AGO1	37	5.5395415537296	Symptomatic_DOWN_h60
GO:00611571	BP	GO:0061157	mRNA destabilization	22/1192	54/11158	9.53893208144291e-09	2.9570689452473e-06	2.75323702813857e-06	ZFP36L2/ZFP36L1/YTHDF1/UPF1/TUT4/TOB1/TNRC6B/TENT4A/TARDBP/PUM1/PAN2/METTL3/METTL16/HNRNPR/HNRNPD/GIGYF2/FTO/EXOSC8/EIF4ENIF1/CNOT6/CNOT2/CNOT1	22	5.52913854960598	Symptomatic_DOWN_h60
GO:00064021	BP	GO:0006402	mRNA catabolic process	45/1192	174/11158	1.06242047454181e-08	3.13666997245678e-06	2.92045808640967e-06	ZHX2/ZFP36L2/ZFP36L1/YTHDF1/YBX1/UPF1/TUT4/TRAF5/TOB1/TNRC6B/TENT4A/TARDBP/SYNCRIP/SND1/SECISBP2/PUM2/PUM1/PAN2/PABPC4/MTOR/METTL3/METTL16/LARP1/HNRNPU/HNRNPR/HNRNPD/HNRNPA0/GIGYF2/FUS/FTO/EXOSC8/ELAVL1/EIF4ENIF1/DDX5/CSDE1/CNOT6/CNOT2/CNOT1/CIRBP/CASC3/ATM/APEX1/ANGEL2/AGO4/AGO1	45	5.50353117358179	Symptomatic_DOWN_h60
GO:00507791	BP	GO:0050779	RNA destabilization	22/1192	56/11158	2.12112922780233e-08	5.97772782380656e-06	5.56568071065453e-06	ZFP36L2/ZFP36L1/YTHDF1/UPF1/TUT4/TOB1/TNRC6B/TENT4A/TARDBP/PUM1/PAN2/METTL3/METTL16/HNRNPR/HNRNPD/GIGYF2/FTO/EXOSC8/EIF4ENIF1/CNOT6/CNOT2/CNOT1	22	5.2234638630187	Symptomatic_DOWN_h60
GO:00610141	BP	GO:0061014	positive regulation of mRNA catabolic process	22/1192	57/11158	3.10916194683395e-08	8.38121916103064e-06	7.80349845145875e-06	ZFP36L2/ZFP36L1/YTHDF1/UPF1/TUT4/TOB1/TNRC6B/TENT4A/TARDBP/PUM1/PAN2/METTL3/METTL16/HNRNPR/HNRNPD/GIGYF2/FTO/EXOSC8/EIF4ENIF1/CNOT6/CNOT2/CNOT1	22	5.0766928028021	Symptomatic_DOWN_h60
GO:0006403	BP	GO:0006403	RNA localization	41/1192	161/11158	7.60744034596952e-08	1.96525542270879e-05	1.82978959900425e-05	ZNHIT6/ZFP36L1/YY1/YTHDC1/YBX1/XPOT/UPF1/TSC1/TPR/TOMM20/TNKS/THOC1/SUPT6H/SRSF1/SLBP/SIDT1/RUVBL1/RFTN1/RANBP2/NUP98/NUP210/NUP188/NUP160/NUP153/NUP133/NCBP3/MCM3AP/LRPPRC/KHDRBS1/HNRNPU/HNRNPA1/G3BP2/FBL/DKC1/DDX39B/CASC3/BICD2/ATXN2/ATM/AKAP8L/AHCTF1	41	4.70658099670636	Symptomatic_DOWN_h60
GO:00098951	BP	GO:0009895	negative regulation of catabolic process	54/1192	242/11158	9.23098637688844e-08	2.28928462146833e-05	2.13148333856237e-05	YBX1/WAC/USP7/TSC2/TSC1/TRAF5/TP53/TOB1/TENT4A/TARDBP/TAB2/SYNCRIP/SORL1/SNRNP70/SMARCC1/SF3B3/SECISBP2/RYBP/RPL5/PDE3B/OGT/NPC1/NOP53/NCOR1/MYCBP2/MTOR/METTL16/LRPPRC/LRIG2/LARP1/HNRNPU/HNRNPD/HNRNPA0/HIPK2/HERC1/HDAC4/FYN/FUS/FLNA/ELAVL1/EIF4G1/EIF4ENIF1/DKC1/DDIT4/CSNK2A1/CIRBP/CDK5RAP3/BECN1/BCL2/BANP/BAG5/AZIN1/ATP2B4/ANGEL2	54	4.64030020913902	Symptomatic_DOWN_h60
GO:19023691	BP	GO:1902369	negative regulation of RNA catabolic process	20/1192	52/11158	1.40948072698375e-07	3.33429073356468e-05	3.10445677128501e-05	YBX1/TRAF5/TOB1/TENT4A/TARDBP/SYNCRIP/SECISBP2/MTOR/METTL16/LRPPRC/LARP1/HNRNPU/HNRNPD/HNRNPA0/FUS/ELAVL1/EIF4ENIF1/DKC1/CIRBP/ANGEL2	20	4.47699653453864	Symptomatic_DOWN_h60
GO:0016441	BP	GO:0016441	posttranscriptional gene silencing	24/1192	71/11158	1.45202983558462e-07	3.33429073356468e-05	3.10445677128501e-05	ZC3H7A/TUT4/TP53/TNRC6B/SMAD2/PUM2/PUM1/PPP3CA/NCOR1/METTL3/MARF1/MAP2K1/HELZ/GIGYF2/ELAVL1/EIF4G1/EIF4ENIF1/DROSHA/DICER1/DDX5/CNOT6/CNOT1/AGO4/AGO1	24	4.47699653453864	Symptomatic_DOWN_h60
GO:00063251	BP	GO:0006325	chromatin organization	62/1192	298/11158	1.57318649218668e-07	3.48348437555622e-05	3.2433664372751e-05	ZMYND11/TSPYL4/TSPYL1/TRIM28/TPR/TP53/SUPT6H/SSRP1/SS18L1/SMARCC2/SMARCC1/SMARCA4/SMARCA2/SETD5/SCMH1/SATB1/SART3/RUVBL1/RBL2/RBBP7/RBBP4/PSME4/PHF8/PHF2/PBRM1/NR3C1/NCOR1/NAP1L1/MYC/MPHOSPH8/MORC2/MCM3AP/MCM2/KDM5B/KDM5A/KDM4B/KAT6B/JARID2/HNRNPU/HMGN3/HMGN1/HMGB2/HMG20A/HDAC4/HDAC3/HDAC1/H1-10/GATA3/EZH1/DNMT1/CTCF/CHD8/CHD7/CHD4/CBX7/CABIN1/BRD3/BPTF/BAZ1B/BANP/ATF7IP/ARID1A	62	4.45798613306251	Symptomatic_DOWN_h60
GO:0022618	BP	GO:0022618	ribonucleoprotein complex assembly	38/1192	148/11158	1.80317547850594e-07	3.85506481611614e-05	3.5893336929679e-05	ZNHIT6/YTHDC1/USP4/SRSF6/SRSF5/SRSF1/SRPK2/SNRNP200/SFSWAP/SF3B1/SF3A1/SART3/RUVBL1/RPL5/RPL38/RPL3/RBM5/PRPF8/PRPF31/PRKDC/NOP53/LUC7L3/LUC7L2/LUC7L/KHDC4/GEMIN4/EIF3L/EIF3B/EIF3A/DICER1/DHX30/DENR/DDX39B/CPSF7/CELF2/ATM/AGO4/AGO1	38	4.41396831565584	Symptomatic_DOWN_h60
GO:0051236	BP	GO:0051236	establishment of RNA localization	35/1192	131/11158	1.9287249601548e-07	3.98603158431992e-05	3.71127287069787e-05	ZFP36L1/YTHDC1/YBX1/XPOT/UPF1/TSC1/TPR/TOMM20/TNKS/THOC1/SUPT6H/SRSF1/SLBP/SIDT1/RFTN1/RANBP2/NUP98/NUP210/NUP188/NUP160/NUP153/NUP133/NCBP3/MCM3AP/LRPPRC/KHDRBS1/HNRNPA1/G3BP2/DDX39B/CASC3/BICD2/ATXN2/ATM/AKAP8L/AHCTF1	35	4.39945926438076	Symptomatic_DOWN_h60
GO:0071826	BP	GO:0071826	ribonucleoprotein complex subunit organization	39/1192	155/11158	2.2173997662192e-07	4.4347995324384e-05	4.12910706891208e-05	ZNHIT6/YTHDC1/VCP/USP4/SRSF6/SRSF5/SRSF1/SRPK2/SNRNP200/SFSWAP/SF3B1/SF3A1/SART3/RUVBL1/RPL5/RPL38/RPL3/RBM5/PRPF8/PRPF31/PRKDC/NOP53/LUC7L3/LUC7L2/LUC7L/KHDC4/GEMIN4/EIF3L/EIF3B/EIF3A/DICER1/DHX30/DENR/DDX39B/CPSF7/CELF2/ATM/AGO4/AGO1	39	4.35312600693113	Symptomatic_DOWN_h60
GO:0050657	BP	GO:0050657	nucleic acid transport	34/1192	128/11158	3.34241905958679e-07	6.27969641498124e-05	5.84683448892311e-05	ZFP36L1/YTHDC1/YBX1/XPOT/UPF1/TSC1/TPR/TOMM20/TNKS/THOC1/SUPT6H/SRSF1/SLBP/SIDT1/RFTN1/RANBP2/NUP98/NUP210/NUP188/NUP160/NUP153/NUP133/NCBP3/MCM3AP/LRPPRC/KHDRBS1/HNRNPA1/G3BP2/DDX39B/CASC3/BICD2/ATXN2/AKAP8L/AHCTF1	34	4.20206135124455	Symptomatic_DOWN_h60
GO:0050658	BP	GO:0050658	RNA transport	34/1192	128/11158	3.34241905958679e-07	6.27969641498124e-05	5.84683448892311e-05	ZFP36L1/YTHDC1/YBX1/XPOT/UPF1/TSC1/TPR/TOMM20/TNKS/THOC1/SUPT6H/SRSF1/SLBP/SIDT1/RFTN1/RANBP2/NUP98/NUP210/NUP188/NUP160/NUP153/NUP133/NCBP3/MCM3AP/LRPPRC/KHDRBS1/HNRNPA1/G3BP2/DDX39B/CASC3/BICD2/ATXN2/AKAP8L/AHCTF1	34	4.20206135124455	Symptomatic_DOWN_h60
GO:19033131	BP	GO:1903313	positive regulation of mRNA metabolic process	25/1192	80/11158	4.46030310439306e-07	8.13349389624617e-05	7.57284898591069e-05	ZFP36L2/ZFP36L1/YTHDF1/UPF1/TUT4/TOB1/TNRC6B/TENT4A/TARDBP/SNRNP70/PUM1/PAN2/NUP98/METTL3/METTL16/HNRNPR/HNRNPD/GIGYF2/FTO/EXOSC8/EIF4ENIF1/CNOT6/CNOT2/CNOT1/CIRBP	25	4.08972285490978	Symptomatic_DOWN_h60
GO:19023731	BP	GO:1902373	negative regulation of mRNA catabolic process	18/1192	47/11158	6.40336628963103e-07	0.00011343105998775	0.000105612212728832	YBX1/TRAF5/TOB1/TENT4A/TARDBP/SYNCRIP/SECISBP2/MTOR/METTL16/LARP1/HNRNPU/HNRNPD/HNRNPA0/FUS/ELAVL1/EIF4ENIF1/CIRBP/ANGEL2	18	3.94526800951456	Symptomatic_DOWN_h60
GO:00434891	BP	GO:0043489	RNA stabilization	17/1192	43/11158	7.71732564939139e-07	0.000132909497295074	0.000123747993746381	YBX1/TRAF5/TENT4A/TARDBP/SYNCRIP/MTOR/METTL16/LARP1/HNRNPU/HNRNPD/HNRNPA0/FUS/ELAVL1/EIF4ENIF1/DKC1/CIRBP/ANGEL2	17	3.87644398462932	Symptomatic_DOWN_h60
GO:19033121	BP	GO:1903312	negative regulation of mRNA metabolic process	23/1192	72/11158	8.29382635533732e-07	0.000138977630819166	0.000129397848457098	YBX1/TRAF5/TOB1/TENT4A/TARDBP/SYNCRIP/SRSF6/SFSWAP/SECISBP2/PTBP1/MTOR/METTL16/LARP1/HNRNPU/HNRNPK/HNRNPD/HNRNPA0/FUS/ELAVL1/EIF4ENIF1/CTR9/CIRBP/ANGEL2	23	3.85705509610262	Symptomatic_DOWN_h60
GO:00313301	BP	GO:0031330	negative regulation of cellular catabolic process	44/1192	195/11158	1.03216038580774e-06	0.000168405115579157	0.000156796885201375	YBX1/WAC/USP7/TSC2/TSC1/TRAF5/TP53/TOB1/TENT4A/TARDBP/TAB2/SYNCRIP/SORL1/SNRNP70/SMARCC1/SECISBP2/RYBP/RPL5/OGT/NPC1/NOP53/MTOR/METTL16/LRPPRC/LRIG2/LARP1/HNRNPU/HNRNPD/HNRNPA0/HIPK2/HERC1/FUS/ELAVL1/EIF4G1/EIF4ENIF1/DKC1/CSNK2A1/CIRBP/CDK5RAP3/BECN1/BCL2/BAG5/ATP2B4/ANGEL2	44	3.77364472023509	Symptomatic_DOWN_h60
GO:00482551	BP	GO:0048255	mRNA stabilization	16/1192	40/11158	1.35520598653376e-06	0.000215443002987418	0.000200592432662648	YBX1/TRAF5/TENT4A/TARDBP/SYNCRIP/MTOR/METTL16/LARP1/HNRNPU/HNRNPD/HNRNPA0/FUS/ELAVL1/EIF4ENIF1/CIRBP/ANGEL2	16	3.66666760606992	Symptomatic_DOWN_h60
GO:0035194	BP	GO:0035194	post-transcriptional gene silencing by RNA	22/1192	69/11158	1.48532558229203e-06	0.000230225465255265	0.000214355934033934	ZC3H7A/TUT4/TP53/TNRC6B/SMAD2/PUM2/PUM1/PPP3CA/NCOR1/METTL3/MAP2K1/HELZ/ELAVL1/EIF4G1/EIF4ENIF1/DROSHA/DICER1/DDX5/CNOT6/CNOT1/AGO4/AGO1	22	3.63784664070546	Symptomatic_DOWN_h60
GO:0006997	BP	GO:0006997	nucleus organization	29/1192	107/11158	1.54558785588064e-06	0.000233723041620975	0.000217612421094979	WDR73/VPS4B/UBE2I/TPR/TMEM43/TARDBP/SYNE1/SUN2/SUN1/SRPK2/PSME4/PRKCB/PHF8/PHF2/PAFAH1B1/NUP98/NUP153/NUP133/NUMA1/NSFL1C/NEMP1/KDM3A/IRAG2/HMGB2/HIPK2/EMD/BIN1/AKAP8L/AHCTF1	29	3.63129847051079	Symptomatic_DOWN_h60
GO:0006354	BP	GO:0006354	DNA-templated transcription, elongation	22/1192	70/11158	1.95024221059863e-06	0.000287892897755036	0.000268048327892804	ZMYND11/ZMIZ1/THOC1/TCERG1/SUPT6H/SETD5/SERTAD2/SCAF8/RTF1/POLR1E/NELFCD/NELFB/NELFA/HNRNPU/HMGN1/ERCC3/DDX39B/CTR9/CTDP1/CDK13/CDK12/ARID1A	22	3.54076904892478	Symptomatic_DOWN_h60
GO:00064732	BP	GO:0006473	protein acetylation	37/1192	156/11158	2.11700524610826e-06	0.000305242616880726	0.000284202124104228	ZNF451/USP22/TRRAP/SOX4/SETD5/RUVBL1/RPS6KA5/PHF20L1/PHF20/PER1/PBXIP1/OGT/NCOA1/NAT10/NAA50/NAA35/NAA16/MSL2/MECP2/MCM3AP/MAP3K7/LEF1/KMT2A/KAT8/KAT6B/KANSL2/HDAC1/GATA3/FOXO1/EP400/EP300/CTCF/CREBBP/BRPF1/BRD8/BRD1/AUTS2	37	3.51535483184414	Symptomatic_DOWN_h60
GO:0035195	BP	GO:0035195	gene silencing by miRNA	21/1192	66/11158	2.66113201886891e-06	0.00037490142247335	0.000349059321026121	ZC3H7A/TUT4/TP53/TNRC6B/SMAD2/PUM2/PUM1/PPP3CA/NCOR1/METTL3/MAP2K1/ELAVL1/EIF4G1/EIF4ENIF1/DROSHA/DICER1/DDX5/CNOT6/CNOT1/AGO4/AGO1	21	3.42608291174928	Symptomatic_DOWN_h60
GO:0018205	BP	GO:0018205	peptidyl-lysine modification	58/1192	295/11158	2.72105871150012e-06	0.00037490142247335	0.000349059321026121	ZNF451/ZNF274/ZMIZ1/VCPKMT/USP22/UBE2I/TRRAP/TRIM28/SUPT6H/SOX4/SIRT3/SETD6/SETD5/SETD1B/SENP3/SAE1/RUVBL1/RTF1/RPS6KA5/RANBP2/PHF20L1/PHF20/PER1/PBXIP1/OGT/NELFA/NCOA1/NAA50/MSL2/MECP2/MCM3AP/MAP3K7/LEF1/KMT5B/KMT2A/KDM3A/KDM1A/KAT8/KAT6B/KANSL2/JARID2/HMG20A/HDAC4/HDAC1/GATA3/EZH1/EP400/EP300/DNMT1/CTR9/CTCF/CREBBP/BRPF1/BRD8/BRD1/BCOR/AUTS2/ARNT	58	3.42608291174928	Symptomatic_DOWN_h60
GO:0051170	BP	GO:0051170	import into nucleus	32/1192	128/11158	3.09489308705632e-06	0.000417137763907591	0.000388384294952331	UBR5/TSC2/TRIM28/TPR/TP53/TNPO2/TMCO6/TARDBP/RANBP2/PPP3CA/PIK3R1/NUP98/NUP188/NUP153/NUP133/MED1/MAPK1/KPNA6/KPNA1/ING1/HNRNPA1/HDAC3/HCLS1/FLNA/FAM53B/ELAVL1/EIF4ENIF1/E2F3/CHP1/CBLB/BACH2/APPL2	32	3.37972049125157	Symptomatic_DOWN_h60
GO:0031047	BP	GO:0031047	gene silencing by RNA	24/1192	83/11158	3.54972937808292e-06	0.000463752837937559	0.000431786173726583	ZC3H7A/TUT4/TP53/TNRC6B/SND1/SMAD2/PUM2/PUM1/PPP3CA/NCOR1/METTL3/MAP2K1/HELZ/ELAVL1/EIF4G1/EIF4ENIF1/DROSHA/DICER1/DDX5/CNOT6/CNOT2/CNOT1/AGO4/AGO1	24	3.33371341970175	Symptomatic_DOWN_h60
GO:00165732	BP	GO:0016573	histone acetylation	31/1192	123/11158	3.66514339660329e-06	0.000463752837937559	0.000431786173726583	ZNF451/USP22/TRRAP/SETD5/RUVBL1/RPS6KA5/PHF20L1/PHF20/PER1/PBXIP1/OGT/NCOA1/NAA50/MSL2/MECP2/MCM3AP/MAP3K7/LEF1/KMT2A/KAT8/KAT6B/KANSL2/GATA3/EP400/EP300/CTCF/CREBBP/BRPF1/BRD8/BRD1/AUTS2	31	3.33371341970175	Symptomatic_DOWN_h60
GO:0043484	BP	GO:0043484	regulation of RNA splicing	31/1192	123/11158	3.66514339660329e-06	0.000463752837937559	0.000431786173726583	YTHDC1/WTAP/SRSF6/SRSF5/SRSF2/SRSF1/SRPK2/SON/SNRNP70/SFSWAP/RRP1B/RBM5/RBM25/PTBP1/PIK3R1/NUP98/METTL16/MBNL1/KHDRBS1/HNRNPU/HNRNPK/HNRNPH1/HNRNPA1/FUS/DDX5/CLK4/CLK2/CIRBP/CELF2/CDK12/AHNAK	31	3.33371341970175	Symptomatic_DOWN_h60
GO:00183942	BP	GO:0018394	peptidyl-lysine acetylation	33/1192	136/11158	4.39767700126474e-06	0.000545311948156827	0.000507723382630228	ZNF451/USP22/TRRAP/SOX4/SETD5/RUVBL1/RPS6KA5/PHF20L1/PHF20/PER1/PBXIP1/OGT/NCOA1/NAA50/MSL2/MECP2/MCM3AP/MAP3K7/LEF1/KMT2A/KAT8/KAT6B/KANSL2/HDAC1/GATA3/EP400/EP300/CTCF/CREBBP/BRPF1/BRD8/BRD1/AUTS2	33	3.26335498652053	Symptomatic_DOWN_h60
GO:0060968	BP	GO:0060968	regulation of gene silencing	19/1192	59/11158	6.48840479599231e-06	0.000788786465395144	0.000734415106320368	TRIM28/TPR/TP53/TNRC6B/PUM2/PUM1/PPP3CA/PHF8/PHF2/NCOR1/MPHOSPH8/MORC2/MAP2K1/ELAVL1/EIF4G1/EIF4ENIF1/DNMT1/DDX5/ATF7IP	19	3.10304054996166	Symptomatic_DOWN_h60
GO:00516472	BP	GO:0051647	nucleus localization	10/1192	19/11158	6.96648361397994e-06	0.000830619200128378	0.000773364294313077	SYNE2/SUN2/SUN1/SLC9A3R1/PCM1/PAFAH1B1/MTOR/FBXW11/DYNC1H1/BIN1	10	3.08059803420202	Symptomatic_DOWN_h60
GO:0015931	BP	GO:0015931	nucleobase-containing compound transport	37/1192	165/11158	8.54470661982501e-06	0.000999569453639907	0.000930668740876273	ZFP36L1/YTHDC1/YBX1/XPOT/UPF1/TSC1/TPR/TOMM20/TNKS/THOC1/SUPT6H/SRSF1/SLC35E3/SLC25A17/SLBP/SIDT1/RFTN1/RANBP2/NUP98/NUP210/NUP188/NUP160/NUP153/NUP133/NCBP3/MCM3AP/LRPPRC/KHDRBS1/HNRNPA1/G3BP2/DDX39B/CASC3/BICD2/ATXN2/AKAP8L/AHCTF1/ABCC5	37	3.00018702417257	Symptomatic_DOWN_h60
GO:00183931	BP	GO:0018393	internal peptidyl-lysine acetylation	31/1192	129/11158	1.04978121446765e-05	0.0011848325633407	0.00110316159208156	ZNF451/USP22/TRRAP/SETD5/RUVBL1/RPS6KA5/PHF20L1/PHF20/PER1/PBXIP1/OGT/NCOA1/NAA50/MSL2/MECP2/MCM3AP/MAP3K7/LEF1/KMT2A/KAT8/KAT6B/KANSL2/GATA3/EP400/EP300/CTCF/CREBBP/BRPF1/BRD8/BRD1/AUTS2	31	2.92634301839229	Symptomatic_DOWN_h60
GO:0050684	BP	GO:0050684	regulation of mRNA processing	28/1192	111/11158	1.051061144899e-05	0.0011848325633407	0.00110316159208156	ZFP36L1/YTHDC1/WTAP/SUPT6H/SRSF6/SRSF2/SRPK2/SON/SNRNP70/SLTM/SFSWAP/RBM5/RBM25/PTBP1/NUP98/METTL16/MBNL1/KHDRBS1/HNRNPU/HNRNPK/HNRNPA1/DDX5/CTR9/CPSF7/CIRBP/CELF2/CDK11A/AHCYL1	28	2.92634301839229	Symptomatic_DOWN_h60
GO:0000245	BP	GO:0000245	spliceosomal complex assembly	16/1192	46/11158	1.14841084083697e-05	0.00127145485949807	0.00118381297953946	YTHDC1/SRSF6/SRSF5/SRSF1/SRPK2/SNRNP200/SFSWAP/SF3B1/SF3A1/RBM5/LUC7L3/LUC7L2/LUC7L/KHDC4/DDX39B/CELF2	16	2.89569905398524	Symptomatic_DOWN_h60
GO:0006606	BP	GO:0006606	protein import into nucleus	30/1192	124/11158	1.25883690356716e-05	0.00136926119335375	0.00127487748460984	UBR5/TSC2/TRIM28/TPR/TP53/TNPO2/TMCO6/TARDBP/RANBP2/PPP3CA/PIK3R1/NUP98/NUP188/NUP153/NUP133/MED1/MAPK1/KPNA6/KPNA1/ING1/HDAC3/HCLS1/FLNA/FAM53B/ELAVL1/EIF4ENIF1/E2F3/CHP1/CBLB/APPL2	30	2.86351370014035	Symptomatic_DOWN_h60
GO:0006376	BP	GO:0006376	mRNA splice site selection	11/1192	24/11158	1.32035583460055e-05	0.00141141485767645	0.00131412548039009	YTHDC1/SRSF6/SRSF5/SRSF1/SFSWAP/SF3A1/LUC7L3/LUC7L2/LUC7L/KHDC4/CELF2	11	2.85034531514835	Symptomatic_DOWN_h60
GO:00064751	BP	GO:0006475	internal protein amino acid acetylation	31/1192	131/11158	1.46162382242228e-05	0.00153594367779969	0.00143007048031468	ZNF451/USP22/TRRAP/SETD5/RUVBL1/RPS6KA5/PHF20L1/PHF20/PER1/PBXIP1/OGT/NCOA1/NAA50/MSL2/MECP2/MCM3AP/MAP3K7/LEF1/KMT2A/KAT8/KAT6B/KANSL2/GATA3/EP400/EP300/CTCF/CREBBP/BRPF1/BRD8/BRD1/AUTS2	31	2.81362470934961	Symptomatic_DOWN_h60
GO:0006360	BP	GO:0006360	transcription by RNA polymerase I	15/1192	42/11158	1.49298087990963e-05	0.00154274690923995	0.00143640476235516	UBTF/TTF1/TAF1C/SMARCA4/RRN3/POLR1G/POLR1E/PHF8/NOP53/MTOR/MARS1/HEATR1/FLNA/ERCC3/EIF2AK3	15	2.81170531498415	Symptomatic_DOWN_h60
GO:00400291	BP	GO:0040029	regulation of gene expression, epigenetic	23/1192	85/11158	1.88300722687451e-05	0.00191387619780688	0.00178195196413802	ZMIZ1/YTHDC1/UPF1/TRIM28/TPR/SERTAD2/PHF8/PHF2/MTA1/MPHOSPH8/MORC2/METTL3/MECP2/HNRNPU/HDAC4/HDAC1/EZH1/EP300/DNMT1/CTCF/CREBZF/ATF7IP/ARID1A	23	2.71808615869516	Symptomatic_DOWN_h60
GO:0051028	BP	GO:0051028	mRNA transport	26/1192	103/11158	2.12392353773628e-05	0.00212392353773628	0.00197752065890421	ZFP36L1/YTHDC1/UPF1/TPR/TNKS/THOC1/SUPT6H/SRSF1/SLBP/RANBP2/NUP98/NUP210/NUP188/NUP160/NUP153/NUP133/NCBP3/MCM3AP/LRPPRC/HNRNPA1/G3BP2/DDX39B/CASC3/BICD2/AKAP8L/AHCTF1	26	2.67286112211832	Symptomatic_DOWN_h60
GO:0043632	BP	GO:0043632	modification-dependent macromolecule catabolic process	77/1192	454/11158	2.29044652501342e-05	0.00225409023096559	0.00209871491114011	ZSWIM8/WAC/VPS4B/VCP/USP9X/USP7/USP48/USP47/USP4/USP34/USP24/USP22/USP21/USP20/USP11/UBR4/UBE4B/UBE4A/UBE3C/UBE2I/UBE2G1/TUT4/TTC3/TBL1X/STAM/SMURF2/SMARCC1/SMAD7/SIAH1/SEL1L/RYBP/RPL5/RNF4/RNF34/RNF216/RNF167/RNF115/RNF111/RNF103/RACK1/PSMD3/PSMD11/PLK3/PCYOX1L/PCYOX1/PCBP2/OGT/NSFL1C/NPLOC4/NOP53/MTA1/MARCHF6/MAEA/KLHL3/KLHDC2/HIPK2/GID8/FBXW7/FBXW4/FBXW11/FBXO38/FBXO21/FBXL12/EXOSC8/DDB1/CUL4A…	77	2.64702870318516	Symptomatic_DOWN_h60
GO:0034655	BP	GO:0034655	nucleobase-containing compound catabolic process	57/1192	309/11158	2.42189478827436e-05	0.00233233196206579	0.00217156340916279	ZSWIM8/ZHX2/ZFP36L2/ZFP36L1/ZCCHC8/YTHDF1/YBX1/VCP/UPF1/TUT4/TRAF5/TOB1/TNRC6B/TENT4A/TARDBP/SYNCRIP/SND1/SECISBP2/RNASEH1/PUM2/PUM1/PDE8A/PAN2/PABPC4/MTOR/METTL3/METTL16/MBD4/LRPPRC/LARP1/HNRNPU/HNRNPR/HNRNPD/HNRNPA0/GIGYF2/FUS/FTO/EXOSC8/ELAVL1/EIF4ENIF1/DROSHA/DKC1/DICER1/DFFB/DDX5/CSDE1/CNOT6/CNOT2/CNOT1/CIRBP/CASC3/ATM/APEX1/ANGEL2/AMPD3/AGO4/AGO1	57	2.63220963614585	Symptomatic_DOWN_h60
GO:00435432	BP	GO:0043543	protein acylation	38/1192	179/11158	2.44518673442381e-05	0.00233233196206579	0.00217156340916279	ZNF451/ZDHHC6/USP22/TRRAP/SOX4/SETD5/RUVBL1/RPS6KA5/PHF20L1/PHF20/PER1/PBXIP1/OGT/NCOA1/NAT10/NAA50/NAA35/NAA16/MSL2/MECP2/MCM3AP/MAP3K7/LEF1/KMT2A/KAT8/KAT6B/KANSL2/HDAC1/GATA3/FOXO1/EP400/EP300/CTCF/CREBBP/BRPF1/BRD8/BRD1/AUTS2	38	2.63220963614585	Symptomatic_DOWN_h60
GO:0031445	BP	GO:0031445	regulation of heterochromatin assembly	8/1192	14/11158	2.75702199600732e-05	0.00250755571847049	0.00233470892361496	TRIM28/TPR/PHF8/PHF2/MPHOSPH8/MORC2/DNMT1/ATF7IP	8	2.60074940807607	Symptomatic_DOWN_h60
GO:0120261	BP	GO:0120261	regulation of heterochromatin organization	8/1192	14/11158	2.75702199600732e-05	0.00250755571847049	0.00233470892361496	TRIM28/TPR/PHF8/PHF2/MPHOSPH8/MORC2/DNMT1/ATF7IP	8	2.60074940807607	Symptomatic_DOWN_h60
GO:0031050	BP	GO:0031050	dsRNA processing	15/1192	44/11158	2.83111129504732e-05	0.00250755571847049	0.00233470892361496	ZC3H7A/TUT4/TP53/SMAD2/PUM2/PUM1/PPP3CA/NCOR1/METTL3/MAP2K1/DROSHA/DICER1/DDX5/AGO4/AGO1	15	2.60074940807607	Symptomatic_DOWN_h60
GO:0035196	BP	GO:0035196	production of miRNAs involved in gene silencing by miRNA	15/1192	44/11158	2.83111129504732e-05	0.00250755571847049	0.00233470892361496	ZC3H7A/TUT4/TP53/SMAD2/PUM2/PUM1/PPP3CA/NCOR1/METTL3/MAP2K1/DROSHA/DICER1/DDX5/AGO4/AGO1	15	2.60074940807607	Symptomatic_DOWN_h60
GO:0070918	BP	GO:0070918	production of small RNA involved in gene silencing by RNA	15/1192	44/11158	2.83111129504732e-05	0.00250755571847049	0.00233470892361496	ZC3H7A/TUT4/TP53/SMAD2/PUM2/PUM1/PPP3CA/NCOR1/METTL3/MAP2K1/DROSHA/DICER1/DDX5/AGO4/AGO1	15	2.60074940807607	Symptomatic_DOWN_h60
GO:0006913	BP	GO:0006913	nucleocytoplasmic transport	47/1192	241/11158	2.94311755980589e-05	0.00253435123205508	0.00235965741198473	YTHDC1/XPOT/UPF1/UBR5/TSC2/TSC1/TRIM28/TPR/TP53/TNPO2/TMCO6/THOC1/TARDBP/SUPT6H/RANBP3/RANBP2/PTPN11/PPP3CA/PIK3R1/NUP98/NUP188/NUP160/NUP153/NUP133/MED1/MCM3AP/MAPK1/KPNA6/KPNA1/KHDRBS1/ING1/HNRNPA1/HDAC3/HCLS1/FLNA/FAM53B/EMD/ELAVL1/EIF4ENIF1/E2F3/DDX39B/CHP1/CBLB/BACH2/APPL2/AKAP8L/AHCYL1	47	2.59613319704023	Symptomatic_DOWN_h60
GO:0051169	BP	GO:0051169	nuclear transport	47/1192	241/11158	2.94311755980589e-05	0.00253435123205508	0.00235965741198473	YTHDC1/XPOT/UPF1/UBR5/TSC2/TSC1/TRIM28/TPR/TP53/TNPO2/TMCO6/THOC1/TARDBP/SUPT6H/RANBP3/RANBP2/PTPN11/PPP3CA/PIK3R1/NUP98/NUP188/NUP160/NUP153/NUP133/MED1/MCM3AP/MAPK1/KPNA6/KPNA1/KHDRBS1/ING1/HNRNPA1/HDAC3/HCLS1/FLNA/FAM53B/EMD/ELAVL1/EIF4ENIF1/E2F3/DDX39B/CHP1/CBLB/BACH2/APPL2/AKAP8L/AHCYL1	47	2.59613319704023	Symptomatic_DOWN_h60
GO:0007346	BP	GO:0007346	regulation of mitotic cell cycle	61/1192	341/11158	3.31700537062133e-05	0.00279731691701694	0.00260449676959608	ZFP36L2/ZFP36L1/YTHDC2/XPC/WAC/VPS4B/USP47/USP22/TPR/TP53/TOPBP1/TMEM8B/TAOK3/STAT5B/SOX4/SLC9A3R1/RPA2/RBL2/PTPN11/PRKDC/PLK3/PHIP/PAFAH1B1/NOP53/NAE1/MEPCE/MECP2/MDC1/MAEA/IQGAP1/ID2/HNRNPU/HECA/GIGYF2/FHL1/ERCC3/EIF4G1/DLG1/DDB1/CUL4A/CUL3/CDKN1B/CDK5RAP3/CDK13/CDK11A/CDC25B/CDC16/CDC14B/CDC14A/CCND2/BTG1/BCL2/ATM/ASNS/APPL2/APP/APEX1/ANKRD17/ANGEL2/ANAPC5/ABL1	61	2.55325832822454	Symptomatic_DOWN_h60
GO:1902275	BP	GO:1902275	regulation of chromatin organization	11/1192	26/11158	3.33873309450409e-05	0.00279731691701694	0.00260449676959608	TRIM28/TPR/SSRP1/SETD5/PHF8/PHF2/MPHOSPH8/MORC2/HNRNPU/DNMT1/ATF7IP	11	2.55325832822454	Symptomatic_DOWN_h60
GO:0044770	BP	GO:0044770	cell cycle phase transition	67/1192	385/11158	3.41507763291837e-05	0.00282313084321252	0.00262853133177886	ZFP36L2/ZFP36L1/XPC/WAC/VPS4B/USP47/UPF1/TPR/TP53/TOPBP1/THOC1/TAOK3/TAF2/TACC3/SOX4/RPA2/RBL2/PTPN11/PRKDC/PPP3CA/PLK3/PLCG2/PHF8/NPAT/NOP53/NAE1/MEPCE/MECP2/MDC1/KHDRBS1/ID2/GIGYF2/FHL1/FBXW7/FBXL12/ERCC3/EIF4G1/E2F3/DLG1/DDX39B/DDB1/CUL4A/CUL3/CTDP1/CRLF3/CLASP1/CDKN1B/CDK5RAP3/CDC25B/CDC16/CDC14B/CDC14A/CCNI/CCNG2/CCND2/CALM1/BCL2/ATP2B4/ATM/APPL2/APP/APEX1/ANKRD17/ANAPC5/AKAP8L/AKAP8/ABCB1	67	2.54926899320683	Symptomatic_DOWN_h60
GO:0043967	BP	GO:0043967	histone H4 acetylation	17/1192	55/11158	3.59890190489481e-05	0.00293594629083524	0.00273357036654337	USP22/TRRAP/RUVBL1/PHF20/PER1/OGT/NCOA1/NAA50/MSL2/LEF1/KMT2A/KAT8/KANSL2/EP400/EP300/BRD8/AUTS2	17	2.5322518935132	Symptomatic_DOWN_h60
GO:0022613	BP	GO:0022613	ribonucleoprotein complex biogenesis	58/1192	321/11158	3.83694419562712e-05	0.00308948753414132	0.00287652795199168	ZNHIT6/YTHDC1/WBP11/USP4/TSC1/SRSF6/SRSF5/SRSF1/SRPK2/SNRNP200/SFSWAP/SF3B1/SF3A1/SART3/RUVBL1/RRP1B/RPL5/RPL38/RPL3/RCL1/RBM5/PRPF8/PRPF31/PRKDC/PDCD11/PA2G4/NSUN5/NOP53/NGDN/NAT10/METTL17/METTL16/LUC7L3/LUC7L2/LUC7L/KHDC4/HEATR1/GEMIN4/GAR1/FBL/EXOSC8/EIF3L/EIF3B/EIF3A/DROSHA/DKC1/DICER1/DHX30/DENR/DDX39B/DDX18/CUL4A/CPSF7/CHD7/CELF2/ATM/AGO4/AGO1	58	2.51011355279268	Symptomatic_DOWN_h60
GO:00345041	BP	GO:0034504	protein localization to nucleus	45/1192	230/11158	3.97974794813088e-05	0.00316338939466814	0.00294533572841427	ZBTB16/UBR5/TSC2/TRIM8/TRIM28/TPR/TP53/TNPO2/TMCO6/TARDBP/SYNE1/SUN2/SUN1/RANBP2/PPP3CA/PIKFYVE/PIK3R1/NUP98/NUP188/NUP153/NUP133/NOP53/MEPCE/MED1/MAPK1/MAGED1/KPNA6/KPNA1/ING1/HNRNPU/HDAC3/HCLS1/FYN/FLNA/FAM53B/ELAVL1/EIF4ENIF1/EIF2AK3/E2F3/DKC1/CHP1/CDK5RAP3/CBLB/BANP/APPL2	45	2.49984734569197	Symptomatic_DOWN_h60
GO:0019941	BP	GO:0019941	modification-dependent protein catabolic process	75/1192	447/11158	4.24502277276509e-05	0.00333153685963843	0.00310189272296386	ZSWIM8/WAC/VPS4B/VCP/USP9X/USP7/USP48/USP47/USP4/USP34/USP24/USP22/USP21/USP20/USP11/UBR4/UBE4B/UBE4A/UBE3C/UBE2I/UBE2G1/TTC3/TBL1X/STAM/SMURF2/SMARCC1/SMAD7/SIAH1/SEL1L/RYBP/RPL5/RNF4/RNF34/RNF216/RNF167/RNF115/RNF111/RNF103/RACK1/PSMD3/PSMD11/PLK3/PCYOX1L/PCYOX1/PCBP2/OGT/NSFL1C/NPLOC4/NOP53/MTA1/MARCHF6/MAEA/KLHL3/KLHDC2/HIPK2/GID8/FBXW7/FBXW4/FBXW11/FBXO38/FBXO21/FBXL12/DDB1/CUL4A/CUL3/CSNK2A…	75	2.47735537739839	Symptomatic_DOWN_h60
GO:00063382	BP	GO:0006338	chromatin remodeling	38/1192	184/11158	4.64070982980082e-05	0.00359655011809563	0.00334863851402996	TSPYL4/TSPYL1/SUPT6H/SMARCC2/SMARCC1/SMARCA4/SMARCA2/SCMH1/SATB1/SART3/RUVBL1/RBBP4/PSME4/PBRM1/NAP1L1/MYC/MORC2/MCM3AP/MCM2/KDM5B/KDM5A/KDM4B/KAT6B/JARID2/HMGB2/HDAC4/HDAC1/H1-10/GATA3/EZH1/CTCF/CHD8/CHD7/CHD4/CABIN1/BPTF/BAZ1B/ARID1A	38	2.44411388340693	Symptomatic_DOWN_h60
GO:0044772	BP	GO:0044772	mitotic cell cycle phase transition	57/1192	317/11158	5.14124720354696e-05	0.00393527563728286	0.00366401555090988	ZFP36L2/ZFP36L1/XPC/WAC/VPS4B/USP47/TPR/TP53/TOPBP1/TAOK3/TAF2/TACC3/SOX4/RPA2/RBL2/PRKDC/PPP3CA/PLK3/PHF8/NPAT/NOP53/NAE1/MEPCE/MECP2/KHDRBS1/ID2/GIGYF2/FHL1/FBXL12/ERCC3/EIF4G1/E2F3/DLG1/DDB1/CUL4A/CUL3/CTDP1/CRLF3/CLASP1/CDKN1B/CDK5RAP3/CDC25B/CDC16/CDC14B/CDC14A/CCNI/CCNG2/CCND2/CALM1/BCL2/ATM/APPL2/APP/APEX1/ANKRD17/ANAPC5/ABCB1	57	2.40502484308674	Symptomatic_DOWN_h60
GO:00070971	BP	GO:0007097	nuclear migration	8/1192	15/11158	5.3545390868769e-05	0.00399977618537792	0.00372407005103778	SYNE2/SUN2/SUN1/SLC9A3R1/PCM1/PAFAH1B1/FBXW11/DYNC1H1	8	2.39796430971574	Symptomatic_DOWN_h60
GO:0033962	BP	GO:0033962	P-body assembly	8/1192	15/11158	5.3545390868769e-05	0.00399977618537792	0.00372407005103778	PAN2/LSM14A/EIF4ENIF1/DYNC1H1/CNOT6/CNOT2/CNOT1/ATXN2	8	2.39796430971574	Symptomatic_DOWN_h60
GO:1901990	BP	GO:1901990	regulation of mitotic cell cycle phase transition	42/1192	213/11158	5.90726296522206e-05	0.00436012266480676	0.00405957770692704	ZFP36L2/ZFP36L1/XPC/WAC/VPS4B/USP47/TPR/TP53/TOPBP1/TAOK3/SOX4/RPA2/RBL2/PRKDC/PLK3/NOP53/NAE1/MEPCE/MECP2/ID2/GIGYF2/FHL1/ERCC3/EIF4G1/DLG1/DDB1/CUL4A/CUL3/CDKN1B/CDK5RAP3/CDC25B/CDC16/CDC14B/CDC14A/CCND2/BCL2/ATM/APPL2/APP/APEX1/ANKRD17/ANAPC5	42	2.36050129240588	Symptomatic_DOWN_h60
GO:0006511	BP	GO:0006511	ubiquitin-dependent protein catabolic process	73/1192	438/11158	6.69745490062864e-05	0.0048852023981056	0.00454846348916997	ZSWIM8/WAC/VPS4B/VCP/USP9X/USP7/USP48/USP47/USP4/USP34/USP24/USP22/USP21/USP20/USP11/UBR4/UBE4B/UBE4A/UBE3C/UBE2I/UBE2G1/TTC3/TBL1X/STAM/SMURF2/SMARCC1/SMAD7/SIAH1/SEL1L/RYBP/RPL5/RNF4/RNF34/RNF216/RNF167/RNF115/RNF111/RNF103/RACK1/PSMD3/PSMD11/PLK3/PCBP2/OGT/NSFL1C/NPLOC4/NOP53/MTA1/MARCHF6/MAEA/KLHL3/KLHDC2/HIPK2/GID8/FBXW7/FBXW4/FBXW11/FBXO38/FBXO21/FBXL12/DDB1/CUL4A/CUL3/CSNK2A1/CDC16/CCDC47/…	73	2.31111743838134	Symptomatic_DOWN_h60
GO:0032784	BP	GO:0032784	regulation of DNA-templated transcription, elongation	14/1192	42/11158	6.92222790781482e-05	0.00499044337540138	0.00464645016480495	ZMYND11/THOC1/TCERG1/SUPT6H/SETD5/SCAF8/NELFCD/NELFB/NELFA/HNRNPU/HMGN1/DDX39B/CDK13/CDK12	14	2.30186086781625	Symptomatic_DOWN_h60
GO:1900151	BP	GO:1900151	regulation of nuclear-transcribed mRNA catabolic process, deadenylation-dependent decay	6/1192	9/11158	9.27388611774775e-05	0.00660897631379725	0.00615341699573245	ZFP36L2/ZFP36L1/TOB1/TNRC6B/TENT4A/CNOT1	6	2.179865804614	Symptomatic_DOWN_h60
GO:0050851	BP	GO:0050851	antigen receptor-mediated signaling pathway	32/1192	150/11158	9.47546713272016e-05	0.00667589729805284	0.00621572509041117	UBASH3A/TXK/TRBC1/RPS3/RFTN1/PRKCH/PRKCB/PLEKHA1/PLCL2/PLCG2/MS4A1/MAPK1/MAP3K7/LPXN/LCK/LAX1/KHDRBS1/ITK/IKBKB/IGHV3-23/IGHA1/GATA3/FYN/EIF2B1/DGKZ/CRKL/CD3E/CD247/CCR7/CBLB/BCL2/ABL1	32	2.17549035312401	Symptomatic_DOWN_h60
GO:0000380	BP	GO:0000380	alternative mRNA splicing, via spliceosome	17/1192	59/11158	9.67590605708667e-05	0.0067405188262851	0.00627589223146816	YTHDC1/WTAP/SRSF6/SRSF2/SRSF1/SFSWAP/RBM5/RBM25/PTBP1/MBNL1/KHDRBS1/KDM1A/HNRNPU/HNRNPA1/DDX5/CELF2/CDK13	17	2.17130667398089	Symptomatic_DOWN_h60
GO:0000289	BP	GO:0000289	nuclear-transcribed mRNA poly(A) tail shortening	9/1192	20/11158	9.88087196840602e-05	0.00680682291156859	0.00633762595026183	TUT4/TOB1/TNRC6B/TENT4A/PAN2/EIF4ENIF1/CNOT6/CNOT2/CNOT1	9	2.16705554798935	Symptomatic_DOWN_h60
GO:0048024	BP	GO:0048024	regulation of mRNA splicing, via spliceosome	21/1192	82/11158	0.000102881729338989	0.00700952441650253	0.00652635516130728	YTHDC1/WTAP/SRSF6/SRSF2/SRPK2/SON/SNRNP70/SFSWAP/RBM5/RBM25/PTBP1/NUP98/METTL16/MBNL1/KHDRBS1/HNRNPU/HNRNPK/HNRNPA1/DDX5/CIRBP/CELF2	21	2.15431144712539	Symptomatic_DOWN_h60
GO:0006368	BP	GO:0006368	transcription elongation from RNA polymerase II promoter	16/1192	54/11158	0.000106997851967855	0.00713319013119031	0.00664149654999112	ZMYND11/ZMIZ1/TCERG1/SUPT6H/SERTAD2/RTF1/NELFCD/NELFB/NELFA/HNRNPU/ERCC3/CTR9/CTDP1/CDK13/CDK12/ARID1A	16	2.14671619994871	Symptomatic_DOWN_h60
GO:0031060	BP	GO:0031060	regulation of histone methylation	16/1192	54/11158	0.000106997851967855	0.00713319013119031	0.00664149654999112	ZNF274/SUPT6H/RTF1/OGT/NELFA/MECP2/KMT2A/KDM3A/KDM1A/JARID2/GATA3/DNMT1/CTR9/CTCF/BCOR/AUTS2	16	2.14671619994871	Symptomatic_DOWN_h60
GO:0019080	BP	GO:0019080	viral gene expression	21/1192	83/11158	0.000124098770015195	0.00818523802227884	0.00762102636913024	TRIM8/TARDBP/TAF11/ST6GAL1/ST3GAL1/SMARCA4/RRP1B/PTBP1/PCBP2/MAN2A1/LEF1/HDAC1/EP300/EIF3L/EIF3B/EIF3A/DENR/CTDP1/CSDE1/CCL5/CANX	21	2.08696868702061	Symptomatic_DOWN_h60
GO:0034063	BP	GO:0034063	stress granule assembly	10/1192	25/11158	0.000135064327176264	0.00881472451045094	0.00820712210786298	YTHDF1/PUM2/PRRC2C/OGFOD1/LSM14A/G3BP2/DYNC1H1/CSDE1/CIRBP/ATXN2	10	2.05479125630403	Symptomatic_DOWN_h60
GO:0033169	BP	GO:0033169	histone H3-K9 demethylation	7/1192	13/11158	0.000149708323169569	0.00966866253803465	0.00900219785374907	PHF8/PHF2/KDM7A/KDM4B/KDM3B/KDM3A/KDM1A	7	2.01463359753272	Symptomatic_DOWN_h60
GO:0010564	BP	GO:0010564	regulation of cell cycle process	77/1192	480/11158	0.000154021358111885	0.00977948257384226	0.00910537902121409	ZFP36L2/ZFP36L1/XPC/WAC/VPS4B/USP47/TPR/TP53/TOPBP1/TNKS/THOC1/TERF2/TAOK3/TACC3/SVIL/SOX4/SND1/RPS6KA2/RPA2/RNF4/RBL2/PTPN11/PRKDC/PRKAR1A/PLK3/PLCG2/PKP4/PIK3R4/PHIP/NUMA1/NSFL1C/NOP53/NAT10/NAE1/MEPCE/MED1/MECP2/MDC1/KLHL21/ID2/HNRNPU/GIGYF2/FHL1/FBXW7/ERCC3/EML3/EIF4G1/DYNC1H1/DLG1/DDX39B/DDB1/CUL4A/CUL3/CTCF/CSPP1/CSNK2A1/CLTC/CDKN1B/CDK5RAP3/CDK13/CDC25B/CDC16/CDC14B/CDC14A/CCND2/CALM1/BECN…	77	2.00968412284734	Symptomatic_DOWN_h60
GO:0046700	BP	GO:0046700	heterocycle catabolic process	58/1192	337/11158	0.000154578918102668	0.00977948257384226	0.00910537902121409	ZSWIM8/ZHX2/ZFP36L2/ZFP36L1/ZCCHC8/YTHDF1/YBX1/VCP/UPF1/TUT4/TRAF5/TOB1/TNRC6B/TENT4A/TARDBP/SYNCRIP/SND1/SECISBP2/RNASEH1/PUM2/PUM1/PDE8A/PAN2/PABPC4/MTOR/METTL3/METTL16/MBD4/LRPPRC/LARP1/HNRNPU/HNRNPR/HNRNPD/HNRNPA0/GIGYF2/FUS/FTO/EXOSC8/ELAVL1/EIF4ENIF1/DROSHA/DKC1/DICER1/DFFB/DDX5/CSDE1/CNOT6/CNOT2/CNOT1/CIRBP/CASC3/ATM/APEX1/ANGEL2/AMPD3/ALDH6A1/AGO4/AGO1	58	2.00968412284734	Symptomatic_DOWN_h60
GO:00300981	BP	GO:0030098	lymphocyte differentiation	54/1192	308/11158	0.000158941129850658	0.0099538889401422	0.00926776348858062	ZMIZ1/ZFP36L2/ZFP36L1/ZBTB16/YY1/TSC1/TP53/TCF7/STAT6/STAT5B/ST3GAL1/SOX4/SMAD7/RUNX3/RPL22/RASGRP1/PTGER4/PRKDC/PRKCZ/PLCL2/PLCG2/PKNOX1/PIK3R1/MTOR/MS4A1/MFNG/METTL3/LY9/LEF1/LCK/KIT/ITPKB/ITK/ITFG2/IL7R/ID2/HDAC4/GATA3/FLT3/EP300/DROSHA/DOCK2/DOCK10/DNAJA3/CHD7/CD4/CD3E/CD27/CD2/CCR7/BCL2/BCL11B/ATM/ABL1	54	2.00200720917693	Symptomatic_DOWN_h60
GO:00457271	BP	GO:0045727	positive regulation of translation	24/1192	103/11158	0.000169424521425115	0.0105043203283571	0.00978025342626664	YTHDF1/TOB1/TENT4A/SOX4/RPS4X/RPL5/PRKDC/PKM/PASK/NSUN5/NAT10/MTOR/MRPS27/METTL3/MAPK1/LARP1/KHDRBS1/HNRNPD/ELAVL1/EIF4G1/EEF2/DDX39B/CIRBP/CCL5	24	1.97863204294326	Symptomatic_DOWN_h60
GO:0072594	BP	GO:0072594	establishment of protein localization to organelle	57/1192	331/11158	0.000172965658175365	0.0106176938681907	0.00988581208372799	VPS13D/VPS13C/UBR5/TSC2/TRIM28/TPR/TP53/TOMM20/TNPO2/TMCO6/TARDBP/STAM/SRPRA/SORL1/SEC63/SEC61A1/SAE1/RANBP2/RAB3GAP2/PPP3CA/PMPCB/PIK3R4/PIK3R1/PEX1/PARL/OXA1L/NUP98/NUP188/NUP153/NUP133/NPEPPS/NIPBL/MOAP1/MED1/MAPK1/LAMP1/KPNA6/KPNA1/ING1/HPS4/HGS/HDAC3/HCLS1/GNPTAB/GCC2/FLNA/FBXW7/FAM53B/ELAVL1/EIF4ENIF1/E2F3/DKC1/CHP1/CBLB/CALM1/ARIH2/APPL2	57	1.97396980049346	Symptomatic_DOWN_h60
GO:0044270	BP	GO:0044270	cellular nitrogen compound catabolic process	58/1192	340/11158	0.000197169396915413	0.0119848064791722	0.0111586890885875	ZSWIM8/ZHX2/ZFP36L2/ZFP36L1/ZCCHC8/YTHDF1/YBX1/VCP/UPF1/TUT4/TRAF5/TOB1/TNRC6B/TENT4A/TARDBP/SYNCRIP/SND1/SECISBP2/RNASEH1/PUM2/PUM1/PDE8A/PAN2/PABPC4/MTOR/METTL3/METTL16/MBD4/LRPPRC/LARP1/HNRNPU/HNRNPR/HNRNPD/HNRNPA0/GIGYF2/FUS/FTO/EXOSC8/ELAVL1/EIF4ENIF1/DROSHA/DKC1/DICER1/DFFB/DDX5/CSDE1/CNOT6/CNOT2/CNOT1/CIRBP/CASC3/ATM/APEX1/ANGEL2/AMPD3/ALDH6A1/AGO4/AGO1	58	1.9213689742049	Symptomatic_DOWN_h60
GO:0031453	BP	GO:0031453	positive regulation of heterochromatin assembly	6/1192	10/11158	0.000210842968265983	0.012449775269039	0.011591607398202	TRIM28/TPR/MPHOSPH8/MORC2/DNMT1/ATF7IP	6	1.90483848794954	Symptomatic_DOWN_h60
GO:0075522	BP	GO:0075522	IRES-dependent viral translational initiation	6/1192	10/11158	0.000210842968265983	0.012449775269039	0.011591607398202	PTBP1/PCBP2/EIF3B/EIF3A/DENR/CSDE1	6	1.90483848794954	Symptomatic_DOWN_h60
GO:0120263	BP	GO:0120263	positive regulation of heterochromatin organization	6/1192	10/11158	0.000210842968265983	0.012449775269039	0.011591607398202	TRIM28/TPR/MPHOSPH8/MORC2/DNMT1/ATF7IP	6	1.90483848794954	Symptomatic_DOWN_h60
GO:0000288	BP	GO:0000288	nuclear-transcribed mRNA catabolic process, deadenylation-dependent decay	12/1192	36/11158	0.000227283112489844	0.0132939179003494	0.0123775629483049	ZFP36L2/ZFP36L1/TUT4/TOB1/TNRC6B/TENT4A/PAN2/EXOSC8/EIF4ENIF1/CNOT6/CNOT2/CNOT1	12	1.87634700763916	Symptomatic_DOWN_h60
GO:0050853	BP	GO:0050853	B cell receptor signaling pathway	16/1192	58/11158	0.000268744275928524	0.0153222531231837	0.0142660842321798	TRBC1/RFTN1/PRKCH/PRKCB/PLEKHA1/PLCL2/PLCG2/MS4A1/MAPK1/LPXN/LCK/ITK/IGHV3-23/IGHA1/BCL2/ABL1	16	1.81467736740465	Symptomatic_DOWN_h60
GO:0070988	BP	GO:0070988	demethylation	16/1192	58/11158	0.000268744275928524	0.0153222531231837	0.0142660842321798	USP9X/USP7/TRIM28/PHF8/PHF2/KDM7A/KDM5B/KDM5A/KDM4B/KDM3B/KDM3A/KDM1A/JARID2/GATA3/FTO/APEX1	16	1.81467736740465	Symptomatic_DOWN_h60
GO:0007030	BP	GO:0007030	Golgi organization	24/1192	106/11158	0.000269692703940528	0.0153222531231837	0.0142660842321798	VPS51/TRAPPC8/TRAPPC11/TMED10/TJAP1/SYNE1/SEC16A/PLK3/NSFL1C/NPLOC4/MAPK1/MAP2K1/GORASP2/GOLGB1/GOLGA8B/GOLGA8A/GCC2/GAK/EHD3/CLASP1/BAG5/ARHGEF7/ARFGEF1/AKAP9	24	1.81467736740465	Symptomatic_DOWN_h60
GO:0019081	BP	GO:0019081	viral translation	7/1192	14/11158	0.000271846426379065	0.0153222531231837	0.0142660842321798	PTBP1/PCBP2/EIF3L/EIF3B/EIF3A/DENR/CSDE1	7	1.81467736740465	Symptomatic_DOWN_h60
GO:1901987	BP	GO:1901987	regulation of cell cycle phase transition	49/1192	278/11158	0.00027688772371178	0.0154658007839012	0.0143997370965899	ZFP36L2/ZFP36L1/XPC/WAC/VPS4B/USP47/TPR/TP53/TOPBP1/THOC1/TAOK3/SOX4/RPA2/RBL2/PTPN11/PRKDC/PLK3/PLCG2/NOP53/NAE1/MEPCE/MECP2/MDC1/ID2/GIGYF2/FHL1/FBXW7/ERCC3/EIF4G1/DLG1/DDX39B/DDB1/CUL4A/CUL3/CDKN1B/CDK5RAP3/CDC25B/CDC16/CDC14B/CDC14A/CCND2/BCL2/ATP2B4/ATM/APPL2/APP/APEX1/ANKRD17/ANAPC5	49	1.81062758830058	Symptomatic_DOWN_h60
GO:0016577	BP	GO:0016577	histone demethylation	10/1192	27/11158	0.0002854838926572	0.0158035726292379	0.0147142261967301	PHF8/PHF2/KDM7A/KDM5B/KDM5A/KDM4B/KDM3B/KDM3A/KDM1A/JARID2	10	1.80124472331313	Symptomatic_DOWN_h60
GO:0042149	BP	GO:0042149	cellular response to glucose starvation	12/1192	37/11158	0.000304040111386085	0.0166818468194135	0.0155319606040176	TP53/SZT2/SESN1/PIK3R4/ITFG2/HNRNPA1/FOXO3/EIF2AK3/BECN1/BCL2/ATG14/ASNS	12	1.77775587101955	Symptomatic_DOWN_h60
GO:00302172	BP	GO:0030217	T cell differentiation	40/1192	215/11158	0.000318290501921107	0.0173105360693935	0.0161173140584981	ZMIZ1/ZFP36L2/ZFP36L1/ZBTB16/TSC1/TP53/TCF7/STAT6/STAT5B/SOX4/SMAD7/RUNX3/RPL22/RASGRP1/PTGER4/PRKDC/PRKCZ/PKNOX1/MTOR/METTL3/LY9/LEF1/LCK/KIT/ITPKB/ITK/IL7R/GATA3/DROSHA/DOCK2/DNAJA3/CHD7/CD4/CD3E/CD27/CD2/CCR7/BCL2/BCL11B/ABL1	40	1.76168948276732	Symptomatic_DOWN_h60
GO:0017038	BP	GO:0017038	protein import	32/1192	160/11158	0.000330822576786406	0.0178356519658758	0.0166062335111822	UBR5/TSC2/TRIM28/TPR/TP53/TOMM20/TNPO2/TMCO6/TARDBP/RANBP2/PPP3CA/PIK3R1/PEX1/NUP98/NUP188/NUP153/NUP133/MED1/MAPK1/KPNA6/KPNA1/ING1/HDAC3/HCLS1/FLNA/FAM53B/ELAVL1/EIF4ENIF1/E2F3/CHP1/CBLB/APPL2	32	1.74871101079958	Symptomatic_DOWN_h60
GO:0009896	BP	GO:0009896	positive regulation of catabolic process	62/1192	377/11158	0.000338513179885149	0.0180929458214476	0.0168457920008181	ZSWIM8/ZFP36L2/ZFP36L1/ZBTB20/YTHDF1/WAC/VPS13D/VCP/UPF1/ULK1/TUT4/TSC2/TSC1/TRIM8/TOB1/TNRC6B/TENT4A/TARDBP/SORL1/SMURF2/SMAD7/SESN1/RNFT2/RACK1/RAB3GAP2/PUM1/PLK3/PAN2/NPRL2/NOP53/MSN/METTL3/METTL16/MAP3K7/LPCAT1/LARP1/IRS2/HNRNPR/HNRNPD/GIGYF2/GGA1/FYCO1/FTO/FOXO3/FOXO1/FBXW7/EXOSC8/EIF4ENIF1/DDB1/CSNK2A1/CNOT6/CNOT2/CNOT1/CDKN1B/CBLB/BECN1/ATG4B/ARNT/ARIH2/AREL1/APP/AGTPBP1	62	1.74249071728369	Symptomatic_DOWN_h60
GO:0051642	BP	GO:0051642	centrosome localization	10/1192	28/11158	0.00040195374955859	0.0213001132244723	0.0198318881023779	SYNE2/SUN2/SUN1/RANBP2/PAFAH1B1/NDE1/DYNC1LI2/DLG1/BICD2/AKAP9	10	1.67161808798695	Symptomatic_DOWN_h60
GO:1905269	BP	GO:1905269	positive regulation of chromatin organization	6/1192	11/11158	0.000421921747386129	0.0221687697779153	0.0206406678203883	TRIM28/TPR/MPHOSPH8/MORC2/DNMT1/ATF7IP	6	1.65425840672706	Symptomatic_DOWN_h60
GO:0002768	BP	GO:0002768	immune response-regulating cell surface receptor signaling pathway	39/1192	212/11158	0.000474904213825061	0.0244064521897858	0.0227241059098107	UBASH3A/TXK/TRBC1/RPS3/RFTN1/PRKCQ/PRKCH/PRKCB/PLEKHA1/PLCL2/PLCG2/PAK2/MS4A1/MAPK1/MAP3K7/MAP2K4/LPXN/LCK/LAX1/KIT/KHDRBS1/ITK/IKBKB/IGHV3-23/IGHA1/GATA3/FYN/EP300/EIF2B1/DGKZ/CRKL/CREBBP/CD3E/CD247/CCR7/CBLB/BCL2/APPL2/ABL1	39	1.61249534661236	Symptomatic_DOWN_h60
GO:0031056	BP	GO:0031056	regulation of histone modification	26/1192	123/11158	0.000481926275253999	0.0244064521897858	0.0227241059098107	ZNF451/ZNF274/UBR5/TP53/SUPT6H/SETD5/SART3/RTF1/RPS6KA5/OGT/NIPBL/NELFA/MECP2/KMT2A/KDM5A/KDM3A/KDM1A/JARID2/GATA3/DNMT1/CTR9/CTCF/BCOR/AUTS2/AKAP8L/AKAP8	26	1.61249534661236	Symptomatic_DOWN_h60
GO:0016571	BP	GO:0016571	histone methylation	24/1192	110/11158	0.000482793107618821	0.0244064521897858	0.0227241059098107	ZNF274/SUPT6H/SETD6/SETD5/SETD1B/RTF1/PRDM2/OGT/NELFA/MECP2/KMT5B/KMT2A/KDM3A/KDM1A/JARID2/GATA3/FBL/EZH1/DNMT1/CTR9/CTCF/CREBBP/BCOR/AUTS2	24	1.61249534661236	Symptomatic_DOWN_h60
GO:1902806	BP	GO:1902806	regulation of cell cycle G1/S phase transition	24/1192	110/11158	0.000482793107618821	0.0244064521897858	0.0227241059098107	WAC/TP53/SOX4/RPA2/RBL2/PRKDC/PLK3/PLCG2/MEPCE/ID2/GIGYF2/FHL1/FBXW7/EIF4G1/DLG1/CUL4A/CDKN1B/CCND2/BCL2/ATP2B4/ATM/APPL2/APEX1/ANKRD17	24	1.61249534661236	Symptomatic_DOWN_h60
GO:0006281	BP	GO:0006281	DNA repair	62/1192	382/11158	0.000484192519248975	0.0244064521897858	0.0227241059098107	YY1/XPC/VCP/USP7/USP47/UPF1/UBR5/TRRAP/TRIM28/TP53/TOPBP1/TERF2/TENT4A/TAOK3/SSRP1/SMC1A/RUVBL1/RPS3/RPA2/RPA1/RNF111/REV3L/REV1/RAD51D/PSME4/PRKDC/POLM/POLG2/POLG/PDS5A/NOP53/NONO/NIPBL/MTA1/MMS19/MDC1/MCM7/MCM5/MCM2/MBD4/MARF1/KMT5B/KIF22/KDM1A/IFFO1/HMGN1/HMGB2/HMCES/HERC2/GTF2I/FUS/FTO/FAN1/ERCC5/ERCC3/DDB1/CUL4A/CDC14B/ATM/APEX1/ACTR2/ABL1	62	1.61249534661236	Symptomatic_DOWN_h60
GO:0019439	BP	GO:0019439	aromatic compound catabolic process	58/1192	352/11158	0.000495097005381104	0.0247548502690552	0.0230484887734293	ZSWIM8/ZHX2/ZFP36L2/ZFP36L1/ZCCHC8/YTHDF1/YBX1/VCP/UPF1/TUT4/TRAF5/TOB1/TNRC6B/TENT4A/TARDBP/SYNCRIP/SND1/SECISBP2/RNASEH1/PUM2/PUM1/PDE8A/PAN2/PABPC4/MTOR/METTL3/METTL16/MBD4/LRPPRC/LARP1/KYAT3/HNRNPU/HNRNPR/HNRNPD/HNRNPA0/GIGYF2/FUS/FTO/EXOSC8/ELAVL1/EIF4ENIF1/DROSHA/DKC1/DICER1/DFFB/DDX5/CSDE1/CNOT6/CNOT2/CNOT1/CIRBP/CASC3/ATM/APEX1/ANGEL2/AMPD3/AGO4/AGO1	58	1.60633969617636	Symptomatic_DOWN_h60
GO:00330441	BP	GO:0033044	regulation of chromosome organization	30/1192	150/11158	0.000500994482760379	0.0248493263449148	0.0231364525764877	YLPM1/USP7/UPF1/TRIM28/TPR/TNKS/TERF2/TACC3/RNF4/PRKCQ/NUMA1/NAT10/MYC/MPHOSPH8/MORC2/MCM2/MAPK1/MAP3K4/HNRNPU/HNRNPD/HNRNPA1/DNMT1/DKC1/CUL3/CTCF/CDC16/BECN1/ATM/ATF7IP/ANAPC5	30	1.60468538031704	Symptomatic_DOWN_h60
GO:0006482	BP	GO:0006482	protein demethylation	10/1192	29/11158	0.000555365485600296	0.0269005157087644	0.0250462526565134	PHF8/PHF2/KDM7A/KDM5B/KDM5A/KDM4B/KDM3B/KDM3A/KDM1A/JARID2	10	1.57023939407478	Symptomatic_DOWN_h60
GO:0008214	BP	GO:0008214	protein dealkylation	10/1192	29/11158	0.000555365485600296	0.0269005157087644	0.0250462526565134	PHF8/PHF2/KDM7A/KDM5B/KDM5A/KDM4B/KDM3B/KDM3A/KDM1A/JARID2	10	1.57023939407478	Symptomatic_DOWN_h60
GO:0061842	BP	GO:0061842	microtubule organizing center localization	10/1192	29/11158	0.000555365485600296	0.0269005157087644	0.0250462526565134	SYNE2/SUN2/SUN1/RANBP2/PAFAH1B1/NDE1/DYNC1LI2/DLG1/BICD2/AKAP9	10	1.57023939407478	Symptomatic_DOWN_h60
GO:19031311	BP	GO:1903131	mononuclear cell differentiation	58/1192	354/11158	0.000572664164185698	0.0275233939376072	0.0256261956458129	ZMIZ1/ZFP36L2/ZFP36L1/ZBTB16/YY1/TSC1/TP53/TCF7/STAT6/STAT5B/ST3GAL1/SOX4/SMAD7/RUNX3/RPL22/RASGRP1/PTGER4/PRKDC/PRKCZ/PLCL2/PLCG2/PKNOX1/PIK3R1/MYH9/MYC/MTOR/MS4A1/MFNG/METTL3/MED1/LY9/LEF1/LCK/KIT/ITPKB/ITK/ITFG2/IL7R/ID2/HDAC4/GATA3/FLT3/EP300/DROSHA/DOCK2/DOCK10/DNAJA3/CHD7/CD4/CD3E/CD27/CD2/CCR7/BCL2/BCL11B/ATM/ACIN1/ABL1	58	1.56029801384159	Symptomatic_DOWN_h60
GO:1900153	BP	GO:1900153	positive regulation of nuclear-transcribed mRNA catabolic process, deadenylation-dependent decay	5/1192	8/11158	0.000585762427565102	0.027646349906026	0.0257406762113152	ZFP36L2/ZFP36L1/TOB1/TNRC6B/CNOT1	5	1.55836219963282	Symptomatic_DOWN_h60
GO:00025682	BP	GO:0002568	somatic diversification of T cell receptor genes	4/1192	5/11158	0.000593058796371202	0.027646349906026	0.0257406762113152	TCF7/PRKDC/LEF1/BCL11B	4	1.55836219963282	Symptomatic_DOWN_h60
GO:00026812	BP	GO:0002681	somatic recombination of T cell receptor gene segments	4/1192	5/11158	0.000593058796371202	0.027646349906026	0.0257406762113152	TCF7/PRKDC/LEF1/BCL11B	4	1.55836219963282	Symptomatic_DOWN_h60
GO:00331532	BP	GO:0033153	T cell receptor V(D)J recombination	4/1192	5/11158	0.000593058796371202	0.027646349906026	0.0257406762113152	TCF7/PRKDC/LEF1/BCL11B	4	1.55836219963282	Symptomatic_DOWN_h60
GO:0044774	BP	GO:0044774	mitotic DNA integrity checkpoint signaling	17/1192	68/11158	0.000619791464952051	0.0286769185276322	0.0267002073354049	XPC/WAC/TP53/TOPBP1/TAOK3/SOX4/RPA2/PRKDC/PLK3/NOP53/NAE1/MDC1/GIGYF2/CDKN1B/CDK5RAP3/CDC14B/ATM	17	1.54246751752113	Symptomatic_DOWN_h60
GO:0002429	BP	GO:0002429	immune response-activating cell surface receptor signaling pathway	36/1192	194/11158	0.000652450904616455	0.0296159178053559	0.0275744810262431	UBASH3A/TXK/TRBC1/RPS3/RFTN1/PRKCH/PRKCB/PLEKHA1/PLCL2/PLCG2/PAK2/MS4A1/MAPK1/MAP3K7/LPXN/LCK/LAX1/KHDRBS1/ITK/IKBKB/IGHV3-23/IGHA1/GATA3/FYN/EP300/EIF2B1/DGKZ/CRKL/CREBBP/CD3E/CD247/CCR7/CBLB/BCL2/APPL2/ABL1	36	1.52847480391025	Symptomatic_DOWN_h60
GO:0002757	BP	GO:0002757	immune response-activating signal transduction	36/1192	194/11158	0.000652450904616455	0.0296159178053559	0.0275744810262431	UBASH3A/TXK/TRBC1/RPS3/RFTN1/PRKCH/PRKCB/PLEKHA1/PLCL2/PLCG2/PAK2/MS4A1/MAPK1/MAP3K7/LPXN/LCK/LAX1/KHDRBS1/ITK/IKBKB/IGHV3-23/IGHA1/GATA3/FYN/EP300/EIF2B1/DGKZ/CRKL/CREBBP/CD3E/CD247/CCR7/CBLB/BCL2/APPL2/ABL1	36	1.52847480391025	Symptomatic_DOWN_h60
GO:0032388	BP	GO:0032388	positive regulation of intracellular transport	33/1192	173/11158	0.000654416248279639	0.0296159178053559	0.0275744810262431	VAMP2/UBR5/TRIM28/TPR/TARDBP/SORL1/SAE1/PLK3/PIK3R1/PCNT/PCM1/NUMA1/NPEPPS/MSN/MIEF1/MAPK1/LDLRAP1/KHDRBS1/ITGB2/ITGAM/ICE1/HPS4/HDAC3/HCLS1/FYN/FLNA/FBXW7/EMD/EHD1/DYNC1H1/CHP1/ARIH2/ANK3	33	1.52847480391025	Symptomatic_DOWN_h60
GO:2000045	BP	GO:2000045	regulation of G1/S transition of mitotic cell cycle	21/1192	93/11158	0.000660976871885917	0.0296960623600919	0.0276491011855253	WAC/TP53/SOX4/RPA2/RBL2/PRKDC/PLK3/MEPCE/ID2/GIGYF2/FHL1/EIF4G1/DLG1/CUL4A/CDKN1B/CCND2/BCL2/ATM/APPL2/APEX1/ANKRD17	21	1.52730113346583	Symptomatic_DOWN_h60
GO:0070849	BP	GO:0070849	response to epidermal growth factor	12/1192	40/11158	0.00067745831897211	0.0301492474066089	0.0280710480098206	ZFP36L2/ZFP36L1/TPR/STAT5B/PTPN11/PDE8A/MED1/MCM7/MARS1/MAPK1/IQGAP1/BECN1	12	1.52072352436085	Symptomatic_DOWN_h60
GO:0019827	BP	GO:0019827	stem cell population maintenance	23/1192	106/11158	0.000680789457568589	0.0301492474066089	0.0280710480098206	ZHX2/ZFP36L2/TUT4/TRIM8/SOX4/SMC1A/SETD6/RTF1/PCM1/NIPBL/MYC/METTL3/MED14/LBH/KIT/KDM3A/FOXO3/ELAVL1/EIF4ENIF1/CUL4A/CTR9/CNOT2/CNOT1	23	1.52072352436085	Symptomatic_DOWN_h60
GO:0022411	BP	GO:0022411	cellular component disassembly	58/1192	357/11158	0.000709484797734311	0.0304844227453791	0.0283831195816059	WIPI2/WDR45B/WDR1/VPS4B/VPS13D/VPS13C/VCP/UPF1/ULK1/TSC2/TP53/SVIL/SPTAN1/SMARCC2/SMARCC1/SMARCA4/SCIN/SCAF8/SCAF4/RUBCNL/RETREG3/PRKCB/PPP1CA/PLK3/PIK3R1/PBXIP1/PAFAH1B1/OGFOD1/MYC/MAPRE2/MAP4K4/ITGAM/IST1/GAK/GABARAPL1/FYCO1/FLII/FBXW7/DSTN/DICER1/DFFB/DENR/DDIT4/CLASP1/CDK5RAP3/CAPZB/CALM1/BLCAP/BECN1/ATG2B/ATG2A/ATG14/ARID1A/AKAP8L/ADD3/ADD1/ADAMTS5/ACIN1	58	1.51592202438719	Symptomatic_DOWN_h60
GO:1902117	BP	GO:1902117	positive regulation of organelle assembly	15/1192	57/11158	0.00071617893223649	0.0304844227453791	0.0283831195816059	VPS4B/ULK1/SEPTIN9/RAB3GAP2/PAN2/NUMA1/MSN/G3BP2/DYNC1H1/CNOT6/CNOT2/CNOT1/BECN1/ATMIN/ASAP1	15	1.51592202438719	Symptomatic_DOWN_h60
GO:0060964	BP	GO:0060964	regulation of gene silencing by miRNA	11/1192	35/11158	0.000729265508366689	0.0304844227453791	0.0283831195816059	TP53/TNRC6B/PUM2/PUM1/PPP3CA/NCOR1/MAP2K1/ELAVL1/EIF4G1/EIF4ENIF1/DDX5	11	1.51592202438719	Symptomatic_DOWN_h60
GO:0006356	BP	GO:0006356	regulation of transcription by RNA polymerase I	9/1192	25/11158	0.000733104267498647	0.0304844227453791	0.0283831195816059	UBTF/SMARCA4/PHF8/NOP53/MTOR/MARS1/HEATR1/FLNA/EIF2AK3	9	1.51592202438719	Symptomatic_DOWN_h60
GO:0070076	BP	GO:0070076	histone lysine demethylation	9/1192	25/11158	0.000733104267498647	0.0304844227453791	0.0283831195816059	PHF8/PHF2/KDM7A/KDM5B/KDM5A/KDM4B/KDM3B/KDM3A/KDM1A	9	1.51592202438719	Symptomatic_DOWN_h60
GO:1901796	BP	GO:1901796	regulation of signal transduction by p53 class mediator	18/1192	75/11158	0.00073411623438286	0.0304844227453791	0.0283831195816059	USP7/TP53/SGK1/RPL5/RNF34/PLK3/NOP53/MTOR/KDM1A/HNRNPK/HIPK2/EP300/DYRK2/DDX5/CDK5RAP3/CD44/BCL2/ATM	18	1.51592202438719	Symptomatic_DOWN_h60
GO:0006405	BP	GO:0006405	RNA export from nucleus	16/1192	63/11158	0.000737197456472609	0.0304844227453791	0.0283831195816059	YTHDC1/XPOT/UPF1/TSC1/TPR/THOC1/SUPT6H/NUP188/NUP160/NUP153/NUP133/MCM3AP/KHDRBS1/HNRNPA1/DDX39B/AKAP8L	16	1.51592202438719	Symptomatic_DOWN_h60
GO:0002223	BP	GO:0002223	stimulatory C-type lectin receptor signaling pathway	7/1192	16/11158	0.000747360041499617	0.0304844227453791	0.0283831195816059	PLCG2/PAK2/MAP3K7/IKBKB/FYN/EP300/CREBBP	7	1.51592202438719	Symptomatic_DOWN_h60
GO:0043984	BP	GO:0043984	histone H4-K16 acetylation	7/1192	16/11158	0.000747360041499617	0.0304844227453791	0.0283831195816059	PHF20/OGT/MSL2/KMT2A/KAT8/KANSL2/AUTS2	7	1.51592202438719	Symptomatic_DOWN_h60
GO:0045943	BP	GO:0045943	positive regulation of transcription by RNA polymerase I	7/1192	16/11158	0.000747360041499617	0.0304844227453791	0.0283831195816059	UBTF/SMARCA4/PHF8/MTOR/MARS1/HEATR1/EIF2AK3	7	1.51592202438719	Symptomatic_DOWN_h60
GO:1990840	BP	GO:1990840	response to lectin	7/1192	16/11158	0.000747360041499617	0.0304844227453791	0.0283831195816059	PLCG2/PAK2/MAP3K7/IKBKB/FYN/EP300/CREBBP	7	1.51592202438719	Symptomatic_DOWN_h60
GO:1990858	BP	GO:1990858	cellular response to lectin	7/1192	16/11158	0.000747360041499617	0.0304844227453791	0.0283831195816059	PLCG2/PAK2/MAP3K7/IKBKB/FYN/EP300/CREBBP	7	1.51592202438719	Symptomatic_DOWN_h60
GO:0031507	BP	GO:0031507	heterochromatin assembly	10/1192	30/11158	0.00075418662682502	0.0305618110216675	0.0284551734537902	TRIM28/TPR/PHF8/PHF2/MPHOSPH8/MORC2/HDAC1/EZH1/DNMT1/ATF7IP	10	1.51482091405535	Symptomatic_DOWN_h60
GO:0000381	BP	GO:0000381	regulation of alternative mRNA splicing, via spliceosome	13/1192	46/11158	0.000771283272712768	0.0310516642260985	0.0289112608855558	YTHDC1/WTAP/SRSF6/SRSF2/RBM5/RBM25/PTBP1/MBNL1/KHDRBS1/HNRNPU/HNRNPA1/DDX5/CELF2	13	1.50791511868088	Symptomatic_DOWN_h60
GO:0097193	BP	GO:0097193	intrinsic apoptotic signaling pathway	42/1192	239/11158	0.000781818806636841	0.0312727522654736	0.0291171092400437	USP47/TP53/SLC9A3R1/SIAH1/SERINC3/RPS3/RACK1/QRICH1/PRKDC/PPM1F/PIK3R1/P4HB/OPA1/NONO/MOAP1/LCK/KDM1A/IVNS1ABP/ITPR1/HNRNPK/HIPK2/HIPK1/HDAC1/FBXW7/EP300/ENO1/EIF2AK3/DYRK2/DDX5/DDIT4/CUL4A/CUL3/CD44/BECN1/BCLAF1/BCL2L1/BCL2/BAG5/ATP2A3/ATM/ACKR3/ABL1	42	1.50483389550448	Symptomatic_DOWN_h60
GO:2000736	BP	GO:2000736	regulation of stem cell differentiation	12/1192	41/11158	0.000866019320811396	0.0342686099873206	0.0319064613192642	ZFP36L2/PRKDC/NELFB/N4BP2L2/METTL3/LTBP3/LBH/KDM3A/HNRNPU/CDK13/CDK12/ABL1	12	1.46510351118377	Symptomatic_DOWN_h60
GO:0006476	BP	GO:0006476	protein deacetylation	18/1192	76/11158	0.000867769640001506	0.0342686099873206	0.0319064613192642	TP53/TBL1X/SIRT3/SIN3B/RCOR3/PER2/PER1/NIPBL/MTA1/KDM5A/HDAC4/HDAC3/HDAC1/FRY/FLNA/EP300/AKAP8L/AKAP8	18	1.46510351118377	Symptomatic_DOWN_h60
GO:0044773	BP	GO:0044773	mitotic DNA damage checkpoint signaling	16/1192	64/11158	0.000887233351692569	0.0348154859524932	0.0324156409106066	XPC/WAC/TP53/TOPBP1/TAOK3/SOX4/RPA2/PRKDC/PLK3/NOP53/MDC1/GIGYF2/CDKN1B/CDK5RAP3/CDC14B/ATM	16	1.45822753858941	Symptomatic_DOWN_h60
GO:0098727	BP	GO:0098727	maintenance of cell number	23/1192	108/11158	0.000894750540413796	0.0348896437142487	0.0324846869488862	ZHX2/ZFP36L2/TUT4/TRIM8/SOX4/SMC1A/SETD6/RTF1/PCM1/NIPBL/MYC/METTL3/MED14/LBH/KIT/KDM3A/FOXO3/ELAVL1/EIF4ENIF1/CUL4A/CTR9/CNOT2/CNOT1	23	1.45730346545375	Symptomatic_DOWN_h60
GO:0006479	BP	GO:0006479	protein methylation	27/1192	135/11158	0.000935475961300258	0.0360245401246062	0.0335413545065094	ZNF274/VCPKMT/SUPT6H/SETD6/SETD5/SETD1B/RTF1/PRDM2/PCMTD2/OGT/NELFA/MECP2/KMT5B/KMT2A/KDM3A/KDM1A/JARID2/GATA3/FBL/EZH1/DNMT1/CTR9/CTCF/CREBBP/BTG1/BCOR/AUTS2	27	1.44340155451455	Symptomatic_DOWN_h60
GO:0008213	BP	GO:0008213	protein alkylation	27/1192	135/11158	0.000935475961300258	0.0360245401246062	0.0335413545065094	ZNF274/VCPKMT/SUPT6H/SETD6/SETD5/SETD1B/RTF1/PRDM2/PCMTD2/OGT/NELFA/MECP2/KMT5B/KMT2A/KDM3A/KDM1A/JARID2/GATA3/FBL/EZH1/DNMT1/CTR9/CTCF/CREBBP/BTG1/BCOR/AUTS2	27	1.44340155451455	Symptomatic_DOWN_h60
GO:0060147	BP	GO:0060147	regulation of posttranscriptional gene silencing	11/1192	36/11158	0.000950137762552502	0.0361402093731627	0.0336490506285949	TP53/TNRC6B/PUM2/PUM1/PPP3CA/NCOR1/MAP2K1/ELAVL1/EIF4G1/EIF4ENIF1/DDX5	11	1.44200933574449	Symptomatic_DOWN_h60
GO:1990928	BP	GO:1990928	response to amino acid starvation	11/1192	36/11158	0.000950137762552502	0.0361402093731627	0.0336490506285949	UCP2/SZT2/SESN1/NPRL2/MTOR/MAPK1/LARP1/ITFG2/GCN1/EIF2AK3/BECN1	11	1.44200933574449	Symptomatic_DOWN_h60
GO:0016236	BP	GO:0016236	macroautophagy	39/1192	220/11158	0.000998758836912479	0.0374978407635792	0.0349130999571253	WIPI2/WDR45B/WAC/VPS4B/VPS39/VPS13D/VPS13C/VCP/ULK1/TSC2/TSC1/TRAPPC8/TP53/TMEM41B/STAM/SESN1/RUBCNL/RETREG3/RAB3GAP2/PIKFYVE/PIK3R4/NSFL1C/NPRL2/NPC1/MTOR/MAP3K7/LARP1/KLHL3/IFT88/HGS/GABARAPL1/FYCO1/CALM1/BECN1/ATP6V1A/ATG4B/ATG2B/ATG2A/ATG14	39	1.42599373951125	Symptomatic_DOWN_h60
GO:0031571	BP	GO:0031571	mitotic G1 DNA damage checkpoint signaling	9/1192	26/11158	0.00101607052391634	0.0374978407635792	0.0349130999571253	WAC/TP53/SOX4/RPA2/PRKDC/PLK3/GIGYF2/CDKN1B/ATM	9	1.42599373951125	Symptomatic_DOWN_h60
GO:0034243	BP	GO:0034243	regulation of transcription elongation from RNA polymerase II promoter	9/1192	26/11158	0.00101607052391634	0.0374978407635792	0.0349130999571253	ZMYND11/TCERG1/SUPT6H/NELFCD/NELFB/NELFA/HNRNPU/CDK13/CDK12	9	1.42599373951125	Symptomatic_DOWN_h60
GO:0044819	BP	GO:0044819	mitotic G1/S transition checkpoint signaling	9/1192	26/11158	0.00101607052391634	0.0374978407635792	0.0349130999571253	WAC/TP53/SOX4/RPA2/PRKDC/PLK3/GIGYF2/CDKN1B/ATM	9	1.42599373951125	Symptomatic_DOWN_h60
GO:0051569	BP	GO:0051569	regulation of histone H3-K4 methylation	9/1192	26/11158	0.00101607052391634	0.0374978407635792	0.0349130999571253	RTF1/NELFA/KMT2A/KDM1A/GATA3/DNMT1/CTR9/BCOR/AUTS2	9	1.42599373951125	Symptomatic_DOWN_h60
GO:0000910	BP	GO:0000910	cytokinesis	26/1192	129/11158	0.00102369571315503	0.0375557007192969	0.0349669716035016	VPS4B/TTC19/SVIL/SON/SEPTIN9/SEPTIN6/SEPTIN2/RASA1/PLK3/PKP4/PIK3R4/MYH9/KLHL21/IST1/CUL3/CSPP1/CDC25B/CDC14B/CDC14A/CALM1/BECN1/BCL2L1/ANXA11/ANK3/AHCTF1/ACTR2	26	1.42532413048353	Symptomatic_DOWN_h60
GO:1902532	BP	GO:1902532	negative regulation of intracellular signal transduction	63/1192	401/11158	0.00103652107791347	0.0378025334297855	0.0351967900388699	ZMYND11/USP47/TSC2/TSC1/THOC1/TAOK3/SZT2/STK38/SORL1/SLC9A3R1/SIRT3/SESN1/RNF34/RASSF2/RASA3/RASA1/RANBP9/RACK1/QARS1/PLEKHA1/PIK3IP1/PER1/PEBP1/PDE3B/PDCD4/PAFAH1B1/OTUD3/OPA1/NPRL2/NPLOC4/NOP53/NONO/NCOR1/MYC/MTOR/MGRN1/LAX1/KDM1A/IVNS1ABP/ITPR1/ITFG2/HDAC3/HDAC1/FOXO1/FKTN/ENO1/EIF3A/DYRK2/DLG1/DGKD/DDX39B/DDIT4/CUL3/CHP1/CDK5RAP3/CD44/BCL2L1/BCL2/BAG5/ATP2B4/ATM/ACKR3/ABL1	63	1.42247909387423	Symptomatic_DOWN_h60
GO:0016575	BP	GO:0016575	histone deacetylation	15/1192	59/11158	0.0010561887485501	0.0382945628129276	0.0356549036444983	TP53/TBL1X/SIRT3/SIN3B/RCOR3/PER2/PER1/NIPBL/MTA1/KDM5A/HDAC4/HDAC3/HDAC1/AKAP8L/AKAP8	15	1.41686288420292	Symptomatic_DOWN_h60
GO:0010256	BP	GO:0010256	endomembrane system organization	58/1192	363/11158	0.00107349658648793	0.0386958071873556	0.0360284900875141	VPS51/VPS4B/UBE2I/TRAPPC8/TRAPPC11/TMEM43/TMED10/TJAP1/TARDBP/SYNE1/SUN2/SUN1/STAM/SNAP23/SLC9A3R1/SEC61A1/SEC31A/SEC16A/RAB3GAP2/PRKCB/PLK3/PAFAH1B1/OSBP/NSFL1C/NPLOC4/NEMP1/NDRG1/MYH9/MAPK1/MAP2K1/IST1/HGS/GORASP2/GOLGB1/GOLGA8B/GOLGA8A/GCC2/GAK/F2R/ESYT1/EMD/EMC1/EIF2AK3/EHD3/DOP1B/CXCR4/CORO1C/CLASP1/CCDC47/BIN1/BAG5/ASAP1/ARHGEF7/ARFGEF1/ANK3/AKTIP/AKAP9/AKAP8L	58	1.41233608960751	Symptomatic_DOWN_h60
GO:0032873	BP	GO:0032873	negative regulation of stress-activated MAPK cascade	12/1192	42/11158	0.00109636611007215	0.0390659188646398	0.0363730898223573	ZMYND11/TAOK3/QARS1/PER1/PDCD4/PAFAH1B1/NCOR1/MYC/HDAC3/FOXO1/FKTN/DLG1	12	1.40820195624754	Symptomatic_DOWN_h60
GO:0070303	BP	GO:0070303	negative regulation of stress-activated protein kinase signaling cascade	12/1192	42/11158	0.00109636611007215	0.0390659188646398	0.0363730898223573	ZMYND11/TAOK3/QARS1/PER1/PDCD4/PAFAH1B1/NCOR1/MYC/HDAC3/FOXO1/FKTN/DLG1	12	1.40820195624754	Symptomatic_DOWN_h60
GO:00342502	BP	GO:0034250	positive regulation of cellular amide metabolic process	25/1192	123/11158	0.0011179995729518	0.0396091277274352	0.0368788550861213	YTHDF1/TOB1/TENT4A/SOX4/SIRT3/RPS4X/RPL5/PRKDC/PKM/PASK/NSUN5/NAT10/MTOR/MRPS27/METTL3/MAPK1/LARP1/KHDRBS1/HNRNPD/ELAVL1/EIF4G1/EEF2/DDX39B/CIRBP/CCL5	25	1.40220472152736	Symptomatic_DOWN_h60
GO:0000956	BP	GO:0000956	nuclear-transcribed mRNA catabolic process	19/1192	84/11158	0.00114637885075584	0.0403838004243533	0.0376001292915371	ZFP36L2/ZFP36L1/UPF1/TUT4/TOB1/TNRC6B/TENT4A/SECISBP2/PAN2/EXOSC8/EIF4ENIF1/DDX5/CSDE1/CNOT6/CNOT2/CNOT1/CASC3/ATM/AGO1	19	1.39379281303823	Symptomatic_DOWN_h60
GO:2000737	BP	GO:2000737	negative regulation of stem cell differentiation	7/1192	17/11158	0.00115414784713614	0.040427777696294	0.0376410751929502	ZFP36L2/NELFB/N4BP2L2/LBH/HNRNPU/CDK13/CDK12	7	1.39332013105719	Symptomatic_DOWN_h60
GO:0018022	BP	GO:0018022	peptidyl-lysine methylation	21/1192	97/11158	0.00117900941909741	0.0407249163410257	0.0379177319548701	ZNF274/VCPKMT/SUPT6H/SETD6/SETD5/SETD1B/RTF1/OGT/NELFA/MECP2/KMT5B/KMT2A/KDM3A/KDM1A/JARID2/GATA3/EZH1/DNMT1/CTR9/BCOR/AUTS2	21	1.390139799166	Symptomatic_DOWN_h60
GO:0006289	BP	GO:0006289	nucleotide-excision repair	13/1192	48/11158	0.00119438619130537	0.0407249163410257	0.0379177319548701	XPC/USP7/TP53/RPA2/RPA1/RNF111/MMS19/HMGN1/FAN1/ERCC5/ERCC3/DDB1/CUL4A	13	1.390139799166	Symptomatic_DOWN_h60
GO:0001188	BP	GO:0001188	RNA polymerase I preinitiation complex assembly	5/1192	9/11158	0.00120204188554963	0.0407249163410257	0.0379177319548701	UBTF/TAF1C/SMARCA4/RRN3/POLR1E	5	1.390139799166	Symptomatic_DOWN_h60
GO:0046831	BP	GO:0046831	regulation of RNA export from nucleus	5/1192	9/11158	0.00120204188554963	0.0407249163410257	0.0379177319548701	TPR/SUPT6H/NUP153/KHDRBS1/AKAP8L	5	1.390139799166	Symptomatic_DOWN_h60
GO:0061158	BP	GO:0061158	3'-UTR-mediated mRNA destabilization	5/1192	9/11158	0.00120204188554963	0.0407249163410257	0.0379177319548701	ZFP36L2/ZFP36L1/UPF1/TARDBP/HNRNPD	5	1.390139799166	Symptomatic_DOWN_h60
GO:0090309	BP	GO:0090309	positive regulation of DNA methylation-dependent heterochromatin assembly	5/1192	9/11158	0.00120204188554963	0.0407249163410257	0.0379177319548701	TRIM28/MPHOSPH8/MORC2/DNMT1/ATF7IP	5	1.390139799166	Symptomatic_DOWN_h60
GO:0007034	BP	GO:0007034	vacuolar transport	24/1192	117/11158	0.00121819562646452	0.0410033403602938	0.0381769640977676	VPS51/VPS4B/VPS39/VPS13D/VPS13C/VCP/STAM/SORL1/SLC46A3/PIK3R4/NPC1/MGRN1/LAMP1/HGSNAT/HGS/GPRASP1/GNPTAB/GCC2/GAK/EHD3/BIN1/BECN1/ATG14/AKTIP	24	1.38718076179367	Symptomatic_DOWN_h60
GO:0060966	BP	GO:0060966	regulation of gene silencing by RNA	11/1192	37/11158	0.00122348676881522	0.0410033403602938	0.0381769640977676	TP53/TNRC6B/PUM2/PUM1/PPP3CA/NCOR1/MAP2K1/ELAVL1/EIF4G1/EIF4ENIF1/DDX5	11	1.38718076179367	Symptomatic_DOWN_h60
GO:0000077	BP	GO:0000077	DNA damage checkpoint signaling	20/1192	91/11158	0.00125697145910486	0.0416749895532093	0.0388023162495415	XPC/WAC/TP53/TOPBP1/THOC1/TAOK3/SOX4/RPA2/PTPN11/PRKDC/PLK3/NOP53/MDC1/GIGYF2/DDX39B/CUL4A/CDKN1B/CDK5RAP3/CDC14B/ATM	20	1.3801245003658	Symptomatic_DOWN_h60
GO:0034968	BP	GO:0034968	histone lysine methylation	20/1192	91/11158	0.00125697145910486	0.0416749895532093	0.0388023162495415	ZNF274/SUPT6H/SETD6/SETD5/SETD1B/RTF1/OGT/NELFA/MECP2/KMT5B/KMT2A/KDM3A/KDM1A/JARID2/GATA3/EZH1/DNMT1/CTR9/BCOR/AUTS2	20	1.3801245003658	Symptomatic_DOWN_h60
GO:0051151	BP	GO:0051151	negative regulation of smooth muscle cell differentiation	6/1192	13/11158	0.00129745635037853	0.042758914163102	0.0398115255128101	PDCD4/NFATC3/MECP2/FGF9/DNMT1/ANKRD17	6	1.36897333197029	Symptomatic_DOWN_h60
GO:0031331	BP	GO:0031331	positive regulation of cellular catabolic process	52/1192	320/11158	0.00130345722206876	0.042758914163102	0.0398115255128101	ZSWIM8/ZFP36L2/ZFP36L1/ZBTB20/YTHDF1/WAC/VPS13D/VCP/UPF1/ULK1/TUT4/TSC2/TSC1/TRIM8/TOB1/TNRC6B/TENT4A/TARDBP/SMAD7/SESN1/RNFT2/RACK1/RAB3GAP2/PUM1/PLK3/PAN2/NPRL2/NOP53/MSN/METTL3/METTL16/MAP3K7/LARP1/IRS2/HNRNPR/HNRNPD/GIGYF2/FYCO1/FTO/FOXO3/FOXO1/FBXW7/EXOSC8/EIF4ENIF1/CNOT6/CNOT2/CNOT1/BECN1/ARNT/ARIH2/APP/AGTPBP1	52	1.36897333197029	Symptomatic_DOWN_h60
GO:0090316	BP	GO:0090316	positive regulation of intracellular protein transport	27/1192	138/11158	0.00132059585979268	0.0430931280563928	0.0401227019119284	VAMP2/UBR5/TRIM28/TPR/TARDBP/SORL1/SAE1/PLK3/PIK3R1/PCNT/PCM1/NPEPPS/MIEF1/MAPK1/ITGB2/ITGAM/ICE1/HPS4/HDAC3/HCLS1/FYN/FLNA/FBXW7/EMD/CHP1/ARIH2/ANK3	27	1.36559198007446	Symptomatic_DOWN_h60
GO:00070511	BP	GO:0007051	spindle organization	29/1192	152/11158	0.00134738087698955	0.0437369708761006	0.040722164394658	VPS4B/VCP/TUBGCP3/TUBB/TPR/TNKS/TACC3/TACC1/SUN2/SMC1A/RPS3/RNF4/PCNT/NUMA1/NCOR1/MYH9/MECP2/MAPRE2/LSM14A/HNRNPU/HDAC3/GOLGA8B/GOLGA8A/FLNA/EML3/DYNC1H1/DLG1/CLTC/CLASP1	29	1.35915129851258	Symptomatic_DOWN_h60
GO:0006914	BP	GO:0006914	autophagy	61/1192	390/11158	0.00138141415032048	0.0443770348807614	0.0413181085375375	WIPI2/WDR45B/WAC/VPS51/VPS4B/VPS39/VPS13D/VPS13C/VCP/ULK1/TSC2/TSC1/TRIM8/TRAPPC8/TP53/TMEM41B/TBC1D17/TAB2/SUPT20H/STAM/SNRNP70/SESN1/SEC16A/RUBCNL/RETREG3/RAB3GAP2/PLK3/PIKFYVE/PIK3R4/NSFL1C/NPRL2/NPC1/MTOR/MTMR4/MAP3K7/LARP1/KLHL3/KAT8/ITPR1/IFT88/HGS/HERC1/GABARAPL1/FYCO1/FOXO3/FOXO1/FBXW7/EP300/EIF4G1/CLTC/CALM1/BECN1/BCL2/ATP6V1A/ATM/ATG4B/ATG2B/ATG2A/ATG14/ANXA7/ABL1	61	1.3528417191825	Symptomatic_DOWN_h60
GO:0061919	BP	GO:0061919	process utilizing autophagic mechanism	61/1192	390/11158	0.00138141415032048	0.0443770348807614	0.0413181085375375	WIPI2/WDR45B/WAC/VPS51/VPS4B/VPS39/VPS13D/VPS13C/VCP/ULK1/TSC2/TSC1/TRIM8/TRAPPC8/TP53/TMEM41B/TBC1D17/TAB2/SUPT20H/STAM/SNRNP70/SESN1/SEC16A/RUBCNL/RETREG3/RAB3GAP2/PLK3/PIKFYVE/PIK3R4/NSFL1C/NPRL2/NPC1/MTOR/MTMR4/MAP3K7/LARP1/KLHL3/KAT8/ITPR1/IFT88/HGS/HERC1/GABARAPL1/FYCO1/FOXO3/FOXO1/FBXW7/EP300/EIF4G1/CLTC/CALM1/BECN1/BCL2/ATP6V1A/ATM/ATG4B/ATG2B/ATG2A/ATG14/ANXA7/ABL1	61	1.3528417191825	Symptomatic_DOWN_h60
GO:2001252	BP	GO:2001252	positive regulation of chromosome organization	16/1192	67/11158	0.00150158500475949	0.0479887991211795	0.0446809124584972	TRIM28/TPR/TNKS/TERF2/PRKCQ/NUMA1/MPHOSPH8/MORC2/MAPK1/MAP3K4/HNRNPD/HNRNPA1/DNMT1/DKC1/ATM/ATF7IP	16	1.31886011778107	Symptomatic_DOWN_h60
GO:0031570	BP	GO:0031570	DNA integrity checkpoint signaling	21/1192	99/11158	0.00154826401017747	0.0492268557082067	0.045833629321529	XPC/WAC/TP53/TOPBP1/THOC1/TAOK3/SOX4/RPA2/PTPN11/PRKDC/PLK3/NOP53/NAE1/MDC1/GIGYF2/DDX39B/CUL4A/CDKN1B/CDK5RAP3/CDC14B/ATM	21	1.30779790325194	Symptomatic_DOWN_h60
GO:00166072	CC	GO:0016607	nuclear speck	86/1221	336/11451	3.25656626190077e-15	2.5368651180207e-12	2.27959638333054e-12	ZNF638/ZNF395/ZNF217/ZNF106/ZBTB16/YTHDC1/YLPM1/WTAP/WAC/THOC1/TCERG1/TARDBP/STK17A/SRSF8/SRSF6/SRSF5/SRSF2/SRSF11/SRSF1/SRRM2/SRRM1/SRPK2/SREK1/SON/SNRNP70/SMURF2/SLC2A4RG/SGK1/SF3B2/SF3B1/SF3A1/SETD1B/SART3/SAP130/S100PBP/RNF34/RBM25/PSPC1/PSME4/PRPF8/PRPF4B/PRPF4/PRPF31/PPP4R3A/PNN/PNISR/NR4A2/NR3C1/NONO/NCBP3/METTL3/MBD4/MAML1/LUC7L3/LUC7L2/LPXN/KIF22/IL16/HNRNPU/HIPK1/HDAC4/FTO/FNBP4/EP400/E…	86	11.5957026230647	Symptomatic_DOWN_h60
GO:19909041	CC	GO:1990904	ribonucleoprotein complex	98/1221	484/11451	1.59466015481471e-10	6.2112013030033e-08	5.58131054185149e-08	ZNHIT6/ZFP36L1/ZCCHC8/YJU2B/YBX1/WDR37/WBP11/UPF1/TOP2B/SYNCRIP/SRSF2/SRSF1/SRRM2/SRRM1/SREK1/SNRNP70/SNRNP200/SND1/SLBP/SF3B3/SF3B2/SF3B1/SF3A1/SECISBP2L/SECISBP2/RUVBL1/RRP1B/RPS4X/RPS3/RPLP2/RPLP1/RPL5/RPL38/RPL3/RPL22/RPL18/RPL15/RBM5/RACK1/PRPF8/PRPF4B/PRPF4/PRPF38B/PRPF31/PRKDC/PPWD1/PNN/PDCD11/PABPC4/PABPC3/NUP98/NGDN/NAT10/MRPS27/MEPCE/LUC7L3/LUC7L2/LUC7L/LSM14A/LRPPRC/LARP1/IVNS1ABP/ILF3…	98	7.2068243951842	Symptomatic_DOWN_h60
GO:0010494	CC	GO:0010494	cytoplasmic stress granule	23/1221	58/11451	7.9253033551688e-09	1.81522054877596e-06	1.63113528131344e-06	YTHDF1/YBX1/VCP/TARDBP/PUM2/PUM1/PRRC2C/PABPC4/PABPC3/OGFOD1/MBNL1/LSM14A/LARP1/HNRNPK/GIGYF2/G3BP2/ELAVL1/EIF4G1/CSDE1/CIRBP/CASC3/CAPRIN1/ATXN2	23	5.74107060076707	Symptomatic_DOWN_h60
GO:0005681	CC	GO:0005681	spliceosomal complex	40/1221	145/11451	9.3207730360768e-09	1.81522054877596e-06	1.63113528131344e-06	ZCCHC8/YJU2B/YBX1/WBP11/UPF1/SYNCRIP/SRSF2/SRSF1/SRRM2/SRRM1/SREK1/SNRNP70/SNRNP200/SF3B3/SF3B2/SF3B1/SF3A1/RBM5/PRPF8/PRPF4B/PRPF4/PRPF38B/PRPF31/PPWD1/PNN/LUC7L3/LUC7L2/LUC7L/IVNS1ABP/HNRNPU/HNRNPR/HNRNPK/HNRNPH1/HNRNPA1/DDX5/DDX39B/CIRBP/CASC3/AQR/API5	40	5.74107060076707	Symptomatic_DOWN_h60
GO:0031248	CC	GO:0031248	protein acetyltransferase complex	23/1221	64/11451	7.02706671332608e-08	9.12347494946836e-06	8.19824449888042e-06	USP22/TRRAP/TAF6/TAF4/TAF2/SUPT20H/RUVBL1/PHF20L1/PHF20/OGT/NAA50/NAA35/NAA16/MSL2/KAT8/KAT6B/KANSL2/EP400/EP300/CREBBP/BRPF1/BRD8/BRD1	23	5.03983971606416	Symptomatic_DOWN_h60
GO:1902493	CC	GO:1902493	acetyltransferase complex	23/1221	64/11451	7.02706671332608e-08	9.12347494946836e-06	8.19824449888042e-06	USP22/TRRAP/TAF6/TAF4/TAF2/SUPT20H/RUVBL1/PHF20L1/PHF20/OGT/NAA50/NAA35/NAA16/MSL2/KAT8/KAT6B/KANSL2/EP400/EP300/CREBBP/BRPF1/BRD8/BRD1	23	5.03983971606416	Symptomatic_DOWN_h60
GO:0000118	CC	GO:0000118	histone deacetylase complex	20/1221	55/11451	4.01049830515481e-07	4.46311168530799e-05	4.0104983051548e-05	ZNF217/TRRAP/TBL1X/SIN3B/SAP130/RUVBL1/RCOR3/RBBP7/RBBP4/NCOR1/MTA1/KDM3B/KDM3A/HDAC4/HDAC3/HDAC1/EP400/CSNK2A1/CHD4/BRD8	20	4.35036224519934	Symptomatic_DOWN_h60
GO:00364641	CC	GO:0036464	cytoplasmic ribonucleoprotein granule	41/1221	174/11451	6.94996851757152e-07	6.76753184398526e-05	6.08122245287508e-05	ZFP36L1/YTHDF1/YBX1/VCP/UPF1/UBAP2/TUT4/TUBB/TNRC6B/TARDBP/SYNE1/RPS4X/PUM2/PUM1/PRRC2C/PAN2/PABPC4/PABPC3/OGFOD1/MBNL1/LSM14A/LARP1/IQGAP1/HNRNPU/HNRNPK/HELZ/GIGYF2/GARRE1/G3BP2/ELAVL1/EIF4G1/EIF4ENIF1/CSDE1/CNOT2/CNOT1/CIRBP/CASC3/CAPRIN1/ATXN2/AGO4/AGO1	41	4.16956969202077	Symptomatic_DOWN_h60
GO:19049491	CC	GO:1904949	ATPase complex	21/1221	62/11451	8.12965323060904e-07	6.91806335717066e-05	6.216488254197e-05	YY1/VCP/TRRAP/SS18L1/SMARCC2/SMARCC1/SMARCA4/SMARCA2/RUVBL1/RBBP7/RBBP4/PBRM1/MTA1/HDAC1/EP400/CSNK2A1/CHD4/BRD8/BPTF/BICRAL/ARID1A	21	4.1600154649375	Symptomatic_DOWN_h60
GO:00357701	CC	GO:0035770	ribonucleoprotein granule	43/1221	188/11451	8.88069750599572e-07	6.91806335717066e-05	6.216488254197e-05	ZFP36L1/YTHDF1/YTHDC2/YBX1/VCP/UPF1/UBAP2/TUT4/TUBB/TNRC6B/TARDBP/SYNE1/RPS4X/PUM2/PUM1/PRRC2C/PAN2/PABPC4/PABPC3/OGFOD1/MBNL1/LSM14A/LARP1/IQGAP1/HNRNPU/HNRNPK/HELZ/GIGYF2/GARRE1/G3BP2/ELAVL1/EIF4G1/EIF4ENIF1/DHX30/CSDE1/CNOT2/CNOT1/CIRBP/CASC3/CAPRIN1/ATXN2/AGO4/AGO1	43	4.1600154649375	Symptomatic_DOWN_h60
GO:0000123	CC	GO:0000123	histone acetyltransferase complex	20/1221	58/11451	1.07196486734903e-06	7.59146028786266e-05	6.8215946104029e-05	USP22/TRRAP/TAF6/TAF4/TAF2/SUPT20H/RUVBL1/PHF20L1/PHF20/OGT/MSL2/KAT8/KAT6B/KANSL2/EP400/EP300/CREBBP/BRPF1/BRD8/BRD1	20	4.11967467549316	Symptomatic_DOWN_h60
GO:00058191	CC	GO:0005819	spindle	59/1221	296/11451	1.33369654501937e-06	8.65791340475077e-05	7.77989651261302e-05	WDR73/VPS4B/TUBGCP3/TPR/TOPBP1/TNKS/TBL1X/TAF1D/TACC3/SPECC1L/SMC1A/SEPTIN6/SEPTIN2/RPS6KA2/RPS3/PLK3/PKP4/PAFAH1B1/NUMA1/NSFL1C/NR3C1/NDE1/NCOR1/MYH9/MMS19/MAPRE2/MAPK1/MAP7D1/MAEA/LSM14A/KLHL21/KIF22/IRAG2/HNRNPU/HDAC3/FRY/EML4/EML3/EMD/DIDO1/DIAPH1/CUL3/CTDP1/CSPP1/CNTRL/CLTC/CLASP1/CEP350/CEP104/CDC25B/CDC16/CDC14B/CDC14A/CBX1/CALM1/ARHGEF7/APP/ANXA11/ANAPC5	59	4.06258676225432	Symptomatic_DOWN_h60
GO:00706031	CC	GO:0070603	SWI/SNF superfamily-type complex	20/1221	61/11451	2.64549867996506e-06	0.000158526420899445	0.000142449928921196	YY1/TRRAP/SS18L1/SMARCC2/SMARCC1/SMARCA4/SMARCA2/RUVBL1/RBBP7/RBBP4/PBRM1/MTA1/HDAC1/EP400/CSNK2A1/CHD4/BRD8/BPTF/BICRAL/ARID1A	20	3.79989834546778	Symptomatic_DOWN_h60
GO:0071013	CC	GO:0071013	catalytic step 2 spliceosome	21/1221	67/11451	3.39442776768979e-06	0.00018887565935931	0.000169721388384489	ZCCHC8/SYNCRIP/SRSF1/SRRM2/SRRM1/SNRNP200/SF3B3/SF3B2/SF3B1/SF3A1/PRPF8/PRPF4B/PPWD1/PNN/HNRNPU/HNRNPR/HNRNPK/HNRNPH1/HNRNPA1/DDX5/AQR	21	3.72382400654115	Symptomatic_DOWN_h60
GO:0035097	CC	GO:0035097	histone methyltransferase complex	16/1221	49/11451	2.78188212430208e-05	0.00144472411655422	0.00129821165800764	TAF6/TAF4/SETD1B/SENP3/RUVBL1/RBBP7/RBBP4/PRPF31/PHF20/NCOA6/MGA/KMT2A/KAT8/JARID2/EZH1/CHD8	16	2.84021507754223	Symptomatic_DOWN_h60
GO:0098687	CC	GO:0098687	chromosomal region	51/1221	274/11451	4.81592047394201e-05	0.00234475128075051	0.00210696520734963	UPF1/TPR/TNKS/THOC1/TERF2/SUN2/SS18L1/SMC1A/SEPTIN6/SEPTIN2/RPA2/RPA1/RASSF2/RAD51D/PURA/PRKDC/PPP2R1A/PPP1CA/POLR2B/PHF2/PDS5A/PAFAH1B1/ORC2/NUP98/NUP160/NUP133/NGDN/NDE1/NAT10/MCM7/MCM5/MCM2/KMT5B/KIF22/KDM1A/KAT8/HNRNPU/GAR1/FBXW11/EZH1/DYNC1LI2/DNMT1/DDB1/CTCF/CLIP1/CLASP1/CBX1/BAZ1B/ATM/APEX1/AHCTF1	51	2.62990321824799	Symptomatic_DOWN_h60
GO:0044665	CC	GO:0044665	MLL1/2 complex	10/1221	23/11451	5.68479600570836e-05	0.00246025338247045	0.00221075400221992	TAF6/TAF4/SENP3/RUVBL1/PRPF31/PHF20/MGA/KMT2A/KAT8/CHD8	10	2.60902016243245	Symptomatic_DOWN_h60
GO:0071339	CC	GO:0071339	MLL1 complex	10/1221	23/11451	5.68479600570836e-05	0.00246025338247045	0.00221075400221992	TAF6/TAF4/SENP3/RUVBL1/PRPF31/PHF20/MGA/KMT2A/KAT8/CHD8	10	2.60902016243245	Symptomatic_DOWN_h60
GO:0034708	CC	GO:0034708	methyltransferase complex	19/1221	70/11451	9.16300852443003e-05	0.00375683349501631	0.00337584524584264	WTAP/TAF6/TAF4/SETD1B/SENP3/RUVBL1/RBBP7/RBBP4/PRPF31/PHF20/NCOA6/MGA/METTL3/KMT2A/KAT8/JARID2/EZH1/CHD8/CBLL1	19	2.42517805268696	Symptomatic_DOWN_h60
GO:0005635	CC	GO:0005635	nuclear envelope	62/1221	362/11451	0.000102019186245348	0.0038856218856503	0.00349157293960874	YBX1/XPOT/WTAP/UBE2I/TUBB/TPR/TNKS/TMEM43/TMC6/TEX2/TENT4A/SYNE2/SYNE1/SUN2/SUN1/SORL1/RRM1/RETSAT/RANBP3/RANBP2/RAB40B/PUM2/PRKCZ/PHF8/PHF20/PCM1/PAFAH1B1/P2RX5/NUP98/NUP210/NUP188/NUP160/NUP153/NUP133/NPC1/NEMP1/MTOR/MTA1/MCM3AP/LRPPRC/LBR/KPNA1/KLHDC2/ITPR1/IST1/IRAG2/IFFO1/FBXW11/EMD/CCNI/CCND2/CASC3/BIN1/BICD2/BCL2L1/BCL2/ATP2A3/APP/ANXA11/ANKRD17/AHCTF1/ABL1	62	2.41053946337731	Symptomatic_DOWN_h60
GO:0030532	CC	GO:0030532	small nuclear ribonucleoprotein complex	16/1221	54/11451	0.000104747188188262	0.0038856218856503	0.00349157293960874	SNRNP70/SNRNP200/SF3B3/SF3B2/SF3B1/SF3A1/PRPF8/PRPF4/PRPF31/MEPCE/LUC7L3/LUC7L2/LUC7L/GEMIN4/DDX39B/ARFGEF1	16	2.41053946337731	Symptomatic_DOWN_h60
GO:0034399	CC	GO:0034399	nuclear periphery	26/1221	113/11451	0.000111983158347374	0.00396522183420928	0.00356310049287098	YY1/XPOT/TPR/TP53/THOC1/SRRM1/SMC1A/SCAF8/SATB1/RUVBL1/PSPC1/PRKCZ/NUP98/NUP153/NUMA1/NONO/MORC2/MAEA/KAT8/IFFO1/HNRNPU/DDX39B/ARFGEF1/AKAP8L/AKAP8/AHCTF1	26	2.40173251107575	Symptomatic_DOWN_h60
GO:00056671	CC	GO:0005667	transcription regulator complex	58/1221	337/11451	0.000147868677382291	0.0050082478122089	0.00450035105076538	ZBTB16/YY1/TRRAP/TRIM28/TP53/TCF7/TBL1X/TAF6/TAF4/TAF2/TAF1D/TAF11/SPEN/SOX4/SMAD7/SMAD2/RXRB/RUNX3/RCOR3/RBL2/RBBP7/RBBP4/PRKDC/POU2F1/POLR1G/PKNOX1/PBXIP1/PBX3/NR4A2/NONO/NFATC3/NCOR1/NCOA6/NAA16/N4BP2L2/MTA1/MMS19/MED23/MED14/LEF1/KDM1A/IVNS1ABP/HIPK2/HDAC4/HDAC3/HDAC1/HCLS1/GTF3C2/ERCC3/EP300/E2F3/CSNK2A1/CREBBP/CHD4/ATF7IP/ARNT/APEX1/ADNP	58	2.30031419001884	Symptomatic_DOWN_h60
GO:0016363	CC	GO:0016363	nuclear matrix	23/1221	98/11451	0.000199802735063591	0.00648526377560571	0.00582757977268806	YY1/XPOT/TP53/THOC1/SRRM1/SMC1A/SCAF8/SATB1/RUVBL1/PSPC1/PRKCZ/NUMA1/NONO/MORC2/MAEA/KAT8/IFFO1/HNRNPU/DDX39B/ARFGEF1/AKAP8L/AKAP8/AHCTF1	23	2.18807235512958	Symptomatic_DOWN_h60
GO:0000922	CC	GO:0000922	spindle pole	27/1221	126/11451	0.000292211663302952	0.00910531542851999	0.00818192657248266	WDR73/VPS4B/TUBGCP3/TOPBP1/TNKS/TACC3/SMC1A/PLK3/PKP4/NUMA1/NSFL1C/NDE1/KLHL21/IRAG2/HNRNPU/FRY/EMD/CUL3/CTDP1/CSPP1/CNTRL/CEP104/CDC25B/CDC14B/CDC14A/CALM1/ARHGEF7	27	2.0407050046749	Symptomatic_DOWN_h60
GO:0002102	CC	GO:0002102	podosome	9/1221	23/11451	0.000352326887050975	0.0105562555774119	0.00948572388214163	WDR1/VCL/SVIL/SCIN/PALLD/LPXN/HNRNPK/ASAP1/ACTR2	9	1.97649010362478	Symptomatic_DOWN_h60
GO:0120114	CC	GO:0120114	Sm-like protein family complex	16/1221	61/11451	0.00049098107876546	0.0136780759360917	0.0122909539862184	SNRNP70/SNRNP200/SF3B3/SF3B2/SF3B1/SF3A1/PRPF8/PRPF4/PRPF31/MEPCE/LUC7L3/LUC7L2/LUC7L/GEMIN4/DDX39B/ARFGEF1	16	1.86397498953894	Symptomatic_DOWN_h60
GO:0031965	CC	GO:0031965	nuclear membrane	41/1221	227/11451	0.000491638159448738	0.0136780759360917	0.0122909539862184	YBX1/WTAP/TPR/TNKS/TMEM43/TMC6/TEX2/TENT4A/SYNE2/SYNE1/SUN2/SUN1/RETSAT/RANBP2/PUM2/PHF8/PHF20/PCM1/PAFAH1B1/P2RX5/NUP98/NUP210/NUP153/NUP133/NEMP1/MCM3AP/LRPPRC/LBR/KLHDC2/ITPR1/IFFO1/EMD/CCNI/CCND2/CASC3/BCL2L1/BCL2/ATP2A3/ANKRD17/AHCTF1/ABL1	41	1.86397498953894	Symptomatic_DOWN_h60
GO:0070937	CC	GO:0070937	CRD-mediated mRNA stability complex	4/1221	5/11451	0.000588771016793218	0.0151017405944728	0.013570241869231	YBX1/SYNCRIP/HNRNPU/CSDE1	4	1.82097299396447	Symptomatic_DOWN_h60
GO:0015030	CC	GO:0015030	Cajal body	13/1221	45/11451	0.000601752379823995	0.0151017405944728	0.013570241869231	SRRM2/SART3/PRPF4/PRPF31/NPAT/ICE1/GEMIN4/GAR1/FBL/DKC1/DDX46/DDX42/ANGEL2	13	1.82097299396447	Symptomatic_DOWN_h60
GO:0000932	CC	GO:0000932	P-body	17/1221	68/11451	0.000607155183116064	0.0151017405944728	0.013570241869231	ZFP36L1/YTHDF1/UPF1/UBAP2/TNRC6B/SYNE1/PUM1/PAN2/LSM14A/GARRE1/EIF4ENIF1/CSDE1/CNOT2/CNOT1/CAPRIN1/AGO4/AGO1	17	1.82097299396447	Symptomatic_DOWN_h60
GO:0001650	CC	GO:0001650	fibrillar center	24/1221	112/11451	0.000620353914021988	0.0151017405944728	0.013570241869231	YY1AP1/UBTF/TXNRD1/TAX1BP3/TAF1C/SMAD7/SESN1/PTPN13/PSPC1/POLR1G/POLR1E/NOP53/NONO/MAP3K14/KIT/HEATR1/GAR1/FOXJ2/FBL/EXOSC8/EIF3L/DKC1/DDX46/CILK1	24	1.82097299396447	Symptomatic_DOWN_h60
GO:00166051	CC	GO:0016605	PML body	20/1221	87/11451	0.000675745288145118	0.0159516842262136	0.014333990960654	ZNF451/ZMYM2/ZBTB16/USP7/UBE2I/TRIM8/TP53/TOPBP1/SATB1/RPA2/RPA1/RNF4/RNF111/NR2C1/MTOR/MKNK2/HIPK2/HIPK1/EIF4ENIF1/AKAP8L	20	1.79719345608422	Symptomatic_DOWN_h60
GO:1902562	CC	GO:1902562	H4 histone acetyltransferase complex	9/1221	25/11451	0.000723325133952519	0.0164479010865884	0.0147798854436609	TRRAP/RUVBL1/PHF20L1/PHF20/MSL2/KAT8/KANSL2/EP400/BRD8	9	1.78388951441135	Symptomatic_DOWN_h60
GO:0016581	CC	GO:0016581	NuRD complex	6/1221	12/11451	0.00076010839424542	0.0164479010865884	0.0147798854436609	RBBP7/RBBP4/MTA1/HDAC1/CSNK2A1/CHD4	6	1.78388951441135	Symptomatic_DOWN_h60
GO:0090545	CC	GO:0090545	CHD-type complex	6/1221	12/11451	0.00076010839424542	0.0164479010865884	0.0147798854436609	RBBP7/RBBP4/MTA1/HDAC1/CSNK2A1/CHD4	6	1.78388951441135	Symptomatic_DOWN_h60
GO:00726861	CC	GO:0072686	mitotic spindle	26/1221	129/11451	0.000997485334403388	0.0210011101486551	0.0188713441643884	TPR/TNKS/TBL1X/TAF1D/TACC3/SMC1A/RPS3/PKP4/NUMA1/NCOR1/MAPK1/LSM14A/KIF22/HNRNPU/HDAC3/EML4/EML3/DIAPH1/CUL3/CNTRL/CLTC/CLASP1/CDC16/CDC14B/CDC14A/ARHGEF7	26	1.67775774723314	Symptomatic_DOWN_h60
GO:0097525	CC	GO:0097525	spliceosomal snRNP complex	13/1221	48/11451	0.00117445848021395	0.0238057419691638	0.0213915524755002	SNRNP70/SNRNP200/SF3B3/SF3B2/SF3B1/SF3A1/PRPF8/PRPF4/PRPF31/LUC7L3/LUC7L2/LUC7L/DDX39B	13	1.62331827803774	Symptomatic_DOWN_h60
GO:0070822	CC	GO:0070822	Sin3-type complex	5/1221	9/11451	0.00119181506649215	0.0238057419691638	0.0213915524755002	SIN3B/SAP130/RBBP4/HDAC1/CSNK2A1	5	1.62331827803774	Symptomatic_DOWN_h60
GO:0071004	CC	GO:0071004	U2-type prespliceosome	6/1221	13/11451	0.00128480529310455	0.0244113005689864	0.0219357001261752	SNRNP70/SF3B1/SF3A1/LUC7L3/LUC7L2/LUC7L	6	1.61240908191474	Symptomatic_DOWN_h60
GO:0071010	CC	GO:0071010	prespliceosome	6/1221	13/11451	0.00128480529310455	0.0244113005689864	0.0219357001261752	SNRNP70/SF3B1/SF3A1/LUC7L3/LUC7L2/LUC7L	6	1.61240908191474	Symptomatic_DOWN_h60
GO:0034992	CC	GO:0034992	microtubule organizing center attachment site	4/1221	6/11451	0.00161665429041411	0.0279860820496132	0.025147955628664	SYNE2/SYNE1/SUN2/SUN1	4	1.55305789693694	Symptomatic_DOWN_h60
GO:0034993	CC	GO:0034993	meiotic nuclear membrane microtubule tethering complex	4/1221	6/11451	0.00161665429041411	0.0279860820496132	0.025147955628664	SYNE2/SYNE1/SUN2/SUN1	4	1.55305789693694	Symptomatic_DOWN_h60
GO:0106083	CC	GO:0106083	nuclear membrane protein complex	4/1221	6/11451	0.00161665429041411	0.0279860820496132	0.025147955628664	SYNE2/SYNE1/SUN2/SUN1	4	1.55305789693694	Symptomatic_DOWN_h60
GO:0106094	CC	GO:0106094	nuclear membrane microtubule tethering complex	4/1221	6/11451	0.00161665429041411	0.0279860820496132	0.025147955628664	SYNE2/SYNE1/SUN2/SUN1	4	1.55305789693694	Symptomatic_DOWN_h60
GO:0000775	CC	GO:0000775	chromosome, centromeric region	29/1221	156/11451	0.00198265431959004	0.0332189454629119	0.0298501435481879	TPR/SS18L1/SMC1A/SEPTIN6/SEPTIN2/RASSF2/PPP2R1A/PHF2/PDS5A/PAFAH1B1/ORC2/NUP98/NUP160/NUP133/NGDN/NDE1/KMT5B/KIF22/KAT8/HNRNPU/FBXW11/DYNC1LI2/DNMT1/CTCF/CLIP1/CLASP1/CBX1/BAZ1B/AHCTF1	29	1.47861415836589	Symptomatic_DOWN_h60
GO:0034045	CC	GO:0034045	phagophore assembly site membrane	6/1221	14/11451	0.00204686698616145	0.0332189454629119	0.0298501435481879	WIPI2/WDR45B/ULK1/ATG2B/ATG2A/ATG14	6	1.47861415836589	Symptomatic_DOWN_h60
GO:00715651	CC	GO:0071565	nBAF complex	6/1221	14/11451	0.00204686698616145	0.0332189454629119	0.0298501435481879	SS18L1/SMARCC2/SMARCC1/SMARCA4/SMARCA2/ARID1A	6	1.47861415836589	Symptomatic_DOWN_h60
GO:0000151	CC	GO:0000151	ubiquitin ligase complex	34/1221	194/11451	0.00240931276826202	0.0383031560505329	0.0344187538323146	ZSWIM8/WDR26/USP47/UBE4B/UBE4A/SMURF2/SEL1L/RANBP9/MED1/MARCHF6/MAEA/KLHL3/KLHL21/KLHDC2/GID8/FBXW7/FBXW4/FBXW11/FBXO38/FBXO21/FBXL12/DYRK2/DDB1/DCAF8/CUL4A/CUL3/CDKN1B/CDC16/CBX7/CBLL1/BCOR/ASB1/ARIH2/ANAPC5	34	1.41676544016034	Symptomatic_DOWN_h60
GO:0005844	CC	GO:0005844	polysome	12/1221	47/11451	0.00308976890967338	0.0481385996127113	0.0432567647354274	RPS4X/RPS3/RPL38/RPL18/LARP1/HDLBP/GCN1/FUS/EIF4G1/EEF2/ATXN2/AGO1	12	1.31750654782331	Symptomatic_DOWN_h60
GO:0005684	CC	GO:0005684	U2-type spliceosomal complex	16/1221	72/11451	0.00324319091752554	0.0495381514657332	0.0445143851425074	YJU2B/SRRM2/SNRNP70/SNRNP200/SF3B3/SF3B2/SF3B1/SF3A1/PRPF8/PRPF4/PRPF31/LUC7L3/LUC7L2/LUC7L/CASC3/AQR	16	1.30506020330549	Symptomatic_DOWN_h60
GO:00037121	MF	GO:0003712	transcription coregulator activity	92/1213	379/11326	1.48088185767426e-14	1.68376267217563e-11	1.52297007889237e-11	ZXDC/ZNF451/ZMYND8/ZMYND11/ZMIZ1/YY1AP1/XPC/USP22/USP21/TRRAP/TRIM8/TRIM28/TOB1/TCF25/TCERG1/TBL1X/TAF6/TAF11/TACC1/SUPT20H/SS18L1/SRSF2/SPEN/SND1/SMARCC2/SMARCC1/SMARCA4/SMARCA2/SIN3B/SERTAD2/RYBP/RUVBL1/RRP1B/RNF4/RCOR3/PRKCB/PHF8/PHF2/PER2/PBXIP1/PA2G4/NUP98/NPAT/NCOR1/NCOA6/NCOA1/N4BP2L2/MTA1/MRTFB/MMS19/MED23/MED15/MED14/MED13L/MED1/MECP2/MAML1/MAGED1/LPXN/KDM7A/KDM5B/KDM5A/KDM3B/KDM3A/KDM1A…	92	10.7737191227105	Symptomatic_DOWN_h60
GO:00037291	MF	GO:0003729	mRNA binding	63/1213	224/11326	2.34536052226329e-13	1.33333745690668e-10	1.20600906855328e-10	ZFP36L2/ZFP36L1/YTHDF1/YTHDC1/YBX1/TPR/TP53/TARDBP/SYNCRIP/SRSF6/SRSF5/SRSF1/SRRM2/SPEN/SNRNP70/SLBP/SF3B1/SECISBP2L/SECISBP2/SCAF8/RPS3/RPL5/RBM5/RBM25/PUM2/PUM1/PTBP1/PKM/PCBP2/PABPC4/PABPC3/NUP98/NCBP3/METTL3/MECP2/MARF1/LUC7L3/LUC7L2/LUC7L/LSM14A/LARP1/KHDRBS1/ILF3/HNRNPU/HNRNPR/HNRNPK/HNRNPD/HNRNPA0/HDLBP/G3BP2/FUS/EXOSC8/ELAVL1/EIF4G1/EIF4ENIF1/EIF3A/DENR/DDX5/CIRBP/CELF2/CASC3/AQR/ANGEL2	63	9.87505992025991	Symptomatic_DOWN_h60
GO:00036821	MF	GO:0003682	chromatin binding	90/1213	445/11326	1.22451470683553e-09	4.64091073890667e-07	4.19772234588883e-07	ZNF274/YY1/YBX1/WAC/UPF1/UBTF/TTF1/TSPYL4/TSPYL1/TRIM28/TPR/TP53/TOP2B/TAF2/SUPT6H/STAT5B/SSRP1/SMC1A/SMARCC2/SMARCC1/SMARCA4/SMARCA2/SMAD2/SIN3B/SCMH1/RNF4/REPIN1/RBL2/RBBP4/PRKCB/POLR2B/POLG/PKNOX1/PHF8/PER1/PBRM1/NUP98/NONO/NIPBL/NELFA/NCOA6/NCOA1/NAP1L1/MTA1/MPHOSPH8/MORC2/MNT/MED1/MECP2/MCM3AP/LEF1/KMT5B/KDM3B/KDM3A/KDM1A/JARID2/HNRNPU/HNRNPD/HMGN3/HMGN1/HDAC4/HDAC3/HDAC1/H1-10/FUS/FOXO3/FOX…	90	6.33339678451635	Symptomatic_DOWN_h60
GO:00037131	MF	GO:0003713	transcription coactivator activity	50/1213	211/11326	4.02175475249562e-08	9.72391364869236e-06	8.79531883050728e-06	ZXDC/ZMIZ1/XPC/USP22/USP21/TRIM8/TRIM28/TCERG1/TAF6/TAF11/TACC1/SS18L1/SMARCC2/SMARCC1/SMARCA4/SMARCA2/SERTAD2/RUVBL1/RRP1B/RNF4/PRKCB/PHF2/PER2/NUP98/NPAT/NCOA6/NCOA1/MTA1/MRTFB/MMS19/MED23/MED14/MED1/MAML1/MAGED1/KDM5A/KDM1A/HMGB2/HIPK2/FUS/EP300/CREBBP/CNOT6/CAMTA2/CALCOCO1/BRD8/ASXL1/ARID1A/APEX1/ABL1	50	5.01215890647853	Symptomatic_DOWN_h60
GO:0003730	MF	GO:0003730	mRNA 3'-UTR binding	24/1213	67/11326	4.27612737409515e-08	9.72391364869236e-06	8.79531883050728e-06	ZFP36L2/ZFP36L1/TP53/TARDBP/SECISBP2L/SECISBP2/RPL5/PUM2/PUM1/PABPC4/PABPC3/LARP1/ILF3/HNRNPU/HNRNPR/HNRNPD/HNRNPA0/FUS/EXOSC8/ELAVL1/DDX5/CIRBP/CELF2/ANGEL2	24	5.01215890647853	Symptomatic_DOWN_h60
GO:00081342	MF	GO:0008134	transcription factor binding	89/1213	486/11326	2.04135648973912e-07	3.86837054805564e-05	3.49895664995636e-05	ZNHIT6/ZNF516/ZMYND8/ZBTB16/USP7/USP11/UBXN7/UBE2I/TRAPPC2/TP53/TFCP2/TCERG1/TBL1X/TAF6/TAF4/TAF11/TACC1/STAT5B/SPEN/SMARCA4/SMAD2/SETD6/RUVBL1/RPS3/RNF4/PURA/PRKDC/PRKCB/PPARD/POLR1E/PIK3R1/PER2/PER1/PDCD11/NR4A2/NFATC3/NCOR1/NCOA6/NCOA1/MYC/MTOR/MTA1/MMS19/MED14/MED1/LEF1/KDM3A/KDM1A/KAT8/KAT6B/ID2/HNRNPU/HMGN3/HMGB2/HIPK2/HDAC4/HDAC3/HDAC1/HCLS1/GTF2I/GATA3/GABARAPL1/FUS/FOXO3/FOXO1/FLT3/FLNA/…	89	4.41247193188271	Symptomatic_DOWN_h60
GO:00423931	MF	GO:0042393	histone binding	40/1213	169/11326	9.36634211103323e-07	0.00015213615686064	0.000137607763044804	ZMYND8/ZMYND11/TSPYL4/TSPYL1/TNKS/TBL1X/SUPT6H/SSRP1/SMARCC2/SMARCC1/SMARCA4/SMARCA2/SCMH1/SART3/RBBP7/RBBP4/PSME4/PRKCB/PHIP/PHF8/PHF2/NAP1L1/MPHOSPH8/MCM3AP/MCM2/LEF1/KMT2A/KDM7A/KDM5B/KDM5A/KAT8/KAT6B/ING1/EZH1/CHD8/BRPF1/BRD3/BRD1/BPTF/BAZ1B	40	3.81776755873499	Symptomatic_DOWN_h60
GO:00037141	MF	GO:0003714	transcription corepressor activity	34/1213	140/11326	3.28538471031129e-06	0.000466935301952992	0.000422344850259754	ZNF451/ZMYND8/ZMYND11/TRIM28/TOB1/TCF25/TCERG1/TBL1X/SRSF2/SPEN/SMARCA4/SIN3B/RYBP/RCOR3/PBXIP1/PA2G4/NPAT/NCOR1/N4BP2L2/MTA1/MED1/MECP2/KDM5B/HNRNPU/HIPK2/HDAC4/HDAC3/HDAC1/EZH1/DNAJB1/CREBBP/BCOR/ATF7IP/APEX1	34	3.33074329063588	Symptomatic_DOWN_h60
GO:0140640	MF	GO:0140640	catalytic activity, acting on a nucleic acid	76/1213	430/11326	6.34228705983107e-06	0.000801242265225326	0.000724726837129235	YTHDC2/UPF1/TUT4/TSEN2/TRIT1/TOP2B/TERF2/TARBP1/SNRNP200/SND1/SMARCA4/SMARCA2/RUVBL1/RPS3/RNASEH1/REV3L/REV1/RCL1/RBBP4/RAD51D/QTRT2/QARS1/POLR3E/POLR2B/POLR1G/POLR1E/POLM/POLG2/POLG/PAN2/NSUN5/NARS1/METTL3/METTL16/MEPCE/MCM7/MCM5/MCM2/MBD4/MARS1/LRRC47/INTS11/IARS2/IARS1/HELZ/HARS2/FTO/FBL/FAN1/ERCC5/ERCC3/EP400/DROSHA/DNMT1/DKC1/DICER1/DHX40/DHX30/DFFB/DDX5/DDX46/DDX42/DDX39B/DDX24/DDX18/CNOT6/…	76	3.09623614990517	Symptomatic_DOWN_h60
GO:00452961	MF	GO:0045296	cadherin binding	55/1213	290/11326	1.59911931031719e-05	0.00181819865583064	0.00164456796439989	VCL/UBAP2/TLN1/TAGLN2/STK38/SPTAN1/SND1/SEPTIN9/SEPTIN2/RUVBL1/RPL15/RACK1/PTPRM/PTPN11/PPP1CA/PKP4/PKM/PDXDC1/PAK2/NDRG1/MYH9/MRTFB/MPRIP/MACF1/LRRFIP1/LARP1/ITGA6/IST1/IQGAP1/HNRNPK/HDLBP/H1-10/GOLGA3/GIGYF2/GCN1/GAPVD1/FXYD5/FLNB/FLNA/ENO1/EMD/EHD1/EEF2/DNAJB1/DLG1/CRKL/CLINT1/CEMIP2/CAPZB/ATIC/ASAP1/ARHGAP1/ANK3/AHNAK/ADD1	55	2.74035866763898	Symptomatic_DOWN_h60
GO:0106310	MF	GO:0106310	protein serine kinase activity	54/1213	285/11326	1.96006269660622e-05	0.00202599207821934	0.0018325179469706	ULK1/TNIK/TAOK3/STK38/STK26/STK17A/STK10/SRPK2/SNRK/SIK3/SGK1/RPS6KA5/RPS6KA3/RPS6KA2/PRPF4B/PRKDC/PRKCZ/PRKCQ/PRKCH/PRKCB/PLK3/PIKFYVE/PIK3R4/PASK/PAK2/OXSR1/MTOR/MKNK2/MAST3/MAPK1/MAP4K5/MAP4K4/MAP4K1/MAP3K7/MAP3K4/MAP3K14/MAP2K4/MAP2K1/IKBKB/HIPK2/HIPK1/GAK/EIF2AK3/DYRK2/CSNK2A1/CLK4/CLK2/CILK1/CDK13/CDK12/CDK11A/CAMK2G/BCR/ATM	54	2.69336225709635	Symptomatic_DOWN_h60
GO:00616291	MF	GO:0061629	RNA polymerase II-specific DNA-binding transcription factor binding	49/1213	257/11326	3.97609934195031e-05	0.00376735412649792	0.00340758689218022	TP53/TCERG1/TAF6/TAF4/TAF11/TACC1/STAT5B/SPEN/SMARCA4/SETD6/PRKCB/PPARD/NR4A2/NCOR1/NCOA6/NCOA1/MTA1/MMS19/MED14/MED1/LEF1/KDM3A/KDM1A/ID2/HMGN3/HIPK2/HDAC4/HDAC3/HDAC1/HCLS1/GTF2I/GABARAPL1/FUS/FLT3/EP300/DDX5/CTDP1/CREBBP/CNOT1/CHD4/CDK5RAP3/BRD8/BHLHE40/BBS1/ASXL1/ARNT/ARID1A/APEX1/AKAP8	49	2.42396355474883	Symptomatic_DOWN_h60
GO:0036002	MF	GO:0036002	pre-mRNA binding	11/1213	27/11326	5.21643954891179e-05	0.00456237828239439	0.00412668942452374	TARDBP/SRSF6/SRSF2/SLBP/PTBP1/PRPF8/HNRNPU/HNRNPA1/EP300/DDX5/CELF2	11	2.34080870872497	Symptomatic_DOWN_h60
GO:0061980	MF	GO:0061980	regulatory RNA binding	12/1213	32/11326	6.30644036038406e-05	0.00512173049268334	0.00463262573841747	ZC3H7A/YBX1/TUT4/SOX4/PUM2/PUM1/MECP2/HNRNPA1/ELAVL1/DICER1/AGO4/AGO1	12	2.29058327799955	Symptomatic_DOWN_h60
GO:0032454	MF	GO:0032454	histone H3-methyl-lysine-9 demethylase activity	7/1213	12/11326	7.73900525265386e-05	0.00586616598151163	0.00530597061883707	PHF8/PHF2/KDM7A/KDM4B/KDM3B/KDM3A/KDM1A	7	2.23164565294176	Symptomatic_DOWN_h60
GO:0035198	MF	GO:0035198	miRNA binding	10/1213	24/11326	9.15449341002875e-05	0.00650541187950168	0.00588417109315664	ZC3H7A/YBX1/TUT4/SOX4/PUM2/PUM1/HNRNPA1/ELAVL1/AGO4/AGO1	10	2.18672520158786	Symptomatic_DOWN_h60
GO:0032452	MF	GO:0032452	histone demethylase activity	10/1213	25/11326	0.00013801614249131	0.00871801966736773	0.00788548369672571	PHF8/PHF2/KDM7A/KDM5B/KDM5A/KDM4B/KDM3B/KDM3A/KDM1A/JARID2	10	2.05958215557302	Symptomatic_DOWN_h60
GO:0140457	MF	GO:0140457	protein demethylase activity	10/1213	25/11326	0.00013801614249131	0.00871801966736773	0.00788548369672571	PHF8/PHF2/KDM7A/KDM5B/KDM5A/KDM4B/KDM3B/KDM3A/KDM1A/JARID2	10	2.05958215557302	Symptomatic_DOWN_h60
GO:0019787	MF	GO:0019787	ubiquitin-like protein transferase activity	50/1213	282/11326	0.000221659549860199	0.0132645741153182	0.0119978603996351	ZNF451/UBR7/UBR5/UBR4/UBE4B/UBE4A/UBE3C/UBE2I/UBE2G1/TTC3/TRIM33/TRIM28/SMURF2/SIAH1/SEL1L/RNFT2/RNF4/RNF34/RNF216/RNF167/RNF115/RNF111/RNF103/RANBP2/NFX1/MYCBP2/MSL2/MKRN2/MGRN1/MEX3C/MED1/MARCHF6/MAEA/KLHL21/HERC3/HERC2/HERC1/HDAC4/FBXW11/FBXO21/DTX4/CUL4A/CUL3/CBLL1/CBLB/BCOR/ASB1/ARIH2/AREL1/AKTIP	50	1.87730668931802	Symptomatic_DOWN_h60
GO:00043861	MF	GO:0004386	helicase activity	26/1213	118/11326	0.000252920806348889	0.0143785478409343	0.0130054540948876	YTHDC2/UPF1/SNRNP200/SMARCA4/SMARCA2/RUVBL1/MCM7/MCM5/MCM2/HELZ/ERCC3/EP400/DICER1/DHX40/DHX30/DDX5/DDX46/DDX42/DDX39B/DDX24/DDX18/CHD8/CHD7/CHD4/BTAF1/AQR	26	1.8422849732379	Symptomatic_DOWN_h60
GO:0140297	MF	GO:0140297	DNA-binding transcription factor binding	56/1213	329/11326	0.000286360254831475	0.0153827935318823	0.0139137983434236	ZNF516/ZMYND8/TP53/TCERG1/TAF6/TAF4/TAF11/TACC1/STAT5B/SPEN/SMARCA4/SMAD2/SETD6/RPS3/PURA/PRKCB/PPARD/NR4A2/NCOR1/NCOA6/NCOA1/MYC/MTA1/MMS19/MED14/MED1/LEF1/KDM3A/KDM1A/ID2/HMGN3/HIPK2/HDAC4/HDAC3/HDAC1/HCLS1/GTF2I/GABARAPL1/FUS/FLT3/EP300/DDX5/CTDP1/CREBBP/CNOT1/CHD4/CDK5RAP3/BRD8/BHLHE40/BCL2/BBS1/ASXL1/ARNT/ARID1A/APEX1/AKAP8	56	1.81296478902651	Symptomatic_DOWN_h60
GO:0030374	MF	GO:0030374	nuclear receptor coactivator activity	13/1213	42/11326	0.000297644202024108	0.0153827935318823	0.0139137983434236	ZMIZ1/USP22/TACC1/RNF4/PRKCB/NCOA6/NCOA1/MED14/MED1/KDM1A/CNOT6/CALCOCO1/BRD8	13	1.81296478902651	Symptomatic_DOWN_h60
GO:0032451	MF	GO:0032451	demethylase activity	11/1213	32/11326	0.000311626384007647	0.0154051825485519	0.0139340492986486	PHF8/PHF2/KDM7A/KDM5B/KDM5A/KDM4B/KDM3B/KDM3A/KDM1A/JARID2/FTO	11	1.8123331510076	Symptomatic_DOWN_h60
GO:0001098	MF	GO:0001098	basal transcription machinery binding	13/1213	43/11326	0.000385329493999085	0.0175247853870784	0.0158512385531413	ZNHIT6/WAC/TP53/SCAF8/SCAF4/RUVBL1/RTF1/HNRNPU/FBL/ERCC5/CTR9/CTDP1/AGO1	13	1.756347291808	Symptomatic_DOWN_h60
GO:0001099	MF	GO:0001099	basal RNA polymerase II transcription machinery binding	13/1213	43/11326	0.000385329493999085	0.0175247853870784	0.0158512385531413	ZNHIT6/WAC/TP53/SCAF8/SCAF4/RUVBL1/RTF1/HNRNPU/FBL/ERCC5/CTR9/CTDP1/AGO1	13	1.756347291808	Symptomatic_DOWN_h60
GO:0045309	MF	GO:0045309	protein phosphorylated amino acid binding	14/1213	49/11326	0.000444158130021603	0.0194233766859447	0.017568521985065	SCAF8/SCAF4/RTF1/RASA1/PTPN11/PLCG2/PIK3R1/MAPK1/LDLRAP1/LCK/FBXW7/CRKL/CBLB/ABL1	14	1.71167526729132	Symptomatic_DOWN_h60
GO:0043021	MF	GO:0043021	ribonucleoprotein complex binding	24/1213	110/11326	0.0005014068944419	0.0206923090417945	0.0187162763818296	YTHDF1/SRPRA/SND1/SECISBP2L/SECISBP2/SEC61A1/RPN2/RPLP1/RACK1/PTCD3/PRPF31/PPP1CA/OXA1L/NAA16/MTOR/MRPS27/LETMD1/LARP1/HNRNPU/GEMIN4/GCN1/EEF2/DDX5/CCDC47	24	1.68419104398112	Symptomatic_DOWN_h60
GO:0030332	MF	GO:0030332	cyclin binding	9/1213	24/11326	0.000527772174328971	0.0206923090417945	0.0187162763818296	RACK1/HDAC3/GAK/FBXW7/CUL3/CDKN1B/CDK5RAP3/CDK13/CDK12	9	1.68419104398112	Symptomatic_DOWN_h60
GO:0043548	MF	GO:0043548	phosphatidylinositol 3-kinase binding	9/1213	24/11326	0.000527772174328971	0.0206923090417945	0.0187162763818296	PTPN13/PIK3R1/PIK3IP1/LCK/IRS2/FYN/CALM1/BECN1/ATP1A1	9	1.68419104398112	Symptomatic_DOWN_h60
GO:0005096	MF	GO:0005096	GTPase activator activity	52/1213	308/11326	0.000566988925089313	0.0209654000805234	0.0189632883198365	TSC2/TBC1D9/TBC1D4/TBC1D17/SMAP1/SH3BP5/RHOF/RASGRP2/RASGRP1/RASA3/RASA1/RAPGEF6/RANBP3/RANBP2/RALGPS1/RALGDS/RALGAPB/RABGAP1/RAB3GAP2/NPRL2/MYO9B/MYCBP2/MADD/IQGAP1/HPS4/HERC2/HERC1/GNB5/GDI1/GAPVD1/FAM13B/ELMO1/EIF2B1/DOCK2/DOCK10/DENND2D/DEF6/BCR/ASAP1/ARHGEF9/ARHGEF7/ARHGEF6/ARHGEF18/ARHGEF1/ARHGDIB/ARHGAP19/ARHGAP1/ARFGEF1/ARAP3/ARAP1/ANKRD27/ACAP1	52	1.67849684558544	Symptomatic_DOWN_h60
GO:0030621	MF	GO:0030621	U4 snRNA binding	4/1213	5/11326	0.000598970408414799	0.0209654000805234	0.0189632883198365	SART3/PRPF4/PRPF31/DDX39B	4	1.67849684558544	Symptomatic_DOWN_h60
GO:0031490	MF	GO:0031490	chromatin DNA binding	20/1213	86/11326	0.000610327587176422	0.0209654000805234	0.0189632883198365	SMARCC2/SMARCC1/SMARCA4/REPIN1/RBBP4/PER1/MED1/KDM3B/KDM3A/HNRNPU/HMGN3/HMGN1/HDAC1/H1-10/FOXO3/EP300/CTCF/CREBBP/CHD4/APEX1	20	1.67849684558544	Symptomatic_DOWN_h60
GO:0004674	MF	GO:0004674	protein serine/threonine kinase activity	52/1213	309/11326	0.00061277865411555	0.0209654000805234	0.0189632883198365	ULK1/TNIK/TAOK3/STK38/STK17A/STK10/SRPK2/SNRK/SIK3/SGK1/RPS6KA5/RPS6KA3/RPS6KA2/PRKDC/PRKCZ/PRKCQ/PRKCH/PRKCB/PLK3/PIKFYVE/PIK3R4/PASK/PAK2/OXSR1/MTOR/MKNK2/MAST3/MAPK1/MAP4K5/MAP4K4/MAP4K1/MAP3K7/MAP3K4/MAP3K14/MAP2K1/IKBKB/HIPK2/HIPK1/GAK/EIF2AK3/DYRK2/CSNK2A1/CPNE3/CLK4/CLK2/CILK1/CDK13/CDK12/CDK11A/CAMK2G/BCR/ATM	52	1.67849684558544	Symptomatic_DOWN_h60
GO:00037252	MF	GO:0003725	double-stranded RNA binding	16/1213	62/11326	0.000626933687544236	0.0209654000805234	0.0189632883198365	SIDT1/RFTN1/NLRP1/MSN/MBNL1/LSM14A/LRRFIP1/ILF3/HNRNPU/ELAVL1/DROSHA/DICER1/DHX30/CLTC/AGO4/AGO1	16	1.67849684558544	Symptomatic_DOWN_h60
GO:0004842	MF	GO:0004842	ubiquitin-protein transferase activity	46/1213	266/11326	0.000683086592389175	0.0221905558727569	0.0200714466395255	UBR7/UBR5/UBR4/UBE4B/UBE4A/UBE3C/UBE2G1/TTC3/TRIM33/TRIM28/SMURF2/SIAH1/SEL1L/RNFT2/RNF4/RNF34/RNF216/RNF167/RNF115/RNF111/RNF103/NFX1/MYCBP2/MSL2/MKRN2/MGRN1/MEX3C/MED1/MARCHF6/MAEA/KLHL21/HERC3/HERC2/HERC1/FBXW11/FBXO21/DTX4/CUL4A/CUL3/CBLL1/CBLB/BCOR/ASB1/ARIH2/AREL1/AKTIP	46	1.65383181856803	Symptomatic_DOWN_h60
GO:00314911	MF	GO:0031491	nucleosome binding	15/1213	57/11326	0.000735797241341298	0.0232389295390293	0.0210197048184342	SUPT6H/SSRP1/SMARCC2/SMARCC1/SMARCA4/RNF4/RBBP4/HMGN3/HMGN1/HDAC1/H1-10/EZH1/CHD4/CABIN1/ARID1A	15	1.6337838808428	Symptomatic_DOWN_h60
GO:0051020	MF	GO:0051020	GTPase binding	40/1213	225/11326	0.000860660920662949	0.0254661272965149	0.0230342141079434	YBX1/XPOT/ULK1/TSC2/TNPO2/SORL1/RASA1/RAPGEF6/RANBP9/RANBP2/RABGAP1/RAB3GAP2/RAB11FIP2/PPP6R1/PAK2/NDRG1/MYO9B/MYCBP2/IQGAP1/IARS1/HPS4/GNB1/GGA1/GDI1/GCC2/GARRE1/FLNA/ENO1/EHD1/DIAPH1/CYFIP2/CORO1C/CDC42SE1/BICD2/BECN1/ATP6AP1/ATG14/ARHGDIB/ARHGAP1/ANKRD27	40	1.59403709436235	Symptomatic_DOWN_h60
GO:0030695	MF	GO:0030695	GTPase regulator activity	54/1213	329/11326	0.000890992360802206	0.0254661272965149	0.0230342141079434	TSC2/TBC1D9/TBC1D4/TBC1D17/SMAP1/SH3BP5/RHOF/RASGRP2/RASGRP1/RASA3/RASA1/RAPGEF6/RANBP3/RANBP2/RALGPS1/RALGDS/RALGAPB/RABGAP1/RAB3GAP2/NPRL2/MYO9B/MYCBP2/MADD/IQGAP1/HPS4/HERC2/HERC1/GNB5/GDI1/GAPVD1/FAM13B/ELMO1/EIF2B1/DOCK2/DOCK10/DNAJA3/DENND2D/DEF6/CDC42SE1/BCR/ASAP1/ARHGEF9/ARHGEF7/ARHGEF6/ARHGEF18/ARHGEF1/ARHGDIB/ARHGAP19/ARHGAP1/ARFGEF1/ARAP3/ARAP1/ANKRD27/ACAP1	54	1.59403709436235	Symptomatic_DOWN_h60
GO:0060589	MF	GO:0060589	nucleoside-triphosphatase regulator activity	54/1213	329/11326	0.000890992360802206	0.0254661272965149	0.0230342141079434	TSC2/TBC1D9/TBC1D4/TBC1D17/SMAP1/SH3BP5/RHOF/RASGRP2/RASGRP1/RASA3/RASA1/RAPGEF6/RANBP3/RANBP2/RALGPS1/RALGDS/RALGAPB/RABGAP1/RAB3GAP2/NPRL2/MYO9B/MYCBP2/MADD/IQGAP1/HPS4/HERC2/HERC1/GNB5/GDI1/GAPVD1/FAM13B/ELMO1/EIF2B1/DOCK2/DOCK10/DNAJA3/DENND2D/DEF6/CDC42SE1/BCR/ASAP1/ARHGEF9/ARHGEF7/ARHGEF6/ARHGEF18/ARHGEF1/ARHGDIB/ARHGAP19/ARHGAP1/ARFGEF1/ARAP3/ARAP1/ANKRD27/ACAP1	54	1.59403709436235	Symptomatic_DOWN_h60
GO:1990841	MF	GO:1990841	promoter-specific chromatin binding	15/1213	58/11326	0.000895905973492168	0.0254661272965149	0.0230342141079434	TRIM28/TP53/RBL2/NUP98/NIPBL/MED1/MECP2/KDM1A/HNRNPU/HDAC4/HDAC1/ERCC3/DNMT1/DDX5/CHD7	15	1.59403709436235	Symptomatic_DOWN_h60
GO:0070063	MF	GO:0070063	RNA polymerase binding	12/1213	42/11326	0.00112149169132109	0.0311008793422458	0.0281308698952684	YTHDC2/WAC/TCERG1/SCAF8/SCAF4/RTF1/RRN3/HNRNPU/ERCC5/CTR9/BIN1/AGO1	12	1.50722733161348	Symptomatic_DOWN_h60
GO:0140098	MF	GO:0140098	catalytic activity, acting on RNA	46/1213	273/11326	0.00119970084681281	0.0324776157815753	0.0293761335171958	YTHDC2/UPF1/TUT4/TSEN2/TRIT1/TARBP1/SNRNP200/SND1/RNASEH1/RCL1/QTRT2/QARS1/POLR3E/POLR2B/POLR1G/POLR1E/PAN2/NSUN5/NARS1/METTL3/METTL16/MEPCE/MARS1/LRRC47/INTS11/IARS2/IARS1/HARS2/FTO/FBL/DROSHA/DICER1/DHX40/DHX30/DDX5/DDX46/DDX42/DDX39B/DDX24/DDX18/CNOT6/CNOT2/CNOT1/AQR/APEX1/ANGEL2	46	1.48841586030868	Symptomatic_DOWN_h60
GO:0099122	MF	GO:0099122	RNA polymerase II C-terminal domain binding	4/1213	6/11326	0.00164399359233124	0.043470249173968	0.0393190144359272	SCAF8/SCAF4/RTF1/HNRNPU	4	1.36180787040108	Symptomatic_DOWN_h60
GO:0043175	MF	GO:0043175	RNA polymerase core enzyme binding	9/1213	28/11326	0.00187880871668315	0.0485501252470168	0.043913782684197	WAC/SCAF8/SCAF4/RTF1/RRN3/HNRNPU/ERCC5/CTR9/AGO1	9	1.31380964538485	Symptomatic_DOWN_h60
GO:0001046	MF	GO:0001046	core promoter sequence-specific DNA binding	11/1213	39/11326	0.00200543538034172	0.0486523561910921	0.0440062509824534	UBTF/TP53/TAF4/TAF1C/SMARCA4/RRN3/POU2F1/NR3C1/MYC/HDAC1/AGO1	11	1.3128961223841	Symptomatic_DOWN_h60
GO:0004672	MF	GO:0004672	protein kinase activity	68/1213	450/11326	0.00201485549653379	0.0486523561910921	0.0440062509824534	ULK1/TYK2/TXK/TRIM28/TNIK/TAOK3/STK38/STK26/STK17A/STK10/SRPK2/SNRK/SIK3/SGK1/RPS6KA5/RPS6KA3/RPS6KA2/RASSF2/PRPF4B/PRKDC/PRKCZ/PRKCQ/PRKCH/PRKCB/PLK3/PIKFYVE/PIK3R4/PASK/PAK2/OXSR1/NPRL2/MTOR/MKNK2/MAST3/MAPK1/MAP4K5/MAP4K4/MAP4K1/MAP3K7/MAP3K4/MAP3K14/MAP2K4/MAP2K1/LCK/KIT/ITK/IKBKB/HIPK2/HIPK1/GAK/FYN/FLT3/EIF2AK3/DYRK2/CSNK2A1/CPNE3/CLK4/CLK2/CILK1/CDK13/CDK12/CDK11A/CCL5/CAMK2G/BCR/BAZ1B/ATM…	68	1.3128961223841	Symptomatic_DOWN_h60
GO:0035091	MF	GO:0035091	phosphatidylinositol binding	33/1213	184/11326	0.00202129934570751	0.0486523561910921	0.0440062509824534	ZCCHC14/WIPI2/WDR45B/TTPAL/TLN1/SVIL/STAM/SH3YL1/SCIN/RUBCNL/RNF34/PITPNC1/PIK3C2B/PASK/OSBP/OGT/NUMA1/NISCH/MPPE1/LDLRAP1/ITPR1/IQGAP1/HGS/GGA1/FLII/FCHSD2/ESYT1/ATG2B/ATG2A/ASAP1/ARAP3/ARAP1/APPL2	33	1.3128961223841	Symptomatic_DOWN_h60
GO:0140097	MF	GO:0140097	catalytic activity, acting on DNA	32/1213	177/11326	0.00205392532732843	0.0486523561910921	0.0440062509824534	TOP2B/TERF2/SMARCA4/SMARCA2/RUVBL1/RPS3/REV3L/REV1/RBBP4/RAD51D/POLM/POLG2/POLG/MCM7/MCM5/MCM2/MBD4/FTO/FAN1/ERCC5/ERCC3/EP400/DNMT1/DKC1/DICER1/DFFB/CHD8/CHD7/CHD4/BTAF1/BPTF/APEX1	32	1.3128961223841	Symptomatic_DOWN_h60
GO:0005085	MF	GO:0005085	guanyl-nucleotide exchange factor activity	28/1213	149/11326	0.00212289041326012	0.0492597224464645	0.0445556161923768	SH3BP5/RHOF/RASGRP2/RASGRP1/RAPGEF6/RALGPS1/RALGDS/RAB3GAP2/MYCBP2/MADD/HPS4/HERC2/HERC1/GAPVD1/ELMO1/EIF2B1/DOCK2/DOCK10/DENND2D/DEF6/BCR/ARHGEF9/ARHGEF7/ARHGEF6/ARHGEF18/ARHGEF1/ARFGEF1/ANKRD27	28	1.30750803951901	Symptomatic_DOWN_h60
GO:00516072	BP	GO:0051607	defense response to virus	63/1203	203/11158	1.96809402517202e-15	6.38252892363286e-12	5.85041844956398e-12	ZC3H12A/ZBP1/UNC93B1/TRIM5/TRIM22/TREX1/TRAF3/TLR7/TICAM1/STAT2/STAT1/SHFL/SAMHD1/RTP4/RSAD2/PML/PLSCR1/OPRK1/OASL/OAS3/OAS2/OAS1/MYD88/MX2/MX1/MICB/LILRB1/KCNJ8/ISG20/ISG15/IRF9/IRF7/IRF2/IRF1/IL4/IFNB1/IFITM3/IFITM1/IFIT5/IFIT3/IFIT2/IFIT1/IFIH1/IFI6/IFI44L/IFI27/IFI16/HERC5/GBP1/FGL2/FCN3/EIF2AK2/DHX58/DDX60/DDX58/CXCL9/CXCL10/CLPB/CD40/BST2/APOBEC3A/AIM2/ADAR	63	11.1950072084319	Symptomatic_UP_h60
GO:01405462	BP	GO:0140546	defense response to symbiont	63/1203	203/11158	1.96809402517202e-15	6.38252892363286e-12	5.85041844956398e-12	ZC3H12A/ZBP1/UNC93B1/TRIM5/TRIM22/TREX1/TRAF3/TLR7/TICAM1/STAT2/STAT1/SHFL/SAMHD1/RTP4/RSAD2/PML/PLSCR1/OPRK1/OASL/OAS3/OAS2/OAS1/MYD88/MX2/MX1/MICB/LILRB1/KCNJ8/ISG20/ISG15/IRF9/IRF7/IRF2/IRF1/IL4/IFNB1/IFITM3/IFITM1/IFIT5/IFIT3/IFIT2/IFIT1/IFIH1/IFI6/IFI44L/IFI27/IFI16/HERC5/GBP1/FGL2/FCN3/EIF2AK2/DHX58/DDX60/DDX58/CXCL9/CXCL10/CLPB/CD40/BST2/APOBEC3A/AIM2/ADAR	63	11.1950072084319	Symptomatic_UP_h60
GO:00096152	BP	GO:0009615	response to virus	78/1203	288/11158	4.27544067243745e-15	9.24350273380976e-12	8.47287330453569e-12	ZC3H12A/ZBP1/UNC93B1/TRIM5/TRIM22/TREX1/TRAF3/TNF/TLR7/TICAM1/STAT2/STAT1/SRC/SHFL/SAMHD1/RTP4/RSAD2/PML/PLSCR1/OPRK1/OASL/OAS3/OAS2/OAS1/NPC2/NMI/MYD88/MX2/MX1/MICB/MAPK11/LILRB1/LGALS9/KCNJ8/ISG20/ISG15/IRF9/IRF7/IRF2/IRF1/IL4/IFNB1/IFNAR1/IFITM3/IFITM1/IFIT5/IFIT3/IFIT2/IFIT1/IFIH1/IFI6/IFI44L/IFI44/IFI27/IFI16/HERC5/GBP1/FGL2/FCN3/EXT1/EIF2AK2/DHX58/DDX60/DDX58/CXCL9/CXCL12/CXCL10/CLPB/CDK6/C…	78	11.0341634259981	Symptomatic_UP_h60
GO:00485252	BP	GO:0048525	negative regulation of viral process	30/1203	79/11158	1.97633301850982e-10	3.20462398951367e-07	2.93745497066933e-07	TRIM5/TRIM31/TRIM25/TRIM21/TNF/STAT1/SHFL/RSAD2/PML/PLSCR1/OASL/OAS3/OAS2/OAS1/MX1/LY6E/ISG20/ISG15/IFNB1/IFITM3/IFITM1/IFIT5/IFIT1/IFIH1/IFI16/FCN3/EIF2AK2/CIITA/BST2/APOBEC3A	30	6.49422292054742	Symptomatic_UP_h60
GO:19039002	BP	GO:1903900	regulation of viral life cycle	39/1203	126/11158	5.0854424779264e-10	6.59683598236612e-07	6.04685876112175e-07	TYRO3/TRIM5/TRIM38/TRIM31/TRIM25/TRIM22/TRIM21/TNF/TMPRSS4/TMPRSS2/SHFL/RSAD2/PML/PLSCR1/OASL/OAS3/OAS2/OAS1/NR5A2/MX1/LY6E/LGALS9/LAMP3/ISG20/ISG15/IFNB1/IFITM3/IFITM1/IFIT5/IFIT1/IFIH1/IFI16/FCN3/EIF2AK2/CIITA/BST2/AXL/APOBEC3A/ADAR	39	6.18066431368199	Symptomatic_UP_h60
GO:00507922	BP	GO:0050792	regulation of viral process	41/1203	140/11158	1.19518900738488e-09	1.29199931698305e-06	1.18428552872101e-06	TYRO3/TRIM5/TRIM38/TRIM31/TRIM25/TRIM22/TRIM21/TNF/TMPRSS4/TMPRSS2/STAT1/SHFL/RSAD2/PML/PLSCR1/OASL/OAS3/OAS2/OAS1/NR5A2/MX1/LY6E/LGALS9/LAMP3/ISG20/ISG15/IFNB1/IFITM3/IFITM1/IFIT5/IFIT1/IFIH1/IFI16/FCN3/EIF2AK2/DYNLT1/CIITA/BST2/AXL/APOBEC3A/ADAR	41	5.88873771593116	Symptomatic_UP_h60
GO:00450712	BP	GO:0045071	negative regulation of viral genome replication	21/1203	48/11158	5.21370135473975e-09	4.830866712406e-06	4.42811808294287e-06	TNF/SHFL/RSAD2/PLSCR1/OASL/OAS3/OAS2/OAS1/MX1/ISG20/ISG15/IFNB1/IFITM3/IFITM1/IFIT5/IFIT1/IFIH1/IFI16/EIF2AK2/BST2/APOBEC3A	21	5.31597494489086	Symptomatic_UP_h60
GO:00343402	BP	GO:0034340	response to type I interferon	21/1203	49/11158	8.20412264295057e-09	6.65149243277217e-06	6.096958511498e-06	ZBP1/TREX1/STAT2/STAT1/SP100/SHFL/SAMHD1/OAS3/OAS2/OAS1/MYD88/MX1/ISG15/IRF7/IFNB1/IFNAR1/IFITM3/IFITM1/IFIT1/IFI27/ADAR	21	5.17708089866727	Symptomatic_UP_h60
GO:00713572	BP	GO:0071357	cellular response to type I interferon	19/1203	44/11158	3.64621782487365e-08	2.62770764579228e-05	2.40863605554227e-05	ZBP1/TREX1/STAT2/STAT1/SP100/SAMHD1/OAS3/OAS2/OAS1/MYD88/ISG15/IRF7/IFNB1/IFNAR1/IFITM3/IFITM1/IFIT1/IFI27/ADAR	19	4.58042295527741	Symptomatic_UP_h60
GO:00354552	BP	GO:0035455	response to interferon-alpha	12/1203	19/11158	5.72839625191002e-08	3.71543780898884e-05	3.4056823190303e-05	MX2/LAMP3/IFNAR1/IFITM3/IFITM1/IFIT3/IFIT2/GAS6/EIF2AK2/BST2/AXL/ADAR	12	4.42999000375399	Symptomatic_UP_h60
GO:0007600	BP	GO:0007600	sensory perception	84/1203	442/11158	1.14982647978856e-07	6.77979504355327e-05	6.21456455296247e-05	VAX2/UCHL1/TULP2/TULP1/TUB/TIMM10/TH/TBX1/TACSTD2/SOX14/SLC24A2/SLC1A3/SHANK1/SCNN1B/RTP4/RS1/RIMS1/RGS16/RGR/RCVRN/POU6F2/POU4F3/POU3F4/PDE6A/P2RX7/OTOF/OR5I1/OR2H2/OR1A2/OR10H2/OR10H1/OR10C1/OPRK1/OPRD1/OPN1SW/OMP/NRL/NR2E3/MYO3A/MYO1A/MIP/LRP2/LAMB2/KIFC3/KCNQ4/KCNJ10/KCNE1/KCNA2/IRX5/HPN/HOXB8/GUCY2F/GUCY2D/GRM8/GRM1/GRIN2D/GPR143/GNAT3/GNAL/GLRA1/GJC1/GIP/GABRB2/GABRA5/CXCL12/CST4/CST2/CST1/…	84	4.16878343486439	Symptomatic_UP_h60
GO:0008015	BP	GO:0008015	blood circulation	83/1203	436/11158	1.27082664487634e-07	6.8688180155566e-05	6.29616569321189e-05	ZC3H12A/TRPV4/TNNI3K/TNNI3/TNNI1/TJP3/TH/STAT1/SRC/SOD3/SLIT2/SLC8A2/SLC6A4/SLC4A3/SLC1A1/SGCG/SERPING1/SEMA3A/SCNN1B/SCN2B/S100A1/RYR2/REN/RARRES2/PPARG/POSTN/POMC/P2RY2/MYOF/MYH6/MAP2K6/KCNJ8/KCNJ2/KCNJ12/KCNH6/KCNE5/KCNE1/INS/HTR7/HTR2B/HSPB7/HSD11B2/HRC/HCN4/GSTO1/GPR4/GPR37L1/GJC1/GJA5/GCH1/GAS6/FGF13/FERMT2/EXT1/ENPEP/EMP2/ELN/DRD3/DMD/CYP2J2/CXCL12/CXCL10/CTNNA3/COMP/CNR1/CMA1/CEACAM1/CD38…	83	4.16311798979427	Symptomatic_UP_h60
GO:00603372	BP	GO:0060337	type I interferon signaling pathway	18/1203	43/11158	1.49023210724913e-07	7.43511188278295e-05	6.81524772610775e-05	ZBP1/TREX1/STAT2/STAT1/SP100/SAMHD1/OAS3/OAS2/OAS1/MYD88/ISG15/IRF7/IFNB1/IFNAR1/IFITM3/IFITM1/IFI27/ADAR	18	4.12871249187509	Symptomatic_UP_h60
GO:0007601	BP	GO:0007601	visual perception	40/1203	160/11158	2.39295923367675e-07	0.000110862382783053	0.00010161980264516	VAX2/TULP2/TULP1/TH/TACSTD2/SOX14/SLC24A2/RS1/RIMS1/RGS16/RGR/RCVRN/POU6F2/POU4F3/PDE6A/OPN1SW/NRL/NR2E3/MYO3A/MIP/LAMB2/KIFC3/KCNJ10/IRX5/GUCY2F/GUCY2D/GRM8/GPR143/GLRA1/GJC1/CRYGA/CRYBB2/CRYBB1/CRYBA1/CRX/COL2A1/CNGA3/CABP1/BFSP2/ATP8A2	40	3.95521579128198	Symptomatic_UP_h60
GO:0050953	BP	GO:0050953	sensory perception of light stimulus	40/1203	162/11158	3.41013191774503e-07	0.000147454104123295	0.000135160877694203	VAX2/TULP2/TULP1/TH/TACSTD2/SOX14/SLC24A2/RS1/RIMS1/RGS16/RGR/RCVRN/POU6F2/POU4F3/PDE6A/OPN1SW/NRL/NR2E3/MYO3A/MIP/LAMB2/KIFC3/KCNJ10/IRX5/GUCY2F/GUCY2D/GRM8/GPR143/GLRA1/GJC1/CRYGA/CRYBB2/CRYBB1/CRYBA1/CRX/COL2A1/CNGA3/CABP1/BFSP2/ATP8A2	40	3.83134313512782	Symptomatic_UP_h60
GO:00354562	BP	GO:0035456	response to interferon-beta	13/1203	25/11158	3.7418076558501e-07	0.00014794564720478	0.000135611440903095	XAF1/TREX1/STAT1/SHFL/PLSCR1/OAS1/IRF1/IFNB1/IFITM3/IFITM1/IFI16/BST2/AIM2	13	3.82989780794677	Symptomatic_UP_h60
GO:0034762	BP	GO:0034762	regulation of transmembrane transport	80/1203	426/11158	3.87769966463346e-07	0.00014794564720478	0.000135611440903095	TWIST1/TRPC6/TNF/THY1/TACO1/STIMATE/SORBS1/SHANK1/SCN8A/SCN7A/SCN2B/SCN2A/S100A1/RYR2/RRAD/PSEN2/PRKCE/PRKAG2/PLA2G1B/P2RY6/P2RX7/OPRK1/OAZ3/NR4A3/NLGN3/KCNQ4/KCNQ2/KCNK15/KCNJ9/KCNJ8/KCNJ2/KCNJ12/KCNJ10/KCNJ1/KCNIP1/KCNH6/KCNH1/KCNE5/KCNE1/KCND1/KCNC1/KCNB2/KCNA2/JPH3/JPH2/INS/IL1B/HRC/HCN4/GSTO1/GRM5/GPC3/GJA5/GIP/GALR2/FXYD6/FGF21/FGF14/FGF13/F2/ENPP1/DRD4/DRD3/DMD/CXCL9/CXCL10/CRHR1/CDK5/CCL2…	80	3.82989780794677	Symptomatic_UP_h60
GO:00458242	BP	GO:0045824	negative regulation of innate immune response	20/1203	56/11158	6.7003133799878e-07	0.000241434625458894	0.000221306257135504	TYRO3/TRIM21/TREX1/TRAFD1/STAT2/SLAMF8/SERPING1/SAMHD1/PPARG/OAS3/OAS1/NMI/LILRB1/LGALS9/ISG15/INS/IFI16/DHX58/CEACAM1/ADAR	20	3.61720044522722	Symptomatic_UP_h60
GO:00190582	BP	GO:0019058	viral life cycle	56/1203	269/11158	8.26972883016932e-07	0.000282302427328833	0.000258766916525187	ZC3H12A/TYRO3/TRIM5/TRIM38/TRIM31/TRIM25/TRIM22/TRIM21/TNF/TMPRSS4/TMPRSS2/SLC52A1/SIGLEC1/SHFL/RSAD2/PRKN/PML/PLSCR1/OASL/OAS3/OAS2/OAS1/NRP1/NR5A2/MX1/MOG/LY6E/LRRC15/LGALS9/LAMP3/ISG20/ISG15/IFNB1/IFITM3/IFITM1/IFIT5/IFIT1/IFIH1/IFI27/IFI16/GAS6/FCN3/FBXL2/EIF2AK2/DYNLT1/DDX6/CTSL/CLDN9/CIITA/CCL8/CCL2/BST2/AXL/APOE/APOBEC3A/ADAR	56	3.54928538763067	Symptomatic_UP_h60
GO:00192212	BP	GO:0019221	cytokine-mediated signaling pathway	72/1203	379/11158	9.57638120677296e-07	0.000310562042535647	0.000284670531872914	ZBP1/VRK2/TREX1/TRAF3/TNFSF11/TNF/TFF2/STAT2/STAT1/SRC/SPHK1/SP100/SOCS1/SLIT3/SLIT2/SLC1A1/SAMHD1/RIPK2/PRKN/PPARG/OASL/OAS3/OAS2/OAS1/NOL3/NMI/MYD88/MX1/LILRB5/LILRB4/LILRB1/ISG15/IRF7/IRF1/IL36RN/IL22RA1/IL1RN/IL1RL2/IL1RAPL2/IL1B/IL17RC/IL17A/IL15RA/IL13RA2/IFNB1/IFNAR1/IFITM3/IFITM1/IFI27/GHR/GAS6/FCER1G/EXT1/EBI3/CXCL9/CXCL12/CXCL10/CSF1/CEACAM1/CCRL2/CCR1/CCL8/CCL7/CCL21/CCL2/CCL17/CCL11/C…	72	3.50785162563473	Symptomatic_UP_h60
GO:0042391	BP	GO:0042391	regulation of membrane potential	67/1203	345/11158	1.02020148315232e-06	0.000315096515225044	0.000288826966257859	SRC/SLC8A2/SLC4A3/SHANK1/SCN8A/SCN7A/SCN2B/SCN2A/RYR2/RIMS1/PRKN/PANK2/P2RX7/P2RX6/OPRD1/NLGN3/KCNK3/KCNK15/KCNJ8/KCNJ2/KCNJ10/KCNH6/KCNH1/KCNE5/KCNE1/KCNC1/KCNA2/IFI6/HTR3B/HCN4/GRM5/GRM1/GRIN2D/GRIK4/GRIK3/GRIA1/GNA11/GLRA2/GLRA1/GJC1/GJA5/GABRG2/GABRB2/GABRA5/GABRA1/FZD9/FGF14/FGF13/DRD4/DMD/DCN/CTNNA3/CNR1/CHRNE/CHRNB1/CHRNA5/CDK5/CASQ2/CACNA1D/BAK1/ATP1B3/ATP1A3/ATP1A2/ANK2/ADRB1/ACTN2/ABCD1	67	3.50155639983109	Symptomatic_UP_h60
GO:0071805	BP	GO:0071805	potassium ion transmembrane transport	37/1203	151/11158	1.1401382557684e-06	0.000323879008728475	0.000296877264602046	SLC9A3/SLC9A2/SLC24A2/SLC1A3/OPRK1/KCNQ4/KCNQ2/KCNN3/KCNN1/KCNK3/KCNK15/KCNJ9/KCNJ8/KCNJ2/KCNJ12/KCNJ10/KCNJ1/KCNIP1/KCNH6/KCNH1/KCNE5/KCNE1/KCND1/KCNC1/KCNB2/KCNA2/HPN/HCN4/GALR2/CASQ2/CACNA1D/ATP1B3/ATP1A3/ATP1A2/ANK2/ACTN2/ABCB8	37	3.48961719860548	Symptomatic_UP_h60
GO:0034765	BP	GO:0034765	regulation of ion transmembrane transport	68/1203	353/11158	1.14850712315062e-06	0.000323879008728475	0.000296877264602046	TWIST1/TRPC6/THY1/TACO1/STIMATE/SHANK1/SCN8A/SCN7A/SCN2B/SCN2A/S100A1/RYR2/RRAD/PSEN2/PRKCE/P2RY6/P2RX7/OPRK1/NLGN3/KCNQ4/KCNQ2/KCNK15/KCNJ9/KCNJ8/KCNJ2/KCNJ12/KCNJ10/KCNJ1/KCNIP1/KCNH6/KCNH1/KCNE5/KCNE1/KCND1/KCNC1/KCNB2/KCNA2/JPH3/JPH2/HRC/HCN4/GSTO1/GRM5/GJA5/GALR2/FXYD6/FGF14/FGF13/F2/DRD4/DRD3/DMD/CXCL9/CXCL10/CRHR1/CDK5/CCL2/CASQ2/CACNG1/CACNA1E/CACNA1D/CACNA1A/ATP2A1/ATP1B3/ATP1A2/ARC/ANK2…	68	3.48961719860548	Symptomatic_UP_h60
GO:00190792	BP	GO:0019079	viral genome replication	30/1203	111/11158	1.32658625983945e-06	0.000358509936721611	0.000328621017349702	ZC3H12A/TNF/SHFL/RSAD2/PRKN/PLSCR1/OASL/OAS3/OAS2/OAS1/NR5A2/MX1/ISG20/ISG15/IFNB1/IFITM3/IFITM1/IFIT5/IFIT1/IFIH1/IFI27/IFI16/GAS6/FBXL2/EIF2AK2/CCL8/CCL2/BST2/APOBEC3A/ADAR	30	3.44549880260829	Symptomatic_UP_h60
GO:0001764	BP	GO:0001764	neuron migration	32/1203	123/11158	1.48598951029777e-06	0.000385525118551654	0.000353383947543656	TWIST1/TRIM46/SOX14/SEPTIN4/SEMA6A/SEMA3A/SCRT1/PEX13/NTN1/NRP2/NRP1/NKX6-1/NDNF/MARK1/ITGA3/GAS6/FLRT2/FGF13/FEZF2/DISC1/DCX/CXCL12/COL3A1/CELSR1/CDKL5/CDK5R2/CDK5/CCKAR/CAMK2B/AXL/ATOH1/ASTN1	32	3.41394732061435	Symptomatic_UP_h60
GO:00450692	BP	GO:0045069	regulation of viral genome replication	23/1203	74/11158	1.67098442957617e-06	0.000416846346547348	0.000382093929483653	TNF/SHFL/RSAD2/PLSCR1/OASL/OAS3/OAS2/OAS1/NR5A2/MX1/ISG20/ISG15/IFNB1/IFITM3/IFITM1/IFIT5/IFIT1/IFIH1/IFI16/EIF2AK2/BST2/APOBEC3A/ADAR	23	3.38002400052722	Symptomatic_UP_h60
GO:0003015	BP	GO:0003015	heart process	47/1203	218/11158	2.28124641733439e-06	0.00054800608380855	0.000502318899224352	ZC3H12A/WWTR1/TREX1/TNNI3K/TNNI3/TNNI1/TH/SRC/SLC8A2/SLC4A3/SLC1A1/SGCG/SEMA3A/SCN2B/S100A1/RYR2/MYH6/MAP2K6/KCNJ8/KCNJ2/KCNJ12/KCNH6/KCNE5/KCNE1/HSPB7/HRC/HCN4/GSTO1/GJC1/GJA5/GCH1/FGF13/EXT1/DMD/CYP2J2/CTNNA3/CCN2/CASQ2/CACNA1D/BMP10/AVPR1A/ATP2A1/ATP1A3/ATP1A2/ANK2/ADRB1/ADRA1D	47	3.26121462007436	Symptomatic_UP_h60
GO:0006813	BP	GO:0006813	potassium ion transport	39/1203	173/11158	5.35822375260735e-06	0.00124119425926469	0.00113771608100475	SLC9A3/SLC9A2/SLC24A2/SLC1A3/OPRK1/KCNQ4/KCNQ2/KCNN3/KCNN1/KCNK3/KCNK15/KCNJ9/KCNJ8/KCNJ2/KCNJ12/KCNJ10/KCNJ1/KCNIP1/KCNH6/KCNH1/KCNE5/KCNE1/KCND1/KCNC1/KCNB2/KCNA2/HPN/HCN4/GJA5/GALR2/DRD3/CASQ2/CACNA1D/ATP1B3/ATP1A3/ATP1A2/ANK2/ACTN2/ABCB8	39	2.90616024176934	Symptomatic_UP_h60
GO:00465962	BP	GO:0046596	regulation of viral entry into host cell	14/1203	35/11158	6.94147352160801e-06	0.00155022592429168	0.00142098382271117	TRIM5/TRIM38/TRIM31/TRIM25/TRIM22/TRIM21/TMPRSS4/TMPRSS2/LY6E/LGALS9/IFITM3/IFITM1/FCN3/CIITA	14	2.80960500471797	Symptomatic_UP_h60
GO:0008016	BP	GO:0008016	regulation of heart contraction	39/1203	175/11158	7.17033267479965e-06	0.00155022592429168	0.00142098382271117	ZC3H12A/TNNI3K/TNNI3/TH/SLC8A2/SLC4A3/SLC1A1/SEMA3A/SCN2B/S100A1/RYR2/MYH6/KCNJ2/KCNJ12/KCNH6/KCNE5/KCNE1/HSPB7/HRC/HCN4/GSTO1/GJC1/GJA5/GCH1/FGF13/DMD/CYP2J2/CTNNA3/CCN2/CASQ2/CACNA1D/BMP10/AVPR1A/ATP2A1/ATP1A3/ATP1A2/ANK2/ADRB1/ADRA1D	39	2.80960500471797	Symptomatic_UP_h60
GO:00705552	BP	GO:0070555	response to interleukin-1	30/1203	120/11158	7.50917886274373e-06	0.00157111400334696	0.00144013046576491	ZC3H12A/ZBP1/VRK2/TFPI/SRC/SFRP1/RIPK2/PTGIS/MYD88/MAPK11/LGALS9/KMO/IL1RN/IL1RL2/IL1B/IL17A/GHR/GBP2/GBP1/CD40/CD38/CCL8/CCL7/CCL21/CCL2/CCL17/CCL11/CCL1/ANKRD1/ABCC2	30	2.80379230049271	Symptomatic_UP_h60
GO:0060047	BP	GO:0060047	heart contraction	44/1203	208/11158	8.00048661928883e-06	0.0016215986316471	0.00148640619821524	ZC3H12A/TNNI3K/TNNI3/TNNI1/TH/SLC8A2/SLC4A3/SLC1A1/SGCG/SEMA3A/SCN2B/S100A1/RYR2/MYH6/MAP2K6/KCNJ8/KCNJ2/KCNJ12/KCNH6/KCNE5/KCNE1/HSPB7/HRC/HCN4/GSTO1/GJC1/GJA5/GCH1/FGF13/EXT1/DMD/CYP2J2/CTNNA3/CCN2/CASQ2/CACNA1D/BMP10/AVPR1A/ATP2A1/ATP1A3/ATP1A2/ANK2/ADRB1/ADRA1D	44	2.79005663078542	Symptomatic_UP_h60
GO:0072507	BP	GO:0072507	divalent inorganic cation homeostasis	73/1203	412/11158	1.1089107483954e-05	0.00217951367093715	0.00199780794479657	TRPV4/TRPM2/TRPC6/TNNI3/TNFSF11/THY1/TFAP2B/SLC8A2/SLC24A2/SLC1A1/RYR2/PRKN/PRKCE/PML/PLA2G1B/P2RY6/P2RX7/NOL3/NCS1/MT4/MT2A/MT1M/MT1HL1/MCHR1/LPAR4/LPAR1/KCNK3/JPH3/JPH2/HTR2B/HRC/GSTO1/GRM5/GRM1/GRIN2D/GRIA1/GPR4/GPR32/GALR2/FZD9/F2/ESR1/DRD4/DRD3/DMD/DISC1/CXCL9/CXCL12/CXCL10/CTRC/CNR1/CNNM2/CDK5/CD40/CD38/CCRL2/CCR1/CCL8/CCL7/CCL21/CCL11/CCL1/CASQ2/CALCB/CACNA1A/BAK1/AVPR1A/ATP2A1/ATP1A2/APOE…	73	2.66164040253804	Symptomatic_UP_h60
GO:0021855	BP	GO:0021855	hypothalamus cell migration	5/1203	5/11158	1.44600908325815e-05	0.00275847497470952	0.00252850133196348	SEMA3A/NRP2/NRP1/NDNF/FOXB1	5	2.55933095167175	Symptomatic_UP_h60
GO:00713472	BP	GO:0071347	cellular response to interleukin-1	25/1203	95/11158	1.64805177196123e-05	0.00305407536941158	0.00279945756632693	ZC3H12A/ZBP1/VRK2/TFPI/SFRP1/PTGIS/MYD88/MAPK11/KMO/IL1RN/IL1RL2/IL1B/IL17A/GBP2/GBP1/CD40/CCL8/CCL7/CCL21/CCL2/CCL17/CCL11/CCL1/ANKRD1/ABCC2	25	2.51512024949451	Symptomatic_UP_h60
GO:0051924	BP	GO:0051924	regulation of calcium ion transport	42/1203	202/11158	1.98419993069216e-05	0.00357486687513038	0.00327683076273373	TRPC6/THY1/STIMATE/SEMG1/S100A1/RYR2/RRAD/RCVRN/PSEN2/PRKCE/PML/PLA2G1B/PACSIN3/P2RY6/P2RX7/OPRD1/MCHR1/LILRB1/JPH3/JPH2/HRC/GSTO1/FGF14/F2/DRD4/DRD3/DMD/CXCL9/CXCL12/CXCL10/CRHR1/CDK5/CCR1/CCL2/CASQ2/CAMK2B/CACNG1/CACNA1D/BAK1/ATP2A1/ATP1A2/ANK2	42	2.44674012630283	Symptomatic_UP_h60
GO:0030900	BP	GO:0030900	forebrain development	56/1203	301/11158	2.87822187862236e-05	0.0050454451634445	0.0046248071608703	WNT4/VAX2/TYRO3/TNR/TH/TBX19/SRC/SLIT2/SEMA3A/RAC3/POU1F1/PITX1/PEX13/NRP2/NRP1/NR0B1/NDNF/LRP2/LHX5/LHX3/LHX2/KIF1A/KCNC1/HTR5A/HESX1/GHRHR/GHRH/GBX2/FUT1/FOXB1/FGF8/FGF13/FEZF2/EXT1/EPHA5/EMX1/EFNA2/DLX5/DISC1/CXCL12/COL3A1/CNP/CDK6/CDK5R2/CDK5/CCKAR/C21orf91/BMP4/AXL/AVPR2/AVPR1A/ATP1A2/ATOH1/ATF5/ANXA3/ALDH1A2	56	2.2971005096058	Symptomatic_UP_h60
GO:0006816	BP	GO:0006816	calcium ion transport	60/1203	330/11158	3.07220947713168e-05	0.00516384537218879	0.00473333636206279	TRPV4/TRPM2/TRPC6/THY1/STIMATE/SLC8A2/SLC24A2/SEMG1/S100A1/RYR2/RRAD/RCVRN/PSEN2/PRKCE/PML/PLA2G1B/PANX1/PACSIN3/P2RY6/P2RX7/OPRD1/NOL3/NCS1/MCHR1/LILRB1/JPH3/JPH2/HTR2B/HRC/GSTO1/GRIN2D/GJA4/GAS6/FGF14/F2/DRD4/DRD3/DMD/CXCL9/CXCL12/CXCL10/CRHR1/CDK5/CCR1/CCN2/CCL8/CCL21/CCL2/CASQ2/CAMK2B/CACNG1/CACNA1E/CACNA1D/CACNA1A/BSPRY/BAK1/ATP2A1/ATP1A2/ANXA9/ANK2	60	2.28702677086158	Symptomatic_UP_h60
GO:0072503	BP	GO:0072503	cellular divalent inorganic cation homeostasis	69/1203	395/11158	3.10499490464636e-05	0.00516384537218879	0.00473333636206279	TRPV4/TRPM2/TRPC6/TNNI3/THY1/SLC8A2/SLC24A2/SLC1A1/RYR2/PRKCE/PML/PLA2G1B/P2RY6/P2RX7/NOL3/NCS1/MT4/MT2A/MT1M/MT1HL1/MCHR1/LPAR4/LPAR1/KCNK3/JPH3/JPH2/HTR2B/HRC/GSTO1/GRM5/GRM1/GRIN2D/GRIA1/GPR4/GPR32/GALR2/FZD9/F2/ESR1/DRD4/DRD3/DMD/DISC1/CXCL9/CXCL12/CXCL10/CTRC/CNR1/CDK5/CD40/CD38/CCRL2/CCR1/CCL8/CCL7/CCL21/CCL11/CCL1/CASQ2/CALCB/CACNA1A/BAK1/AVPR1A/ATP2A1/ATP1A2/APOE/ANK2/ADRA1D/ADCY8	69	2.28702677086158	Symptomatic_UP_h60
GO:0021536	BP	GO:0021536	diencephalon development	19/1203	65/11158	3.48306168949608e-05	0.00564778452951789	0.00517692958480891	WNT4/TBX19/SEMA3A/POU1F1/PITX1/NRP2/NRP1/NR0B1/NDNF/LHX3/KCNC1/HESX1/GHRHR/GHRH/GBX2/FOXB1/FGF8/BMP4/ALDH1A2	19	2.24812188055158	Symptomatic_UP_h60
GO:00523722	BP	GO:0052372	modulation by symbiont of entry into host	14/1203	40/11158	4.1351957789092e-05	0.0065416780053671	0.00599629929634896	TRIM5/TRIM38/TRIM31/TRIM25/TRIM22/TRIM21/TMPRSS4/TMPRSS2/LY6E/LGALS9/IFITM3/IFITM1/FCN3/CIITA	14	2.18431083653843	Symptomatic_UP_h60
GO:00343412	BP	GO:0034341	response to interferon-gamma	27/1203	112/11158	4.24330170971269e-05	0.00655287021171346	0.00600655841013967	TRIM21/STAT1/SP100/SOCS1/SHFL/PPARG/NMI/LGALS9/KYNU/IRF1/IFITM3/IFITM1/GCH1/GBP2/GBP1/CIITA/CDC42EP4/CD40/CCL8/CCL7/CCL21/CCL2/CCL17/CCL11/CCL1/CALCOCO2/BST2	27	2.18356843373696	Symptomatic_UP_h60
GO:0055074	BP	GO:0055074	calcium ion homeostasis	66/1203	379/11158	5.0768531251052e-05	0.00765778357428659	0.00701935531226296	TRPV4/TRPM2/TRPC6/TNNI3/TNFSF11/THY1/TFAP2B/SLC8A2/SLC24A2/RYR2/PRKCE/PML/PLA2G1B/P2RY6/P2RX7/NOL3/NCS1/MCHR1/LPAR4/LPAR1/KCNK3/JPH3/JPH2/HTR2B/HRC/GSTO1/GRM5/GRM1/GRIN2D/GRIA1/GPR4/GPR32/GALR2/FZD9/F2/ESR1/DRD4/DRD3/DMD/DISC1/CXCL9/CXCL12/CXCL10/CTRC/CNR1/CDK5/CD40/CD38/CCRL2/CCR1/CCL8/CCL7/CCL21/CCL11/CCL1/CASQ2/CALCB/CACNA1A/BAK1/AVPR1A/ATP2A1/ATP1A2/APOE/ANK2/ADRA1D/ADCY8	66	2.11589691192686	Symptomatic_UP_h60
GO:00326082	BP	GO:0032608	interferon-beta production	15/1203	46/11158	5.71028671145889e-05	0.00799452232702319	0.00732802020595403	TRAF3/TLR7/TICAM1/RIPK2/OAS3/OAS2/OAS1/NMI/LILRB1/ISG15/IRF7/IRF1/IFIH1/DHX58/DDX58	15	2.09720748025239	Symptomatic_UP_h60
GO:00326482	BP	GO:0032648	regulation of interferon-beta production	15/1203	46/11158	5.71028671145889e-05	0.00799452232702319	0.00732802020595403	TRAF3/TLR7/TICAM1/RIPK2/OAS3/OAS2/OAS1/NMI/LILRB1/ISG15/IRF7/IRF1/IFIH1/DHX58/DDX58	15	2.09720748025239	Symptomatic_UP_h60
GO:0048245	BP	GO:0048245	eosinophil chemotaxis	8/1203	15/11158	5.72547337269769e-05	0.00799452232702319	0.00732802020595403	SCG2/IL4/CCL8/CCL7/CCL21/CCL2/CCL11/CCL1	8	2.09720748025239	Symptomatic_UP_h60
GO:0006875	BP	GO:0006875	cellular metal ion homeostasis	77/1203	462/11158	5.7931321210313e-05	0.00799452232702319	0.00732802020595403	TRPV4/TRPM2/TRPC6/TNNI3/THY1/SLC8A2/SLC31A1/SLC24A2/SLC1A3/SLC1A1/SCO2/RYR2/PRKCE/PML/PLA2G1B/P2RY6/P2RX7/NOL3/NCS1/MT4/MT2A/MT1M/MT1HL1/MCHR1/LPAR4/LPAR1/KCNK3/KCNJ2/JPH3/JPH2/HTR2B/HRC/GSTO1/GRM5/GRM1/GRIN2D/GRIA1/GPR4/GPR32/GALR2/FZD9/F2/ESR1/DRD4/DRD3/DMD/DISC1/CXCL9/CXCL12/CXCL10/CTRC/CP/CNR1/CLDN16/CDK5/CD40/CD38/CCRL2/CCR1/CCL8/CCL7/CCL21/CCL11/CCL1/CASQ2/CALCB/CACNA1A/BAK1/AVPR1A/ATP2A1/A…	77	2.09720748025239	Symptomatic_UP_h60
GO:00028312	BP	GO:0002831	regulation of response to biotic stimulus	48/1203	253/11158	6.36988837453975e-05	0.00860731166609683	0.00788972139021941	ZC3H12A/ZBP1/TYRO3/TRIM5/TRIM21/TREX1/TRAFD1/TRAF3/STAT2/STAT1/SRC/SOCS1/SLAMF8/SERPING1/SAMHD1/RIPK2/PPARG/PLSCR1/OASL/OAS3/OAS1/NOD1/NMI/MR1/MICB/LILRB1/LGALS9/ISG15/IRF7/IRF1/INS/IL4/IL17A/IFNB1/IFIT1/IFI35/IFI16/HERC5/FGL2/FFAR2/FCGR2B/DHX58/DDX60/DDX58/CEACAM1/APOE/AIM2/ADAR	48	2.06513247118149	Symptomatic_UP_h60
GO:00327282	BP	GO:0032728	positive regulation of interferon-beta production	12/1203	32/11158	6.73281122264141e-05	0.00891204358980656	0.00816904785939391	TLR7/TICAM1/RIPK2/OAS3/OAS2/OAS1/ISG15/IRF7/IRF1/IFIH1/DHX58/DDX58	12	2.05002269798204	Symptomatic_UP_h60
GO:00160322	BP	GO:0016032	viral process	62/1203	354/11158	7.18670137603623e-05	0.00932258902499419	0.00854536618354792	ZC3H12A/TYRO3/TRIM5/TRIM38/TRIM31/TRIM25/TRIM22/TRIM21/TNF/TMPRSS4/TMPRSS2/STAT1/ST3GAL4/SLC52A1/SIGLEC1/SHFL/RSAD2/PRKN/PML/PLSCR1/OASL/OAS3/OAS2/OAS1/NRP1/NR5A2/MX1/MOG/LY6E/LRRC15/LGALS9/LAMP3/ISG20/ISG15/IRF7/IFNB1/IFITM3/IFITM1/IFIT5/IFIT1/IFIH1/IFI27/IFI16/HPN/GAS6/FCN3/FBXL2/EIF2AK2/DYNLT1/DDX6/CTSL/CLDN9/CIITA/CCL8/CCL2/CCL1/CALCOCO2/BST2/AXL/APOE/APOBEC3A/ADAR	62	2.03046346070153	Symptomatic_UP_h60
GO:0006874	BP	GO:0006874	cellular calcium ion homeostasis	64/1203	370/11158	8.07754133601995e-05	0.010272731981456	0.0094162958649826	TRPV4/TRPM2/TRPC6/TNNI3/THY1/SLC8A2/SLC24A2/RYR2/PRKCE/PML/PLA2G1B/P2RY6/P2RX7/NOL3/NCS1/MCHR1/LPAR4/LPAR1/KCNK3/JPH3/JPH2/HTR2B/HRC/GSTO1/GRM5/GRM1/GRIN2D/GRIA1/GPR4/GPR32/GALR2/FZD9/F2/ESR1/DRD4/DRD3/DMD/DISC1/CXCL9/CXCL12/CXCL10/CTRC/CNR1/CDK5/CD40/CD38/CCRL2/CCR1/CCL8/CCL7/CCL21/CCL11/CCL1/CASQ2/CALCB/CACNA1A/BAK1/AVPR1A/ATP2A1/ATP1A2/APOE/ANK2/ADRA1D/ADCY8	64	1.9883140426065	Symptomatic_UP_h60
GO:1901019	BP	GO:1901019	regulation of calcium ion transmembrane transporter activity	19/1203	69/11158	8.59193681533733e-05	0.0107167888815919	0.0098233318083047	STIMATE/S100A1/RYR2/RRAD/P2RY6/JPH3/JPH2/HRC/GSTO1/FGF14/DRD4/DRD3/DMD/CRHR1/CDK5/CASQ2/ATP2A1/ATP1A2/ANK2	19	1.96993532470997	Symptomatic_UP_h60
GO:0007610	BP	GO:0007610	behavior	77/1203	468/11158	8.97825840081711e-05	0.0109873554693773	0.0100713413004598	UCHL1/TNR/TMOD2/TH/TBX1/TACO1/SRPX2/SLURP1/SLC8A2/SLC6A4/SLC2A4/SLC24A2/SLC1A3/SLC1A1/SHANK1/SCN2A/REN/PYY/PRKN/PRKCG/PRKCE/PEX13/OPRK1/OPRD1/NTF3/NRXN2/NR4A3/NLGN3/MUSK/MCHR1/KCNJ10/KCNA2/JPH3/ITGA3/INS/HTR2B/HOXD10/HOXB8/GRM5/GRM1/GRIN2D/GRIA1/GLRA1/GIP/GHRHR/GHRH/GDF15/GALR2/GABRG2/GABRA5/FZD9/FOXB1/FIG4/FGF13/FEZF2/EXT1/ETV1/DRD4/DRD3/DDO/CXCL12/CNR1/CNP/CHRNB1/CHRNA5/CDK5/CCL11/AVPR1A/ATXN3L…	77	1.95910682470677	Symptomatic_UP_h60
GO:0006936	BP	GO:0006936	muscle contraction	53/1203	292/11158	9.21463610078506e-05	0.0110678018054985	0.0101450808376675	ZC3H12A/TRPV4/TNNI3K/TNNI3/TNNI1/TMOD2/SPHK1/SMTN/SCNN1B/SCN7A/SCN2B/RYR2/PGAM2/P2RX6/MYOF/MYH8/MYH6/MYH2/MYH13/MYBPC2/MAP2K6/KCNJ8/KCNJ2/KCNJ12/KCNE5/KCNE1/KCNB2/HTR7/HTR2B/HRC/HCN4/GSTO1/GLRA1/GJC1/GJA5/GALR2/FGF13/DMD/CTNNA3/COMP/CKMT2/CHRNE/CHRNB1/CD38/CCN2/CASQ2/CACNA1D/BMP10/ATP8A2/ATP2A1/ATP1A2/ANK2/ACTN2	53	1.95593862650516	Symptomatic_UP_h60
GO:0022898	BP	GO:0022898	regulation of transmembrane transporter activity	39/1203	195/11158	9.48999534203511e-05	0.0111912926888072	0.0102582763046535	TWIST1/TRPC6/TACO1/STIMATE/SHANK1/SCN2B/S100A1/RYR2/RRAD/PRKCE/P2RY6/NLGN3/KCNE5/KCNE1/KCNC1/JPH3/JPH2/INS/HRC/GSTO1/GRM5/GALR2/FXYD6/FGF14/FGF13/DRD4/DRD3/DMD/CRHR1/CDK5/CCL2/CASQ2/CACNA1D/ATP2A1/ATP1B3/ATP1A2/ARC/ANK2/ACTN2	39	1.95111974589427	Symptomatic_UP_h60
GO:00028322	BP	GO:0002832	negative regulation of response to biotic stimulus	22/1203	87/11158	9.98655342149894e-05	0.0115665688378289	0.0106022657377117	TYRO3/TRIM21/TREX1/TRAFD1/STAT2/SLAMF8/SERPING1/SAMHD1/PPARG/OAS3/OAS1/NMI/MICB/LILRB1/LGALS9/ISG15/INS/IFI16/FGL2/DHX58/CEACAM1/ADAR	22	1.93679545313087	Symptomatic_UP_h60
GO:1903522	BP	GO:1903522	regulation of blood circulation	42/1203	217/11158	0.000113057131056138	0.0128647114391248	0.0117921823860585	ZC3H12A/TNNI3K/TNNI3/TH/SLC8A2/SLC4A3/SLC1A1/SEMA3A/SCN2B/S100A1/RYR2/MYH6/KCNJ2/KCNJ12/KCNH6/KCNE5/KCNE1/HSPB7/HRC/HCN4/GSTO1/GJC1/GJA5/GCH1/FGF13/DMD/CYP2J2/CTNNA3/CD38/CCN2/CASQ2/CACNA1D/BMPR2/BMP10/AVPR2/AVPR1A/ATP2A1/ATP1A3/ATP1A2/ANK2/ADRB1/ADRA1D	42	1.89059995075183	Symptomatic_UP_h60
GO:0010959	BP	GO:0010959	regulation of metal ion transport	55/1203	310/11158	0.000127986385549332	0.0141376123831257	0.0129589617702734	TRPC6/THY1/STIMATE/SIK1/SEMG1/SCN2B/S100A1/RYR2/RRAD/RCVRN/PSEN2/PRKCE/PML/PLA2G1B/PACSIN3/P2RY6/P2RX7/OPRK1/OPRD1/MCHR1/LILRB1/KCNJ2/KCNIP1/KCNE5/KCNE1/KCNC1/JPH3/JPH2/HRC/GSTO1/GALR2/FXYD6/FGF14/FGF13/F2/DRD4/DRD3/DMD/CXCL9/CXCL12/CXCL10/CRHR1/CDK5/CCR1/CCL2/CASQ2/CAMK2B/CACNG1/CACNA1D/BAK1/ATP2A1/ATP1B3/ATP1A2/ANK2/ACTN2	55	1.84962392974625	Symptomatic_UP_h60
GO:0006941	BP	GO:0006941	striated muscle contraction	32/1203	151/11158	0.00012860301119402	0.0141376123831257	0.0129589617702734	ZC3H12A/TRPV4/TNNI3K/TNNI3/TNNI1/SCN2B/RYR2/PGAM2/MYH8/MYH6/MAP2K6/KCNJ8/KCNJ2/KCNE5/KCNE1/HRC/HCN4/GSTO1/GJC1/GJA5/FGF13/DMD/CTNNA3/CHRNB1/CCN2/CASQ2/CACNA1D/BMP10/ATP8A2/ATP2A1/ATP1A2/ANK2	32	1.84962392974625	Symptomatic_UP_h60
GO:0060048	BP	GO:0060048	cardiac muscle contraction	27/1203	120/11158	0.000149730775264618	0.0156761781293821	0.0143692575222341	ZC3H12A/TNNI3K/TNNI3/TNNI1/SCN2B/RYR2/MYH6/MAP2K6/KCNJ8/KCNJ2/KCNE5/KCNE1/HRC/HCN4/GSTO1/GJC1/GJA5/FGF13/DMD/CTNNA3/CCN2/CASQ2/CACNA1D/BMP10/ATP2A1/ATP1A2/ANK2	27	1.80475981025083	Symptomatic_UP_h60
GO:1904064	BP	GO:1904064	positive regulation of cation transmembrane transport	27/1203	120/11158	0.000149730775264618	0.0156761781293821	0.0143692575222341	THY1/STIMATE/S100A1/RYR2/P2RY6/OPRK1/NLGN3/KCNJ2/KCNE5/KCNE1/KCNC1/JPH2/GSTO1/GALR2/FGF14/F2/DRD4/DMD/CXCL9/CXCL10/CDK5/CCL2/ATP2A1/ATP1B3/ARC/ANK2/ACTN2	27	1.80475981025083	Symptomatic_UP_h60
GO:0055117	BP	GO:0055117	regulation of cardiac muscle contraction	18/1203	66/11158	0.000149849374656443	0.0156761781293821	0.0143692575222341	ZC3H12A/TNNI3K/TNNI3/RYR2/KCNJ2/HRC/HCN4/GSTO1/GJA5/FGF13/DMD/CTNNA3/CCN2/CASQ2/BMP10/ATP2A1/ATP1A2/ANK2	18	1.80475981025083	Symptomatic_UP_h60
GO:0034767	BP	GO:0034767	positive regulation of ion transmembrane transport	29/1203	133/11158	0.000155700657345015	0.0158942531532241	0.0145691516642176	TRPC6/THY1/STIMATE/S100A1/RYR2/P2RY6/P2RX7/OPRK1/NLGN3/KCNJ2/KCNE5/KCNE1/KCNC1/JPH2/GSTO1/GALR2/FGF14/F2/DRD4/DMD/CXCL9/CXCL10/CDK5/CCL2/ATP2A1/ATP1B3/ARC/ANK2/ACTN2	29	1.7987598741068	Symptomatic_UP_h60
GO:0051480	BP	GO:0051480	regulation of cytosolic calcium ion concentration	53/1203	298/11158	0.000158277242223778	0.0158942531532241	0.0145691516642176	TRPV4/TRPM2/TRPC6/THY1/SLC8A2/SLC24A2/RYR2/PRKCE/PML/PLA2G1B/P2RY6/P2RX7/NOL3/NCS1/MCHR1/LPAR4/LPAR1/KCNK3/JPH3/JPH2/HTR2B/HRC/GSTO1/GRM5/GRM1/GRIN2D/GRIA1/GPR4/GPR32/GALR2/FZD9/F2/ESR1/DRD3/DMD/CXCL9/CXCL10/CNR1/CDK5/CD38/CCRL2/CCR1/CCL21/CCL1/CASQ2/CALCB/CACNA1A/BAK1/AVPR1A/ATP1A2/ANK2/ADRA1D/ADCY8	53	1.7987598741068	Symptomatic_UP_h60
GO:0032412	BP	GO:0032412	regulation of ion transmembrane transporter activity	37/1203	186/11158	0.000159285608226883	0.0158942531532241	0.0145691516642176	TRPC6/TACO1/STIMATE/SHANK1/SCN2B/S100A1/RYR2/RRAD/PRKCE/P2RY6/NLGN3/KCNE5/KCNE1/KCNC1/JPH3/JPH2/HRC/GSTO1/GRM5/GALR2/FXYD6/FGF14/FGF13/DRD4/DRD3/DMD/CRHR1/CDK5/CCL2/CASQ2/CACNA1D/ATP2A1/ATP1B3/ATP1A2/ARC/ANK2/ACTN2	37	1.7987598741068	Symptomatic_UP_h60
GO:19039012	BP	GO:1903901	negative regulation of viral life cycle	9/1203	21/11158	0.000168174817853553	0.0163589127504316	0.0149950726608627	TRIM5/TRIM31/TRIM25/LY6E/IFITM3/IFITM1/FCN3/CIITA/BST2	9	1.78624556387857	Symptomatic_UP_h60
GO:0032409	BP	GO:0032409	regulation of transporter activity	40/1203	207/11158	0.000168986610280438	0.0163589127504316	0.0149950726608627	TWIST1/TRPC6/TACO1/STIMATE/SHANK1/SCN2B/S100A1/RYR2/RRAD/PRKCE/PPARG/P2RY6/NLGN3/KCNE5/KCNE1/KCNC1/JPH3/JPH2/INS/HRC/GSTO1/GRM5/GALR2/FXYD6/FGF14/FGF13/DRD4/DRD3/DMD/CRHR1/CDK5/CCL2/CASQ2/CACNA1D/ATP2A1/ATP1B3/ATP1A2/ARC/ANK2/ACTN2	40	1.78624556387857	Symptomatic_UP_h60
GO:0060560	BP	GO:0060560	developmental growth involved in morphogenesis	38/1203	194/11158	0.000182380527763242	0.0173958838687116	0.0159455916533559	WNT11/TRIM46/TNR/SLIT3/SLIT2/SFRP1/SEMA6A/SEMA3D/SEMA3A/RIMS1/PRKN/POU4F3/POSTN/NTN1/NRP2/NRP1/NLGN3/NKX6-1/MAP3K13/MAP2/MAG/LHX2/LAMB2/HOXD13/FGF13/EXT1/ESR1/EMX1/DISC1/CXCL12/CSF1/CPNE6/CDKL5/CDK5/CCL11/BMPR2/BMP4/APOE	38	1.7595535002563	Symptomatic_UP_h60
GO:0043270	BP	GO:0043270	positive regulation of ion transport	43/1203	229/11158	0.000191344153538044	0.0179863504325762	0.0164868311088158	TRPC6/TNFSF11/THY1/STIMATE/SLC6A4/S100A1/RYR2/RAB3B/PLA2G4A/PLA2G1B/P2RY6/P2RX7/OPRK1/NLGN3/MCHR1/MAP2K6/KMO/KCNJ2/KCNE5/KCNE1/KCNC1/JPH2/IL1B/GSTO1/GALR2/FGF14/F2/DRD4/DMD/CXCL9/CXCL12/CXCL10/CDK5/CCR1/CCL2/CACNA1D/BAK1/AVPR1A/ATP2A1/ATP1B3/ARC/ANK2/ACTN2	43	1.74505694937182	Symptomatic_UP_h60
GO:0035249	BP	GO:0035249	synaptic transmission, glutamatergic	19/1203	73/11158	0.000194457112823869	0.0180178404825088	0.0165156958380333	TNR/TNF/PRKN/NLGN3/NAPA/KMO/GRM8/GRM5/GRM1/GRIK4/GRIK3/EXT1/DRD3/DISC1/DGKI/CNR1/CDK5/CCL2/ATP1A2	19	1.74429726234316	Symptomatic_UP_h60
GO:0035637	BP	GO:0035637	multicellular organismal signaling	29/1203	135/11158	0.000204618019379614	0.018692288361918	0.0171339150994227	TYMP/TNR/TNNI3K/SLC8A2/SLC4A3/SCN8A/SCN7A/SCN2B/SCN2A/RYR2/MAG/KCNJ2/KCNH6/KCNE5/KCNE1/KCNA2/HRC/HCN4/GLRA1/GJC1/GJA5/CTNNA3/CASQ2/CACNA1D/AVPR1A/ATP2A1/ATP1A3/ATP1A2/ANK2	29	1.72833752782835	Symptomatic_UP_h60
GO:0086070	BP	GO:0086070	SA node cell to atrial cardiac muscle cell communication	6/1203	10/11158	0.00022199332442104	0.0199978986415954	0.0183306768469303	RYR2/HCN4/GJC1/GJA5/CACNA1D/ANK2	6	1.69901563715131	Symptomatic_UP_h60
GO:00985862	BP	GO:0098586	cellular response to virus	18/1203	68/11158	0.000226118971323545	0.020050236979841	0.0183786517458075	ZC3H12A/TLR7/OASL/OAS3/OAS1/MAPK11/LGALS9/IRF7/IFNB1/IFIH1/IFI6/EXT1/DHX58/DDX60/DDX58/CXCL10/CLPB/ADAR	18	1.69788048995507	Symptomatic_UP_h60
GO:00324812	BP	GO:0032481	positive regulation of type I interferon production	14/1203	46/11158	0.000229988587084175	0.020050236979841	0.0183786517458075	TLR7/TICAM1/STAT1/RIPK2/OAS3/OAS2/OAS1/MYD88/ISG15/IRF7/IRF1/IFIH1/DHX58/DDX58	14	1.69788048995507	Symptomatic_UP_h60
GO:0045926	BP	GO:0045926	negative regulation of growth	40/1203	210/11158	0.000231848253698439	0.020050236979841	0.0183786517458075	WWC1/WNT11/TRIM46/TP73/TNR/TMPRSS4/STK3/SOX17/SLIT3/SLIT2/SLC6A4/SFRP1/SEMA6A/SEMA3D/SEMA3A/PML/PLAC8/NTN1/NRP1/MT2A/MT1M/MAPK11/MAP2/MAG/GPC3/GDF9/GDF15/FRZB/FGFR3/FGF13/ESR2/ENPP1/CDK5/CCDC85B/BST2/BMPR2/BMP4/BMP10/ADRB1/ACVRL1	40	1.69788048995507	Symptomatic_UP_h60
GO:0006942	BP	GO:0006942	regulation of striated muscle contraction	20/1203	80/11158	0.000240619343665317	0.0205349613554375	0.0188229647232924	ZC3H12A/TRPV4/TNNI3K/TNNI3/TNNI1/RYR2/KCNJ2/HRC/HCN4/GSTO1/GJA5/FGF13/DMD/CTNNA3/CCN2/CASQ2/BMP10/ATP2A1/ATP1A2/ANK2	20	1.68750611010451	Symptomatic_UP_h60
GO:00701062	BP	GO:0070106	interleukin-27-mediated signaling pathway	5/1203	7/11158	0.000251799552990326	0.0206963927650068	0.018970937620585	STAT1/OASL/OAS2/OAS1/MX1	5	1.68410534240629	Symptomatic_UP_h60
GO:2000669	BP	GO:2000669	negative regulation of dendritic cell apoptotic process	5/1203	7/11158	0.000251799552990326	0.0206963927650068	0.018970937620585	LILRB1/GAS6/CXCL12/CCL21/AXL	5	1.68410534240629	Symptomatic_UP_h60
GO:0007188	BP	GO:0007188	adenylate cyclase-modulating G protein-coupled receptor signaling pathway	38/1203	197/11158	0.000252639449324291	0.0206963927650068	0.018970937620585	VIPR2/SCTR/OPRK1/OPRD1/MCHR1/MC5R/LPAR1/INSL3/HTR5A/GRM8/GRM5/GRM1/GRIK3/GPR4/GPR37L1/GPR3/GPR161/GNAT3/GNAL/GNA11/GIP/GHRHR/GHRH/GALR2/DRD4/DRD3/CXCL9/CXCL10/CRHR2/CRHR1/CNR1/CHRM4/CALCB/CACNA1D/AVPR2/ADRB1/ADRA1D/ADCY8	38	1.68410534240629	Symptomatic_UP_h60
GO:0050905	BP	GO:0050905	neuromuscular process	25/1203	111/11158	0.000255274656367645	0.0206963927650068	0.018970937620585	UCHL1/TNR/TNNI3/TNNI1/SLURP1/SLC1A3/SHANK1/RAC3/PRKN/POU4F3/MYH8/KCNJ2/KCNH1/JPH3/HOXD10/GSTO1/GRIN2D/GLRA1/GCH1/DRD3/DMD/COMP/CHRNB1/ATP8A2/ATP2A1	25	1.68410534240629	Symptomatic_UP_h60
GO:0010721	BP	GO:0010721	negative regulation of cell development	31/1203	150/11158	0.000261662807529778	0.0209524070325696	0.0192056080172604	TRPC6/TRIM46/TNR/TNF/TLX2/THY1/TACSTD2/SEMA6A/SEMA3D/SEMA3A/POSTN/PAEP/NTN1/NRP1/NKX6-1/MELTF/MAP2/MAG/LILRB1/LHX2/IL1B/GPR37L1/GORASP1/GBP1/FRZB/FGF13/F2/DYNLT1/DRD3/CDK5/CCL11	31	1.67876607766597	Symptomatic_UP_h60
GO:0048675	BP	GO:0048675	axon extension	24/1203	105/11158	0.000266108809443056	0.021048557781069	0.0192937426923541	TRIM46/TNR/SLIT3/SLIT2/SEMA6A/SEMA3D/SEMA3A/POU4F3/NTN1/NRP2/NRP1/NLGN3/NKX6-1/MAP3K13/MAP2/MAG/LHX2/LAMB2/DISC1/CXCL12/CDKL5/CDK5/BMPR2/APOE	24	1.67677765608395	Symptomatic_UP_h60
GO:00324792	BP	GO:0032479	regulation of type I interferon production	19/1203	75/11158	0.000284228952815667	0.0218176017476226	0.0199986715793649	TRIM21/TREX1/TRAF3/TLR7/TICAM1/STAT1/RIPK2/OAS3/OAS2/OAS1/NMI/MYD88/LILRB1/ISG15/IRF7/IRF1/IFIH1/DHX58/DDX58	19	1.66119298999958	Symptomatic_UP_h60
GO:00326062	BP	GO:0032606	type I interferon production	19/1203	75/11158	0.000284228952815667	0.0218176017476226	0.0199986715793649	TRIM21/TREX1/TRAF3/TLR7/TICAM1/STAT1/RIPK2/OAS3/OAS2/OAS1/NMI/MYD88/LILRB1/ISG15/IRF7/IRF1/IFIH1/DHX58/DDX58	19	1.66119298999958	Symptomatic_UP_h60
GO:0061337	BP	GO:0061337	cardiac conduction	20/1203	81/11158	0.000287707621170567	0.0218176017476226	0.0199986715793649	TNNI3K/SLC8A2/SLC4A3/SCN2B/RYR2/KCNJ2/KCNH6/KCNE5/KCNE1/HRC/HCN4/GJC1/GJA5/CTNNA3/CASQ2/CACNA1D/ATP2A1/ATP1A3/ATP1A2/ANK2	20	1.66119298999958	Symptomatic_UP_h60
GO:0072677	BP	GO:0072677	eosinophil migration	8/1203	18/11158	0.000289286733008872	0.0218176017476226	0.0199986715793649	SCG2/IL4/CCL8/CCL7/CCL21/CCL2/CCL11/CCL1	8	1.66119298999958	Symptomatic_UP_h60
GO:0034764	BP	GO:0034764	positive regulation of transmembrane transport	35/1203	178/11158	0.00029888942603577	0.0222827220375633	0.0204250148608594	TRPC6/THY1/STIMATE/SORBS1/S100A1/RYR2/P2RY6/P2RX7/OPRK1/NR4A3/NLGN3/KCNJ2/KCNE5/KCNE1/KCNC1/JPH2/INS/GSTO1/GPC3/GIP/GALR2/FGF21/FGF14/F2/DRD4/DMD/CXCL9/CXCL10/CDK5/CCL2/ATP2A1/ATP1B3/ARC/ANK2/ACTN2	35	1.65203175722882	Symptomatic_UP_h60
GO:0060078	BP	GO:0060078	regulation of postsynaptic membrane potential	25/1203	113/11158	0.000341593034896739	0.0249715464804202	0.0228896724153096	SLC8A2/SHANK1/RIMS1/P2RX7/P2RX6/NLGN3/GRM5/GRM1/GRIN2D/GRIK4/GRIK3/GRIA1/GLRA2/GLRA1/GABRG2/GABRB2/GABRA5/GABRA1/FGF14/DRD4/CHRNE/CHRNB1/CHRNA5/CDK5/ADRB1	25	1.60255456108816	Symptomatic_UP_h60
GO:0032414	BP	GO:0032414	positive regulation of ion transmembrane transporter activity	20/1203	82/11158	0.000342656126542922	0.0249715464804202	0.0228896724153096	TRPC6/STIMATE/S100A1/RYR2/P2RY6/NLGN3/KCNC1/JPH2/GSTO1/GALR2/FGF14/DRD4/DMD/CDK5/CCL2/ATP2A1/ATP1B3/ARC/ANK2/ACTN2	20	1.60255456108816	Symptomatic_UP_h60
GO:0031589	BP	GO:0031589	cell-substrate adhesion	53/1203	308/11158	0.000368414903150774	0.0263270076633691	0.024132129003799	WNT4/VTN/TYRO3/TRIP6/THY1/TACSTD2/SRC/SORBS1/SMAD6/SIGLEC1/SFRP1/RREB1/RRAS/RIN2/RAC3/PRKCE/POSTN/PDPN/ONECUT2/NRP1/NDNF/MUC4/MSLN/MELTF/LAMB2/ITGA7/ITGA3/HPSE/HOXD3/GCNT2/GBP1/GAS6/FUT1/FERMT2/FAT2/EMP2/EMILIN1/DUSP3/DMP1/DISC1/CSF1/COL3A1/COL17A1/CDK6/CDK5/CCN2/CCL21/AXL/ATXN3L/APOD/ANTXR1/ACVRL1/ACTN2	53	1.57959850014718	Symptomatic_UP_h60
GO:00327221	BP	GO:0032722	positive regulation of chemokine production	16/1203	59/11158	0.000369373681370118	0.0263270076633691	0.024132129003799	TWIST1/TRPV4/TNF/TLR7/TICAM1/RIPK2/POSTN/OAS3/OAS1/MYD88/LGALS9/IL1B/IL17A/FFAR2/EIF2AK2/CHIA	16	1.57959850014718	Symptomatic_UP_h60
GO:0070588	BP	GO:0070588	calcium ion transmembrane transport	43/1203	236/11158	0.000377091289404546	0.0265849359030205	0.0243685538049986	TRPV4/TRPM2/TRPC6/THY1/STIMATE/SLC8A2/SLC24A2/S100A1/RYR2/RRAD/PSEN2/PRKCE/PANX1/P2RY6/P2RX7/NOL3/NCS1/JPH3/JPH2/HTR2B/HRC/GSTO1/GRIN2D/GAS6/FGF14/F2/DRD4/DRD3/DMD/CXCL9/CXCL10/CRHR1/CDK5/CCL21/CASQ2/CACNG1/CACNA1E/CACNA1D/CACNA1A/ATP2A1/ATP1A2/ANXA9/ANK2	43	1.57536438244396	Symptomatic_UP_h60
GO:0021988	BP	GO:0021988	olfactory lobe development	9/1203	23/11158	0.000382897933126374	0.0267040429490071	0.0244777309145191	SLIT2/SEMA3A/LHX2/FUT1/EXT1/EFNA2/DLX5/ATP1A2/ATF5	9	1.5734229821739	Symptomatic_UP_h60
GO:00507772	BP	GO:0050777	negative regulation of immune response	32/1203	160/11158	0.000389661815448526	0.0268866652659483	0.0246451280364309	ZC3H12A/TYRO3/TRIM21/TREX1/TRAFD1/STAT2/SRC/SLAMF8/SERPING1/SAMHD1/RHBDF2/PPARG/PARP3/OAS3/OAS1/NMI/MICB/LILRB4/LILRB1/LGALS9/ISG15/INS/IL4/IL13RA2/IFNB1/IFI16/FGL2/FCGR2B/DHX58/COL3A1/CEACAM1/ADAR	32	1.57046305967356	Symptomatic_UP_h60
GO:0070252	BP	GO:0070252	actin-mediated cell contraction	20/1203	83/11158	0.000406537500569406	0.0277558129336123	0.0254418149940832	SCN2B/RYR2/PDPN/MYH8/MYH6/MYH2/KCNJ8/KCNJ2/KCNE5/KCNE1/HCN4/GJC1/GJA5/FGF13/EMP2/CTNNA3/CACNA1D/ATP2A1/ATP1A2/ANK2	20	1.55664604819479	Symptomatic_UP_h60
GO:0097048	BP	GO:0097048	dendritic cell apoptotic process	6/1203	11/11158	0.000443829493449007	0.0296770937578377	0.0272029189256646	LILRB1/LGALS9/GAS6/CXCL12/CCL21/AXL	6	1.52757863124791	Symptomatic_UP_h60
GO:2000668	BP	GO:2000668	regulation of dendritic cell apoptotic process	6/1203	11/11158	0.000443829493449007	0.0296770937578377	0.0272029189256646	LILRB1/LGALS9/GAS6/CXCL12/CCL21/AXL	6	1.52757863124791	Symptomatic_UP_h60
GO:00465972	BP	GO:0046597	negative regulation of viral entry into host cell	8/1203	19/11158	0.000452713313768833	0.0299622301337209	0.0274642835248804	TRIM5/TRIM31/TRIM25/LY6E/IFITM3/IFITM1/FCN3/CIITA	8	1.52342586457994	Symptomatic_UP_h60
GO:00019602	BP	GO:0001960	negative regulation of cytokine-mediated signaling pathway	14/1203	49/11158	0.000475353233669798	0.0310977364005244	0.0285051228054209	TREX1/STAT2/SLIT3/SLIT2/SAMHD1/PPARG/OAS3/OAS1/NOL3/ISG15/IL36RN/IL1RN/GAS6/ADAR	14	1.5072712220516	Symptomatic_UP_h60
GO:0030534	BP	GO:0030534	adult behavior	24/1203	109/11158	0.000479459395629423	0.0310977364005244	0.0285051228054209	UCHL1/SLC1A1/SHANK1/PRKN/OPRK1/OPRD1/NRXN2/NLGN3/KCNJ10/HOXD10/HOXB8/GRIN2D/GLRA1/GIP/GABRG2/DRD4/DRD3/CXCL12/CNP/CHRNB1/CHRNA5/CDK5/ATP1A2/AGRP	24	1.5072712220516	Symptomatic_UP_h60
GO:1903169	BP	GO:1903169	regulation of calcium ion transmembrane transport	26/1203	122/11158	0.000486287941608112	0.031228352369012	0.0286248493403087	THY1/STIMATE/S100A1/RYR2/RRAD/PSEN2/PRKCE/P2RY6/JPH3/JPH2/HRC/GSTO1/FGF14/F2/DRD4/DRD3/DMD/CXCL9/CXCL10/CRHR1/CDK5/CASQ2/CACNG1/ATP2A1/ATP1A2/ANK2	26	1.50545092886371	Symptomatic_UP_h60
GO:00607592	BP	GO:0060759	regulation of response to cytokine stimulus	25/1203	116/11158	0.000519173234473763	0.0330133097921257	0.0302609951321756	ZBP1/VRK2/TREX1/STAT2/SPHK1/SOCS1/SLIT3/SLIT2/SAMHD1/RIPK2/PRKN/PPARG/OAS3/OAS1/NOL3/ISG15/IRF7/IL36RN/IL1RN/IFIH1/GAS6/DDX58/CSF1/AXL/ADAR	25	1.48131093273123	Symptomatic_UP_h60
GO:0007204	BP	GO:0007204	positive regulation of cytosolic calcium ion concentration	47/1203	269/11158	0.000549400242059554	0.0342701278341719	0.0314130324435469	TRPV4/TRPM2/TRPC6/THY1/SLC8A2/SLC24A2/RYR2/PRKCE/PML/PLA2G1B/P2RY6/P2RX7/NOL3/MCHR1/LPAR4/LPAR1/JPH3/JPH2/HTR2B/HRC/GSTO1/GRM1/GRIN2D/GPR4/GPR32/GALR2/F2/ESR1/DRD3/DMD/CXCL9/CXCL10/CNR1/CDK5/CD38/CCRL2/CCR1/CCL21/CCL1/CASQ2/CACNA1A/BAK1/AVPR1A/ATP1A2/ANK2/ADRA1D/ADCY8	47	1.46508427556512	Symptomatic_UP_h60
GO:0002027	BP	GO:0002027	regulation of heart rate	21/1203	91/11158	0.000549539878721001	0.0342701278341719	0.0314130324435469	TNNI3K/SLC1A1/SEMA3A/SCN2B/RYR2/MYH6/KCNJ2/KCNH6/KCNE5/KCNE1/HRC/HCN4/GCH1/DMD/CTNNA3/CASQ2/CACNA1D/AVPR1A/ANK2/ADRB1/ADRA1D	21	1.46508427556512	Symptomatic_UP_h60
GO:2001257	BP	GO:2001257	regulation of cation channel activity	26/1203	123/11158	0.000554789303513421	0.0342701278341719	0.0314130324435469	STIMATE/SHANK1/S100A1/RRAD/P2RY6/NLGN3/KCNE5/KCNE1/KCNC1/JPH3/JPH2/HRC/GSTO1/GALR2/FGF14/FGF13/DRD4/DRD3/DMD/CRHR1/CDK5/CCL2/CASQ2/ARC/ANK2/ACTN2	26	1.46508427556512	Symptomatic_UP_h60
GO:0044344	BP	GO:0044344	cellular response to fibroblast growth factor stimulus	20/1203	85/11158	0.000565945373933034	0.0345822382537013	0.031699122264457	WNT4/TBX1/SFRP1/POSTN/NGFR/NDNF/GPC1/FLRT2/FGFR4/FGFR3/FGFBP1/FGF8/FGF3/FGF21/FGF18/FGF17/FGF16/EXT1/CCN2/CCL2	20	1.46114690146771	Symptomatic_UP_h60
GO:0021983	BP	GO:0021983	pituitary gland development	12/1203	39/11158	0.000570505626448664	0.0345822382537013	0.031699122264457	WNT4/TBX19/POU1F1/PITX1/NR0B1/LHX3/HESX1/GHRHR/GHRH/FGF8/BMP4/ALDH1A2	12	1.46114690146771	Symptomatic_UP_h60
GO:0051928	BP	GO:0051928	positive regulation of calcium ion transport	23/1203	104/11158	0.000583801980392576	0.0350605522669097	0.0321375593104997	TRPC6/THY1/STIMATE/S100A1/RYR2/PLA2G1B/P2RY6/P2RX7/MCHR1/JPH2/GSTO1/FGF14/F2/CXCL9/CXCL12/CXCL10/CDK5/CCR1/CCL2/CACNA1D/BAK1/ATP2A1/ANK2	23	1.45518124726726	Symptomatic_UP_h60
GO:0045117	BP	GO:0045117	azole transmembrane transport	5/1203	8/11158	0.000611692794838123	0.0362480636459827	0.0332260680449406	SLC44A4/SLC38A7/SLC28A2/SLC28A1/SLC19A3	5	1.44071518827439	Symptomatic_UP_h60
GO:0060687	BP	GO:0060687	regulation of branching involved in prostate gland morphogenesis	4/1203	5/11158	0.000614752852460391	0.0362480636459827	0.0332260680449406	SFRP1/HOXD13/ESR1/BMP4	4	1.44071518827439	Symptomatic_UP_h60
GO:00450882	BP	GO:0045088	regulation of innate immune response	33/1203	171/11158	0.000621649507795104	0.0363244928608923	0.0332961253677264	ZBP1/TYRO3/TRIM5/TRIM21/TREX1/TRAFD1/STAT2/SRC/SOCS1/SLAMF8/SERPING1/SAMHD1/PPARG/PLSCR1/OAS3/OAS1/NMI/LILRB1/LGALS9/ISG15/IRF7/IRF1/INS/IFNB1/IFI35/IFI16/FFAR2/FCGR2B/DHX58/CEACAM1/APOE/AIM2/ADAR	33	1.43980044032667	Symptomatic_UP_h60
GO:1990138	BP	GO:1990138	neuron projection extension	29/1203	144/11158	0.000636533380112296	0.0364813183148639	0.033439876307245	TRIM46/TNR/SLIT3/SLIT2/SEMA6A/SEMA3D/SEMA3A/RIMS1/PRKN/POU4F3/POSTN/NTN1/NRP2/NRP1/NLGN3/NKX6-1/MAP3K13/MAP2/MAG/LHX2/LAMB2/EMX1/DISC1/CXCL12/CPNE6/CDKL5/CDK5/BMPR2/APOE	29	1.43792947608579	Symptomatic_UP_h60
GO:0048640	BP	GO:0048640	negative regulation of developmental growth	21/1203	92/11158	0.000641207259928227	0.0364813183148639	0.033439876307245	WWC1/TRIM46/TP73/TNR/STK3/SLC6A4/SEMA6A/SEMA3D/SEMA3A/PLAC8/NTN1/NRP1/MAPK11/MAP2/MAG/GDF15/FGFR3/FGF13/CDK5/BMP4/ADRB1	21	1.43792947608579	Symptomatic_UP_h60
GO:0071774	BP	GO:0071774	response to fibroblast growth factor	21/1203	92/11158	0.000641207259928227	0.0364813183148639	0.033439876307245	WNT4/TBX1/SFRP1/POSTN/NGFR/NDNF/KCNC1/GPC1/FLRT2/FGFR4/FGFR3/FGFBP1/FGF8/FGF3/FGF21/FGF18/FGF17/FGF16/EXT1/CCN2/CCL2	21	1.43792947608579	Symptomatic_UP_h60
GO:00022212	BP	GO:0002221	pattern recognition receptor signaling pathway	27/1203	131/11158	0.000664279048095353	0.0374653383125779	0.0343418587061103	UNC93B1/TYRO3/TRAF3/TLR7/TICAM1/SMPDL3B/RSAD2/RIPK2/PRKCE/OASL/OAS3/OAS1/NOD1/NMI/MYD88/MAP2K6/IRF7/IRF1/IFIH1/IFI35/FFAR2/ESR1/DHX58/DDX60/DDX58/CLPB/CD40	27	1.42637034136236	Symptomatic_UP_h60
GO:0021675	BP	GO:0021675	nerve development	16/1203	62/11158	0.000674435670640502	0.0375809965101959	0.0344478744972307	TBX1/SLC1A3/SEMA3A/PRKCG/POU4F3/NTF3/NRTN/NRP2/NRP1/NGFR/MAFB/KCNA2/GABRB2/GABRA5/EXT1/ERBB3	16	1.42503170818596	Symptomatic_UP_h60
GO:0035640	BP	GO:0035640	exploration behavior	8/1203	20/11158	0.000683712239932642	0.0375809965101959	0.0344478744972307	TNR/PRKCE/JPH3/ITGA3/GIP/ATXN3L/ATP1A2/APOE	8	1.42503170818596	Symptomatic_UP_h60
GO:0045109	BP	GO:0045109	intermediate filament organization	8/1203	20/11158	0.000683712239932642	0.0375809965101959	0.0344478744972307	PKP1/NEFM/KRT9/KRT17/KRT14/GFAP/BFSP2/BFSP1	8	1.42503170818596	Symptomatic_UP_h60
GO:1904062	BP	GO:1904062	regulation of cation transmembrane transport	45/1203	258/11158	0.000741229156892965	0.0404001034588888	0.0370319529246481	TWIST1/THY1/TACO1/STIMATE/SHANK1/SCN2B/S100A1/RYR2/RRAD/PSEN2/PRKCE/P2RY6/OPRK1/NLGN3/KCNJ2/KCNIP1/KCNE5/KCNE1/KCNC1/JPH3/JPH2/HRC/GSTO1/GALR2/FXYD6/FGF14/FGF13/F2/DRD4/DRD3/DMD/CXCL9/CXCL10/CRHR1/CDK5/CCL2/CASQ2/CACNG1/CACNA1D/ATP2A1/ATP1B3/ATP1A2/ARC/ANK2/ACTN2	45	1.3936175227219	Symptomatic_UP_h60
GO:00019592	BP	GO:0001959	regulation of cytokine-mediated signaling pathway	23/1203	106/11158	0.00077360467965643	0.04181333293543	0.0383273616728028	ZBP1/VRK2/TREX1/STAT2/SPHK1/SOCS1/SLIT3/SLIT2/SAMHD1/RIPK2/PRKN/PPARG/OAS3/OAS1/NOL3/ISG15/IRF7/IL36RN/IL1RN/GAS6/CSF1/AXL/ADAR	23	1.37868521351212	Symptomatic_UP_h60
GO:00603392	BP	GO:0060339	negative regulation of type I interferon-mediated signaling pathway	7/1203	16/11158	0.000790423956063028	0.0419617487298157	0.0384634040647872	TREX1/STAT2/SAMHD1/OAS3/OAS1/ISG15/ADAR	7	1.37714642114855	Symptomatic_UP_h60
GO:00716391	BP	GO:0071639	positive regulation of monocyte chemotactic protein-1 production	6/1203	12/11158	0.000806856446891056	0.0419617487298157	0.0384634040647872	TWIST1/TRPV4/OAS3/OAS1/LGALS9/IL1B	6	1.37714642114855	Symptomatic_UP_h60
GO:01403742	BP	GO:0140374	antiviral innate immune response	6/1203	12/11158	0.000806856446891056	0.0419617487298157	0.0384634040647872	OAS1/MX1/IFIT1/DDX58/CXCL10/CLPB	6	1.37714642114855	Symptomatic_UP_h60
GO:1905820	BP	GO:1905820	positive regulation of chromosome separation	6/1203	12/11158	0.000806856446891056	0.0419617487298157	0.0384634040647872	PLSCR1/MAD2L1BP/ESPL1/DLGAP5/CDT1/CDC27	6	1.37714642114855	Symptomatic_UP_h60
GO:0070296	BP	GO:0070296	sarcoplasmic reticulum calcium ion transport	10/1203	30/11158	0.000811101308369237	0.0419617487298157	0.0384634040647872	RYR2/NOL3/HRC/GSTO1/DMD/CASQ2/CACNG1/ATP2A1/ATP1A2/ANK2	10	1.37714642114855	Symptomatic_UP_h60
GO:0086001	BP	GO:0086001	cardiac muscle cell action potential	16/1203	63/11158	0.000815168106684672	0.0419617487298157	0.0384634040647872	SLC4A3/SCN2B/RYR2/KCNJ8/KCNJ2/KCNE5/KCNE1/HCN4/GJC1/GJA5/FGF13/DMD/CTNNA3/CACNA1D/ATP1A2/ANK2	16	1.37714642114855	Symptomatic_UP_h60
GO:0044057	BP	GO:0044057	regulation of system process	72/1203	465/11158	0.000919767417900498	0.0468340459997469	0.0429294986459209	ZC3H12A/TYMP/TRPV4/TNR/TNNI3K/TNNI3/TNNI1/TH/TFF2/SRC/SPHK1/SLC8A2/SLC4A3/SLC1A1/SHANK1/SEMA3A/SCN2B/S100A1/RYR2/RIMS1/REN/POMC/OPRK1/OPRD1/NR4A3/NOL3/NLGN3/MYH6/MAG/KCNJ2/KCNJ12/KCNH6/KCNE5/KCNE1/KCNB2/HSPB7/HRC/HCN4/GSTO1/GRM1/GRIN2D/GLRA1/GJC1/GJA5/GDF9/GCH1/GAS6/FIG4/FGF13/EMP2/DRD3/DMD/CYP2J2/CTNNA3/CRHR1/CD38/CCN2/CASQ2/CAMK2B/CACNA1D/BMPR2/BMP10/AVPR2/AVPR1A/ATP2A1/ATP1A3/ATP1A2/APOE/ANK2/…	72	1.32943832183651	Symptomatic_UP_h60
GO:0043410	BP	GO:0043410	positive regulation of MAPK cascade	62/1203	388/11158	0.000924261160648721	0.0468340459997469	0.0429294986459209	ZC3H12A/WWC1/TRPV4/TRIM5/TRAF3/TNFSF11/TNF/TBX1/STK3/SRC/SPHK1/SEMA3A/RIPK2/PRKCE/PLA2G1B/P2RY6/OPRK1/NTF3/NRP1/NOD1/MYD88/MOS/MAP3K13/MAP2K6/LTBR/LPAR1/LIF/LGALS9/INS/IL1B/HTR2B/GRM1/GPR37L1/GHR/GDF15/GCNT2/GAS6/GADD45G/GADD45B/FZD5/FGFR4/FGFR3/FGF8/FGF21/FGF18/FERMT2/FCGR2B/EIF2AK2/DRD4/CD40/CCR1/CCN2/CCL8/CCL7/CCL21/CCL2/CCL17/CCL11/CCL1/BMP4/APOE/ADRA1D	62	1.32943832183651	Symptomatic_UP_h60
GO:0007411	BP	GO:0007411	axon guidance	34/1203	182/11158	0.000945849303946926	0.0471535874688789	0.0432223999909486	TNR/SLIT3/SLIT2/SEMA6A/SEMA3D/SEMA3A/POU4F3/NTN1/NRP2/NRP1/NOTCH3/NGFR/LRTM1/LHX3/LHX2/LAMC2/LAMB2/LAMA3/GBX2/GAP43/FLRT2/FGF8/FEZF2/EXT1/ETV1/EPHA5/EFNA2/DLX5/CXCL12/CDK5/BMPR2/BMPR1B/ATOH1/ARTN	34	1.32648526032497	Symptomatic_UP_h60
GO:0060402	BP	GO:0060402	calcium ion transport into cytosol	27/1203	134/11158	0.000955606259141182	0.0471535874688789	0.0432223999909486	TRPV4/TRPM2/THY1/SLC8A2/SLC24A2/RYR2/PRKCE/PML/PLA2G1B/P2RY6/P2RX7/NOL3/JPH3/JPH2/HTR2B/HRC/GSTO1/GRIN2D/F2/DMD/CXCL9/CXCL10/CCL21/CASQ2/BAK1/ATP1A2/ANK2	27	1.32648526032497	Symptomatic_UP_h60
GO:0008543	BP	GO:0008543	fibroblast growth factor receptor signaling pathway	15/1203	58/11158	0.000959647478552576	0.0471535874688789	0.0432223999909486	WNT4/NGFR/GPC1/FLRT2/FGFR4/FGFR3/FGFBP1/FGF8/FGF3/FGF21/FGF18/FGF17/FGF16/EXT1/CCN2	15	1.32648526032497	Symptomatic_UP_h60
GO:0051966	BP	GO:0051966	regulation of synaptic transmission, glutamatergic	15/1203	58/11158	0.000959647478552576	0.0471535874688789	0.0432223999909486	TNR/TNF/NLGN3/KMO/GRM8/GRM5/GRM1/GRIK3/DRD3/DISC1/DGKI/CNR1/CDK5/CCL2/ATP1A2	15	1.32648526032497	Symptomatic_UP_h60
GO:0021772	BP	GO:0021772	olfactory bulb development	8/1203	21/11158	0.00100096603813516	0.0488140279950725	0.0447444098408182	SLIT2/SEMA3A/LHX2/FUT1/EXT1/EFNA2/DLX5/ATF5	8	1.31145535411656	Symptomatic_UP_h60
GO:0003158	BP	GO:0003158	endothelium development	23/1203	108/11158	0.00101472348224001	0.0489390998733978	0.0448590544955047	TNMD/TNF/TJP3/STARD13/SOX17/RAPGEF3/PDPN/NRP1/MYD88/IL1B/HAPLN2/GJA5/GJA4/FASN/ETV2/CXCL10/CNMD/CLDN3/CEACAM1/BMPR2/BMP4/AFDN/ACVRL1	23	1.31034402279811	Symptomatic_UP_h60
GO:0007602	BP	GO:0007602	phototransduction	11/1203	36/11158	0.00102616675651898	0.0489390998733978	0.0448590544955047	SLC24A2/SAG/RS1/RGR/RCVRN/OPN1SW/NR2E3/GUCY2F/GUCY2D/GNGT1/GNA11	11	1.31034402279811	Symptomatic_UP_h60
GO:0045840	BP	GO:0045840	positive regulation of mitotic nuclear division	11/1203	36/11158	0.00102616675651898	0.0489390998733978	0.0448590544955047	SPHK1/MAD2L1BP/INS/IL1B/FGF8/ESPL1/DRD3/DMRT1/DLGAP5/CDT1/CDC27	11	1.31034402279811	Symptomatic_UP_h60
GO:0097485	BP	GO:0097485	neuron projection guidance	34/1203	183/11158	0.00104447380707777	0.0493686108970081	0.045252757249834	TNR/SLIT3/SLIT2/SEMA6A/SEMA3D/SEMA3A/POU4F3/NTN1/NRP2/NRP1/NOTCH3/NGFR/LRTM1/LHX3/LHX2/LAMC2/LAMB2/LAMA3/GBX2/GAP43/FLRT2/FGF8/FEZF2/EXT1/ETV1/EPHA5/EFNA2/DLX5/CXCL12/CDK5/BMPR2/BMPR1B/ATOH1/ARTN	34	1.30654909251414	Symptomatic_UP_h60
GO:0009583	BP	GO:0009583	detection of light stimulus	13/1203	47/11158	0.00105039597653209	0.0493686108970081	0.045252757249834	TULP1/SLC24A2/SAG/RS1/RGR/RCVRN/OPN1SW/NR2E3/GUCY2F/GUCY2D/GNGT1/GNA11/ATP8A2	13	1.30654909251414	Symptomatic_UP_h60
GO:0034702	CC	GO:0034702	ion channel complex	47/1236	211/11451	8.96743365061293e-07	0.000621443151987476	0.000578635455560603	TTYH1/TRPC6/SCNN1B/SCN8A/SCN7A/SCN2B/SCN2A/RYR2/PACC1/KCNQ4/KCNQ2/KCNN1/KCNJ8/KCNJ2/KCNJ1/KCNIP1/KCNH1/KCNE5/KCNE1/KCND1/KCNC1/KCNB2/KCNA2/HTR3B/HCN4/GRIN2D/GRIK4/GRIK3/GRIA4/GRIA1/GLRA2/GLRA1/GABRG2/GABRB2/GABRA5/GABRA1/CHRNE/CHRNB1/CHRNA5/CATSPERG/CASQ2/CACNG1/CACNA1E/CACNA1D/CACNA1A/ATP2A1/ABCB8	47	3.20659859334148	Symptomatic_UP_h60
GO:0034703	CC	GO:0034703	cation channel complex	36/1236	154/11451	5.27235322786526e-06	0.00172867854597915	0.00160959967902365	TRPC6/SCNN1B/SCN8A/SCN7A/SCN2B/SCN2A/RYR2/KCNQ4/KCNQ2/KCNN1/KCNJ8/KCNJ2/KCNJ1/KCNIP1/KCNH1/KCNE5/KCNE1/KCND1/KCNC1/KCNB2/KCNA2/HTR3B/HCN4/GRIN2D/GRIK4/GRIK3/GRIA4/GRIA1/CATSPERG/CASQ2/CACNG1/CACNA1E/CACNA1D/CACNA1A/ATP2A1/ABCB8	36	2.76228575784622	Symptomatic_UP_h60
GO:0045211	CC	GO:0045211	postsynaptic membrane	45/1236	216/11451	9.95449360991138e-06	0.00172867854597915	0.00160959967902365	SLC6A4/SHANK1/PDLIM4/P2RX6/OPRK1/OPRD1/NRP2/NRP1/NLGN3/MUSK/LZTS1/LIN7A/KCNH1/KCND1/KCNC1/HTR5A/HTR3B/GRM5/GRM1/GRIP1/GRIN2D/GRIK4/GRIK3/GRIA4/GRIA1/GLRA2/GLRA1/GABRG2/GABRB2/GABRA5/GABRA1/FXYD6/FAIM2/DRD3/DMD/DLG2/DAGLA/CHRNE/CHRNB1/CHRNA5/CHRM4/CEL/ARC/ANK2/ACTN2	45	2.76228575784622	Symptomatic_UP_h60
GO:0097060	CC	GO:0097060	synaptic membrane	58/1236	307/11451	1.35288461846593e-05	0.00172867854597915	0.00160959967902365	STX11/SRPX2/SLC6A4/SHANK1/SCN2A/RIMS1/PRKCG/PDLIM4/P2RX6/OTOF/OPRK1/OPRD1/NRP2/NRP1/NLGN3/MUSK/LZTS1/LIN7A/KCNH1/KCND1/KCNC1/KCNA2/ITGA3/HTR5A/HTR3B/GRM5/GRM1/GRIP1/GRIN2D/GRIK4/GRIK3/GRIA4/GRIA1/GPC4/GLRA2/GLRA1/GABRG2/GABRB2/GABRA5/GABRA1/FXYD6/FAIM2/DRD3/DMD/DLG2/DGKI/DENND1A/DAGLA/CNR1/CHRNE/CHRNB1/CHRNA5/CHRM4/CEL/ARC/ANK2/ADCY8/ACTN2	58	2.76228575784622	Symptomatic_UP_h60
GO:1902495	CC	GO:1902495	transmembrane transporter complex	53/1236	274/11451	1.59921494651194e-05	0.00172867854597915	0.00160959967902365	TTYH1/TRPC6/SCNN1B/SCN8A/SCN7A/SCN2B/SCN2A/RYR2/PACC1/NDUFA9/KCNQ4/KCNQ2/KCNN1/KCNJ8/KCNJ2/KCNJ1/KCNIP1/KCNH1/KCNE5/KCNE1/KCND1/KCNC1/KCNB2/KCNA2/HTR3B/HCN4/GRIN2D/GRIK4/GRIK3/GRIA4/GRIA1/GLRA2/GLRA1/GABRG2/GABRB2/GABRA5/GABRA1/CNGA3/CHRNE/CHRNB1/CHRNA5/CATSPERG/CASQ2/CACNG1/CACNA1E/CACNA1D/CACNA1A/ATP2A1/ATP1B3/ATP1A3/ATP1A2/ABCG5/ABCB8	53	2.76228575784622	Symptomatic_UP_h60
GO:1990351	CC	GO:1990351	transporter complex	55/1236	288/11451	1.6333307635691e-05	0.00172867854597915	0.00160959967902365	TTYH1/TRPC6/TIMM10/SCNN1B/SCN8A/SCN7A/SCN2B/SCN2A/RYR2/PEX13/PACC1/NDUFA9/KCNQ4/KCNQ2/KCNN1/KCNJ8/KCNJ2/KCNJ1/KCNIP1/KCNH1/KCNE5/KCNE1/KCND1/KCNC1/KCNB2/KCNA2/HTR3B/HCN4/GRIN2D/GRIK4/GRIK3/GRIA4/GRIA1/GLRA2/GLRA1/GABRG2/GABRB2/GABRA5/GABRA1/CNGA3/CHRNE/CHRNB1/CHRNA5/CATSPERG/CASQ2/CACNG1/CACNA1E/CACNA1D/CACNA1A/ATP2A1/ATP1B3/ATP1A3/ATP1A2/ABCG5/ABCB8	55	2.76228575784622	Symptomatic_UP_h60
GO:0043025	CC	GO:0043025	neuronal cell body	74/1236	424/11451	1.74613994543348e-05	0.00172867854597915	0.00160959967902365	ZPR1/YKT6/UCHL1/TRPM2/THY1/TH/SST/SORT1/SNCB/SLC8A2/SLC38A7/SLC31A1/SLC1A3/SLC1A1/SEPTIN4/RCVRN/RAC3/RAB8A/PSEN2/P2RX6/OPRK1/OMP/NRP1/NGFR/NGB/NCDN/MYO10/MAP2/KIF1A/KCNN3/KCNN1/KCNJ2/KCNH1/KCND1/KCNC1/KCNB2/KCNA2/HTR5A/HPN/GRIP1/GRIK3/GRIA4/GRIA1/GLRA1/GIP/GHRH/GHR/GAP43/GABRA5/FZD5/EPHA5/EFNA2/EEF1A2/DYNLT1/DLG2/DENND1A/CYP17A1/CPNE6/CNGA3/CDK5/CD40/CACNA1A/BMPR2/BMPR1B/ATP1A3/ATP1A2/ASTN1/ARC/A…	74	2.76228575784622	Symptomatic_UP_h60
GO:0030312	CC	GO:0030312	external encapsulating structure	75/1236	437/11451	2.77777486684231e-05	0.00213888664746858	0.00199155086944367	WNT6/WNT4/WNT11/VTN/TNR/TIMP4/THSD4/TGM4/SRPX2/SOD3/SFRP1/SERPING1/SERPINC1/SERPINB8/RARRES2/PRSS1/POSTN/PLSCR1/NTN1/NDNF/MUC5AC/MUC4/MUC2/MMP10/MFAP4/LRRC15/LOX/LGALS9/LGALS3BP/LAMC2/LAMB2/LAMA3/KAZALD1/ITIH1/HPSE/HAPLN2/GPC5/GPC4/GPC3/GPC1/GDF15/FLRT2/FGL2/FCN3/FCN2/F2/EMILIN1/ELN/DMP1/DCN/CXCL12/CTSL/COMP/COL6A1/COL3A1/COL2A1/COL17A1/CMA1/CLEC3B/CDON/CCN5/CCN4/CCN2/C1QB/C1QA/AZGP1/APOH/APOE/AN…	75	2.6698122307082	Symptomatic_UP_h60
GO:0031012	CC	GO:0031012	extracellular matrix	75/1236	437/11451	2.77777486684231e-05	0.00213888664746858	0.00199155086944367	WNT6/WNT4/WNT11/VTN/TNR/TIMP4/THSD4/TGM4/SRPX2/SOD3/SFRP1/SERPING1/SERPINC1/SERPINB8/RARRES2/PRSS1/POSTN/PLSCR1/NTN1/NDNF/MUC5AC/MUC4/MUC2/MMP10/MFAP4/LRRC15/LOX/LGALS9/LGALS3BP/LAMC2/LAMB2/LAMA3/KAZALD1/ITIH1/HPSE/HAPLN2/GPC5/GPC4/GPC3/GPC1/GDF15/FLRT2/FGL2/FCN3/FCN2/F2/EMILIN1/ELN/DMP1/DCN/CXCL12/CTSL/COMP/COL6A1/COL3A1/COL2A1/COL17A1/CMA1/CLEC3B/CDON/CCN5/CCN4/CCN2/C1QB/C1QA/AZGP1/APOH/APOE/AN…	75	2.6698122307082	Symptomatic_UP_h60
GO:0044297	CC	GO:0044297	cell body	81/1236	485/11451	3.64343400433123e-05	0.00252489976500154	0.00235097373121584	ZPR1/YKT6/UCHL1/TRPM2/THY1/TH/SST/SORT1/SNCB/SLC8A2/SLC38A7/SLC31A1/SLC1A3/SLC1A1/SEPTIN4/RCVRN/RAC3/RAB8A/PSEN2/PITPNM3/PACRG/P2RX6/OPRK1/OMP/NRP1/NGFR/NGB/NCDN/MYO10/MAP2/LZTS1/KIF1A/KCNN3/KCNN1/KCNJ2/KCNJ10/KCNH1/KCND1/KCNC1/KCNB2/KCNA2/HTR5A/HPN/GRIP1/GRIK3/GRIA4/GRIA1/GLRA1/GIP/GHRH/GHR/GFAP/GAP43/GABRA5/FZD5/FCGR2B/EPHA5/EFNA2/EEF1A2/DYNLT1/DLG2/DISC1/DENND1A/CYP17A1/CPNE6/CNGA3/CDK5/CD40/C…	81	2.5977558580882	Symptomatic_UP_h60
GO:0005796	CC	GO:0005796	Golgi lumen	22/1236	85/11451	6.98901364408532e-05	0.00440307859577375	0.00409977546777445	WNT6/WNT4/SOD3/RHBDF2/MUC5AC/MUC4/MUC2/MUC16/MUC1/INS/GPC5/GPC4/GPC3/GPC1/GOLIM4/GAS6/F2/DCN/BPNT2/AGRP/AGRN/ACAN	22	2.35624356223382	Symptomatic_UP_h60
GO:0062023	CC	GO:0062023	collagen-containing extracellular matrix	59/1236	340/11451	0.000144070289403157	0.00832005921303229	0.00774693749159079	VTN/TNR/THSD4/TGM4/SRPX2/SOD3/SFRP1/SERPING1/SERPINC1/SERPINB8/RARRES2/PRSS1/POSTN/PLSCR1/NTN1/MUC2/MFAP4/LRRC15/LGALS9/LGALS3BP/LAMC2/LAMB2/LAMA3/KAZALD1/ITIH1/GPC5/GPC4/GPC3/GPC1/GDF15/FGL2/FCN3/FCN2/F2/EMILIN1/ELN/DCN/CXCL12/CTSL/COMP/COL6A1/COL3A1/COL2A1/COL17A1/CMA1/CLEC3B/CDON/CCN2/C1QB/C1QA/AZGP1/APOH/APOE/ANXA5/ANGPTL7/AMELY/AMELX/AGRN/ACAN	59	2.07987358286773	Symptomatic_UP_h60
GO:0034705	CC	GO:0034705	potassium channel complex	18/1236	68/11451	0.000229682861365637	0.0122438633020297	0.0114004529568531	KCNQ4/KCNQ2/KCNN1/KCNJ8/KCNJ2/KCNJ1/KCNIP1/KCNH1/KCNE5/KCNE1/KCND1/KCNC1/KCNB2/KCNA2/HCN4/GRIK4/GRIK3/ABCB8	18	1.91208152777656	Symptomatic_UP_h60
GO:0099634	CC	GO:0099634	postsynaptic specialization membrane	21/1236	87/11451	0.000291868612349083	0.014354442972563	0.0133656467565597	P2RX6/OPRD1/NLGN3/LIN7A/KCNH1/HTR5A/GRM5/GRM1/GRIN2D/GRIA1/GLRA1/GABRB2/GABRA5/GABRA1/DRD3/DLG2/DAGLA/CHRNB1/CEL/ARC/ACTN2	21	1.84301365573702	Symptomatic_UP_h60
GO:0043204	CC	GO:0043204	perikaryon	27/1236	125/11451	0.000310702228843354	0.014354442972563	0.0133656467565597	ZPR1/TRPM2/TH/SLC8A2/SLC1A1/SEPTIN4/RCVRN/OPRK1/NGFR/NGB/NCDN/KCNH1/KCNB2/KCNA2/HTR5A/GRIP1/GRIK3/GLRA1/GHRH/GAP43/FZD5/EFNA2/DLG2/CPNE6/CNGA3/CDK5/ASTN1	27	1.84301365573702	Symptomatic_UP_h60
GO:0098797	CC	GO:0098797	plasma membrane protein complex	73/1236	463/11451	0.000523590624495892	0.0226780189234783	0.0211158587378935	VTN/TRAF3/SORBS1/SGCG/SCNN1B/SCN8A/SCN7A/SCN2B/SCN2A/RNF31/PSEN2/PGM5/MR1/LIN7A/KCNQ4/KCNQ2/KCNN1/KCNJ8/KCNJ2/KCNJ1/KCNIP1/KCNH1/KCNE5/KCNE1/KCND1/KCNC1/KCNB2/KCNA2/ITGA9/ITGA7/ITGA3/HTR3B/HCN4/GRM1/GRIN2D/GRIK4/GRIK3/GRIA4/GRIA1/GNGT1/GNAT3/GNAL/GNA11/GJD2/GJC1/GJB3/GJA5/GJA4/FCER1G/ERBB3/EMILIN1/DMD/CHRNE/CHRNB1/CHRNA5/CDH7/CDH20/CD40/CATSPERG/CASP10/CACNG1/CACNA1E/CACNA1D/CACNA1A/C8G/C8A/BMPR1…	73	1.64439488664774	Symptomatic_UP_h60
GO:0005882	CC	GO:0005882	intermediate filament	20/1236	86/11451	0.000674857599235954	0.0275103715453245	0.0256153379771913	PKP1/NRP1/NEFM/LMNB1/KRT9/KRT86/KRT76/KRT7/KRT6B/KRT37/KRT35/KRT31/KRT3/KRT17/KRT14/KRT13/GFAP/EVPL/BFSP2/BFSP1	20	1.56050354414341	Symptomatic_UP_h60
GO:0031527	CC	GO:0031527	filopodium membrane	7/1236	16/11451	0.000796167753618468	0.030652458514311	0.0285409843841006	PDPN/MYO10/ITGA3/GAP43/FZD9/DMD/ANTXR1	7	1.51353468667969	Symptomatic_UP_h60
GO:0031674	CC	GO:0031674	I band	24/1236	114/11451	0.000962726163139362	0.0351141700555567	0.0326953539060626	SYNPO2L/SCN8A/S100A1/RYR2/PSEN2/PGM5/PDLIM4/OBSL1/NRAP/MYH6/KCNE1/JPH2/HRC/FHOD3/FHL5/FERMT2/DMD/CSRP2/CASQ2/CACNA1D/BMP10/ANKRD1/ANK2/ACTN2	24	1.45451759193662	Symptomatic_UP_h60
GO:0099699	CC	GO:0099699	integral component of synaptic membrane	25/1236	122/11451	0.00114851868859102	0.0397961725596787	0.037054839795068	SLC6A4/SCN2A/P2RX6/OPRK1/OPRD1/NRP2/NRP1/NLGN3/KCNH1/KCNC1/KCNA2/HTR5A/GRIK4/GRIA1/GLRA1/GABRB2/GABRA5/GABRA1/FXYD6/DRD3/DAGLA/CNR1/CHRNB1/CEL/ADCY8	25	1.40015869466356	Symptomatic_UP_h60
GO:0099240	CC	GO:0099240	intrinsic component of synaptic membrane	26/1236	131/11451	0.0015066329393141	0.0489085480787907	0.0455395154132281	SLC6A4/SCN2A/P2RX6/OPRK1/OPRD1/NRP2/NRP1/NLGN3/KCNH1/KCNC1/KCNA2/HTR5A/GRIK4/GRIA1/GPC4/GLRA1/GABRB2/GABRA5/GABRA1/FXYD6/DRD3/DAGLA/CNR1/CHRNB1/CEL/ADCY8	26	1.31061522964915	Symptomatic_UP_h60
GO:0099055	CC	GO:0099055	integral component of postsynaptic membrane	20/1236	92/11451	0.00164438546517844	0.0489085480787907	0.0455395154132281	SLC6A4/P2RX6/OPRK1/OPRD1/NRP2/NRP1/NLGN3/KCNC1/HTR5A/GRIK4/GRIA1/GLRA1/GABRB2/GABRA5/GABRA1/FXYD6/DRD3/DAGLA/CHRNB1/CEL	20	1.31061522964915	Symptomatic_UP_h60
GO:0008076	CC	GO:0008076	voltage-gated potassium channel complex	15/1236	61/11451	0.00169152127690036	0.0489085480787907	0.0455395154132281	KCNQ4/KCNQ2/KCNN1/KCNJ8/KCNJ2/KCNJ1/KCNIP1/KCNH1/KCNE5/KCNE1/KCND1/KCNC1/KCNB2/KCNA2/HCN4	15	1.31061522964915	Symptomatic_UP_h60
GO:0014701	CC	GO:0014701	junctional sarcoplasmic reticulum membrane	4/1236	6/11451	0.00169380253086721	0.0489085480787907	0.0455395154132281	RYR2/JPH3/JPH2/CASQ2	4	1.31061522964915	Symptomatic_UP_h60
GO:0030018	CC	GO:0030018	Z disc	22/1236	106/11451	0.00186520386711575	0.049714856919662	0.0462902822081762	SYNPO2L/SCN8A/S100A1/RYR2/PSEN2/PGM5/PDLIM4/OBSL1/NRAP/MYH6/KCNE1/JPH2/HRC/FHOD3/FHL5/DMD/CSRP2/CASQ2/CACNA1D/BMP10/ANK2/ACTN2	22	1.30351380615554	Symptomatic_UP_h60
GO:0072562	CC	GO:0072562	blood microparticle	22/1236	106/11451	0.00186520386711575	0.049714856919662	0.0462902822081762	VTN/SERPING1/SERPINC1/PRSS1/OAZ3/LGALS3BP/KDM4D/ITIH1/FCN3/FCN2/F2/DNPEP/CP/CFB/C8G/C8A/C1R/C1QB/APOL1/APOE/ALB/ACSM1	22	1.30351380615554	Symptomatic_UP_h60
GO:0030545	MF	GO:0030545	signaling receptor regulator activity	84/1219	395/11326	4.4726681806466e-10	5.51032719855661e-07	5.17417087424275e-07	WNT6/WNT4/WNT11/TYMP/TTR/TNFSF11/TNFSF10/TNF/SST/SLURP1/SEMA6A/SEMA3D/SEMA3A/SECTM1/SCG2/PYY/PRKCE/POMC/NTF3/NRTN/NRG2/MLN/MIA/MANF/LYPD1/LY6G6D/LY6E/LILRB4/LIF/INSL6/INSL3/INS/IL4/IL36RN/IL1RN/IL1B/IL17B/IL17A/IFNB1/GIP/GHRH/GDF9/GDF15/GDF1/GAS6/FST/FLRT2/FGF8/FGF3/FGF21/FGF18/FGF17/FGF16/FGF14/FGF13/F2/ESR2/EBI3/CXCL9/CXCL14/CXCL12/CXCL10/CSH1/CSF1/CDK5/CCN2/CCL8/CCL7/CCL27/CCL21/CCL2/CCL17/CCL…	84	6.25882261234447	Symptomatic_UP_h60
GO:0030546	MF	GO:0030546	signaling receptor activator activity	78/1219	378/11326	7.99653936881494e-09	4.92586825119e-06	4.6253667191198e-06	WNT6/WNT4/WNT11/TYMP/TTR/TNFSF11/TNFSF10/TNF/SST/SLURP1/SEMA6A/SEMA3D/SEMA3A/SECTM1/SCG2/PYY/PRKCE/POMC/NTF3/NRTN/NRG2/MLN/MIA/MANF/LIF/INSL6/INSL3/INS/IL4/IL36RN/IL1RN/IL1B/IL17B/IL17A/IFNB1/GIP/GHRH/GDF9/GDF15/GDF1/GAS6/FLRT2/FGF8/FGF3/FGF21/FGF18/FGF17/FGF16/FGF14/FGF13/F2/EBI3/CXCL9/CXCL14/CXCL12/CXCL10/CSH1/CSF1/CDK5/CCN2/CCL8/CCL7/CCL27/CCL21/CCL2/CCL17/CCL11/CCL1/CALCB/BMPR2/BMP8A/BMP4/BMP…	78	5.30751720811737	Symptomatic_UP_h60
GO:0048018	MF	GO:0048018	receptor ligand activity	75/1219	370/11326	3.44635951136737e-08	1.16412409691974e-05	1.09310695703588e-05	WNT6/WNT4/WNT11/TYMP/TTR/TNFSF11/TNFSF10/TNF/SST/SLURP1/SEMA6A/SEMA3D/SEMA3A/SECTM1/SCG2/PYY/POMC/NTF3/NRTN/NRG2/MLN/MIA/MANF/LIF/INSL6/INSL3/INS/IL4/IL36RN/IL1RN/IL1B/IL17B/IL17A/IFNB1/GIP/GHRH/GDF9/GDF15/GDF1/GAS6/FLRT2/FGF8/FGF3/FGF21/FGF18/FGF17/FGF16/FGF14/FGF13/F2/EBI3/CXCL9/CXCL14/CXCL12/CXCL10/CSH1/CSF1/CCN2/CCL8/CCL7/CCL27/CCL21/CCL2/CCL17/CCL11/CCL1/CALCB/BMP8A/BMP4/BMP15/BMP10/ARTN/AME…	75	4.93400072094494	Symptomatic_UP_h60
GO:0022836	MF	GO:0022836	gated channel activity	56/1219	249/11326	5.21460022152315e-08	1.16412409691974e-05	1.09310695703588e-05	TTYH1/TRPV4/TRPM2/SCNN1B/SCN8A/SCN7A/SCN2B/SCN2A/RYR2/PACC1/P2RX7/P2RX6/NCS1/KCNQ4/KCNQ2/KCNN3/KCNN1/KCNK3/KCNJ9/KCNJ8/KCNJ2/KCNJ12/KCNJ10/KCNJ1/KCNIP1/KCNH6/KCNH1/KCNE5/KCNE1/KCND1/KCNC1/KCNB2/KCNA2/HTR3B/HCN4/GRIN2D/GRIK4/GRIK3/GRIA4/GRIA1/GLRA2/GLRA1/GABRG2/GABRB2/GABRA5/GABRA1/CNR1/CNGA3/CHRNE/CHRNB1/CHRNA5/CDK5/CACNG1/CACNA1E/CACNA1D/CACNA1A	56	4.93400072094494	Symptomatic_UP_h60
GO:0015267	MF	GO:0015267	channel activity	69/1219	334/11326	5.66943553694681e-08	1.16412409691974e-05	1.09310695703588e-05	TTYH1/TRPV4/TRPM2/TRPC6/SLC24A2/SLC1A1/SCNN1B/SCN8A/SCN7A/SCN2B/SCN2A/RYR2/PANX1/PACC1/P2RX7/P2RX6/NCS1/MIP/KCNQ4/KCNQ2/KCNN3/KCNN1/KCNK3/KCNK15/KCNJ9/KCNJ8/KCNJ2/KCNJ12/KCNJ10/KCNJ1/KCNIP1/KCNH6/KCNH1/KCNE5/KCNE1/KCND1/KCNC1/KCNB2/KCNA2/HTR3B/HCN4/GRIN2D/GRIK4/GRIK3/GRIA4/GRIA1/GLRA2/GLRA1/GJD2/GJC1/GJB3/GJA5/GJA4/GABRG2/GABRB2/GABRA5/GABRA1/CNR1/CNGA3/CHRNE/CHRNB1/CHRNA5/CDK5/CACNG1/CACNA1E/CAC…	69	4.93400072094494	Symptomatic_UP_h60
GO:0022803	MF	GO:0022803	passive transmembrane transporter activity	69/1219	334/11326	5.66943553694681e-08	1.16412409691974e-05	1.09310695703588e-05	TTYH1/TRPV4/TRPM2/TRPC6/SLC24A2/SLC1A1/SCNN1B/SCN8A/SCN7A/SCN2B/SCN2A/RYR2/PANX1/PACC1/P2RX7/P2RX6/NCS1/MIP/KCNQ4/KCNQ2/KCNN3/KCNN1/KCNK3/KCNK15/KCNJ9/KCNJ8/KCNJ2/KCNJ12/KCNJ10/KCNJ1/KCNIP1/KCNH6/KCNH1/KCNE5/KCNE1/KCND1/KCNC1/KCNB2/KCNA2/HTR3B/HCN4/GRIN2D/GRIK4/GRIK3/GRIA4/GRIA1/GLRA2/GLRA1/GJD2/GJC1/GJB3/GJA5/GJA4/GABRG2/GABRB2/GABRA5/GABRA1/CNR1/CNGA3/CHRNE/CHRNB1/CHRNA5/CDK5/CACNG1/CACNA1E/CAC…	69	4.93400072094494	Symptomatic_UP_h60
GO:0005216	MF	GO:0005216	ion channel activity	64/1219	304/11326	8.31781952147915e-08	1.46393623578033e-05	1.37462912091813e-05	TTYH1/TRPV4/TRPM2/TRPC6/SLC24A2/SLC1A1/SCNN1B/SCN8A/SCN7A/SCN2B/SCN2A/RYR2/PANX1/PACC1/P2RX7/P2RX6/NCS1/KCNQ4/KCNQ2/KCNN3/KCNN1/KCNK3/KCNK15/KCNJ9/KCNJ8/KCNJ2/KCNJ12/KCNJ10/KCNJ1/KCNIP1/KCNH6/KCNH1/KCNE5/KCNE1/KCND1/KCNC1/KCNB2/KCNA2/HTR3B/HCN4/GRIN2D/GRIK4/GRIK3/GRIA4/GRIA1/GLRA2/GLRA1/GJC1/GABRG2/GABRB2/GABRA5/GABRA1/CNR1/CNGA3/CHRNE/CHRNB1/CHRNA5/CDK5/CACNG1/CACNA1E/CACNA1D/CACNA1A/APOL1/ANXA9	64	4.83447783929664	Symptomatic_UP_h60
GO:0046873	MF	GO:0046873	metal ion transmembrane transporter activity	65/1219	313/11326	1.12738562826575e-07	1.73617386752926e-05	1.63025895455797e-05	TTYH1/TRPV4/TRPM2/TRPC6/SLC9A3/SLC9A2/SLC8A2/SLC6A4/SLC6A15/SLC6A12/SLC5A4/SLC39A2/SLC31A1/SLC28A2/SLC28A1/SLC24A2/SLC1A3/SLC1A1/SLC13A4/SCNN1B/SCN8A/SCN7A/SCN2B/SCN2A/RYR2/PANX1/NCS1/KCNQ4/KCNQ2/KCNN3/KCNN1/KCNK3/KCNK15/KCNJ9/KCNJ8/KCNJ2/KCNJ12/KCNJ10/KCNJ1/KCNIP1/KCNH6/KCNH1/KCNE5/KCNE1/KCND1/KCNC1/KCNB2/KCNA2/HCN4/GRIN2D/GRIK4/GRIK3/CNR1/CNNM2/CLDN16/CDK5/CACNG1/CACNA1E/CACNA1D/CACNA1A/ATP2A1/…	65	4.76040678496167	Symptomatic_UP_h60
GO:0030594	MF	GO:0030594	neurotransmitter receptor activity	27/1219	87/11326	2.12829352119131e-07	2.91339735345299e-05	2.7356661751921e-05	OR10H2/OR10H1/HTR7/HTR5A/HTR3B/HTR2B/GRM5/GRM1/GRIN2D/GRIK4/GRIK3/GRIA4/GRIA1/GLRA2/GLRA1/GABRG2/GABRB2/GABRA5/GABRA1/DRD4/DRD3/CHRNE/CHRNB1/CHRNA5/CHRM4/ANXA9/ADRB1	27	4.53560027862558	Symptomatic_UP_h60
GO:0005261	MF	GO:0005261	cation channel activity	53/1219	241/11326	2.55322946393164e-07	3.14557869956379e-05	2.95368334827461e-05	TRPV4/TRPM2/TRPC6/SLC24A2/SCNN1B/SCN8A/SCN7A/SCN2B/SCN2A/RYR2/PANX1/P2RX7/P2RX6/NCS1/KCNQ4/KCNQ2/KCNN3/KCNN1/KCNK3/KCNK15/KCNJ9/KCNJ8/KCNJ2/KCNJ12/KCNJ10/KCNJ1/KCNIP1/KCNH6/KCNH1/KCNE5/KCNE1/KCND1/KCNC1/KCNB2/KCNA2/HTR3B/HCN4/GRIN2D/GRIK4/GRIK3/GRIA4/GRIA1/CNR1/CNGA3/CHRNE/CHRNB1/CHRNA5/CDK5/CACNG1/CACNA1E/CACNA1D/CACNA1A/ANXA9	53	4.5022994446838	Symptomatic_UP_h60
GO:0015079	MF	GO:0015079	potassium ion transmembrane transporter activity	30/1219	108/11326	6.79272985636121e-07	7.60785743912455e-05	7.14374173410619e-05	SLC9A3/SLC9A2/SLC24A2/KCNQ4/KCNQ2/KCNN3/KCNN1/KCNK3/KCNK15/KCNJ9/KCNJ8/KCNJ2/KCNJ12/KCNJ10/KCNJ1/KCNIP1/KCNH6/KCNH1/KCNE5/KCNE1/KCND1/KCNC1/KCNB2/KCNA2/HCN4/GRIK4/GRIK3/ATP1B3/ATP1A3/ATP1A2	30	4.11873763408085	Symptomatic_UP_h60
GO:0022890	MF	GO:0022890	inorganic cation transmembrane transporter activity	79/1219	431/11326	1.1795285406346e-06	0.000121098263505152	0.000113710690013809	TTYH1/TRPV4/TRPM2/TRPC6/SLC9A3/SLC9A2/SLC8A2/SLC6A4/SLC6A15/SLC6A12/SLC5A4/SLC39A2/SLC31A1/SLC2A9/SLC28A2/SLC28A1/SLC25A22/SLC24A2/SLC1A3/SLC1A1/SLC13A4/SCNN1B/SCN8A/SCN7A/SCN2B/SCN2A/RYR2/PANX1/P2RX7/P2RX6/NCS1/KCNQ4/KCNQ2/KCNN3/KCNN1/KCNK3/KCNK15/KCNJ9/KCNJ8/KCNJ2/KCNJ12/KCNJ10/KCNJ1/KCNIP1/KCNH6/KCNH1/KCNE5/KCNE1/KCND1/KCNC1/KCNB2/KCNA2/HTR3B/HCN4/GRIN2D/GRIK4/GRIK3/GRIA4/GRIA1/COX7A1/COX6A2/C…	79	3.91686208440061	Symptomatic_UP_h60
GO:0022843	MF	GO:0022843	voltage-gated cation channel activity	28/1219	100/11326	1.33335556901499e-06	0.00012636108161742	0.000118652451040281	NCS1/KCNQ4/KCNQ2/KCNN3/KCNN1/KCNK3/KCNJ9/KCNJ8/KCNJ2/KCNJ12/KCNJ10/KCNJ1/KCNH6/KCNH1/KCNE5/KCNE1/KCND1/KCNC1/KCNB2/KCNA2/HCN4/GRIN2D/CNR1/CDK5/CACNG1/CACNA1E/CACNA1D/CACNA1A	28	3.89838666530514	Symptomatic_UP_h60
GO:0098960	MF	GO:0098960	postsynaptic neurotransmitter receptor activity	19/1219	54/11326	1.61155147511214e-06	0.000141816529809868	0.000133165042943477	GRM5/GRM1/GRIK4/GRIK3/GRIA1/GLRA2/GLRA1/GABRG2/GABRB2/GABRA5/GABRA1/DRD4/DRD3/CHRNE/CHRNB1/CHRNA5/CHRM4/ANXA9/ADRB1	19	3.84827314583261	Symptomatic_UP_h60
GO:0008324	MF	GO:0008324	cation transmembrane transporter activity	82/1219	459/11326	2.14225357333269e-06	0.000175950426823058	0.000165216608918781	TTYH1/TRPV4/TRPM2/TRPC6/SLC9A3/SLC9A2/SLC8A2/SLC6A4/SLC6A15/SLC6A12/SLC5A4/SLC44A4/SLC39A2/SLC38A7/SLC31A1/SLC2A9/SLC28A2/SLC28A1/SLC25A22/SLC24A2/SLC1A3/SLC1A1/SLC19A3/SLC13A4/SCNN1B/SCN8A/SCN7A/SCN2B/SCN2A/RYR2/PANX1/P2RX7/P2RX6/NCS1/KCNQ4/KCNQ2/KCNN3/KCNN1/KCNK3/KCNK15/KCNJ9/KCNJ8/KCNJ2/KCNJ12/KCNJ10/KCNJ1/KCNIP1/KCNH6/KCNH1/KCNE5/KCNE1/KCND1/KCNC1/KCNB2/KCNA2/HTR3B/HCN4/GRIN2D/GRIK4/GRIK3/GRI…	82	3.75460967530976	Symptomatic_UP_h60
GO:0005267	MF	GO:0005267	potassium channel activity	24/1219	83/11326	4.05199008230313e-06	0.000312003236337341	0.000292969546082312	KCNQ4/KCNQ2/KCNN3/KCNN1/KCNK3/KCNK15/KCNJ9/KCNJ8/KCNJ2/KCNJ12/KCNJ10/KCNJ1/KCNIP1/KCNH6/KCNH1/KCNE5/KCNE1/KCND1/KCNC1/KCNB2/KCNA2/HCN4/GRIK4/GRIK3	24	3.50584090112207	Symptomatic_UP_h60
GO:0005249	MF	GO:0005249	voltage-gated potassium channel activity	20/1219	63/11326	5.35381396609689e-06	0.000387994047425375	0.000364324554101578	KCNQ4/KCNQ2/KCNN3/KCNN1/KCNK3/KCNJ9/KCNJ8/KCNJ2/KCNJ12/KCNJ10/KCNJ1/KCNH6/KCNH1/KCNE5/KCNE1/KCND1/KCNC1/KCNB2/KCNA2/HCN4	20	3.41117493726699	Symptomatic_UP_h60
GO:0015276	MF	GO:0015276	ligand-gated ion channel activity	30/1219	119/11326	6.064156474079e-06	0.000393212672424491	0.00036922481800625	TRPM2/SCNN1B/RYR2/P2RX7/P2RX6/KCNN3/KCNN1/KCNJ9/KCNJ8/KCNJ2/KCNJ12/KCNJ10/KCNJ1/HTR3B/HCN4/GRIN2D/GRIK4/GRIK3/GRIA4/GRIA1/GLRA2/GLRA1/GABRG2/GABRB2/GABRA5/GABRA1/CNGA3/CHRNE/CHRNB1/CHRNA5	30	3.40537249420882	Symptomatic_UP_h60
GO:0022834	MF	GO:0022834	ligand-gated channel activity	30/1219	119/11326	6.064156474079e-06	0.000393212672424491	0.00036922481800625	TRPM2/SCNN1B/RYR2/P2RX7/P2RX6/KCNN3/KCNN1/KCNJ9/KCNJ8/KCNJ2/KCNJ12/KCNJ10/KCNJ1/HTR3B/HCN4/GRIN2D/GRIK4/GRIK3/GRIA4/GRIA1/GLRA2/GLRA1/GABRG2/GABRB2/GABRA5/GABRA1/CNGA3/CHRNE/CHRNB1/CHRNA5	30	3.40537249420882	Symptomatic_UP_h60
GO:0005244	MF	GO:0005244	voltage-gated ion channel activity	33/1219	140/11326	1.00351206063253e-05	0.000588727075571083	0.000552811907085287	SCN8A/SCN7A/SCN2B/SCN2A/NCS1/KCNQ4/KCNQ2/KCNN3/KCNN1/KCNK3/KCNJ9/KCNJ8/KCNJ2/KCNJ12/KCNJ10/KCNJ1/KCNIP1/KCNH6/KCNH1/KCNE5/KCNE1/KCND1/KCNC1/KCNB2/KCNA2/HCN4/GRIN2D/CNR1/CDK5/CACNG1/CACNA1E/CACNA1D/CACNA1A	33	3.23008599051581	Symptomatic_UP_h60
GO:0022832	MF	GO:0022832	voltage-gated channel activity	33/1219	140/11326	1.00351206063253e-05	0.000588727075571083	0.000552811907085287	SCN8A/SCN7A/SCN2B/SCN2A/NCS1/KCNQ4/KCNQ2/KCNN3/KCNN1/KCNK3/KCNJ9/KCNJ8/KCNJ2/KCNJ12/KCNJ10/KCNJ1/KCNIP1/KCNH6/KCNH1/KCNE5/KCNE1/KCND1/KCNC1/KCNB2/KCNA2/HCN4/GRIN2D/CNR1/CDK5/CACNG1/CACNA1E/CACNA1D/CACNA1A	33	3.23008599051581	Symptomatic_UP_h60
GO:0005125	MF	GO:0005125	cytokine activity	38/1219	178/11326	2.5383257625016e-05	0.0014214624270009	0.00133474641769821	WNT6/WNT4/WNT11/TNFSF11/TNFSF10/TNF/SLURP1/SECTM1/SCG2/LIF/IL4/IL36RN/IL1RN/IL1B/IL17B/IL17A/IFNB1/GDF9/GDF15/GDF1/EBI3/CXCL9/CXCL14/CXCL12/CXCL10/CSF1/CCL8/CCL7/CCL27/CCL21/CCL2/CCL17/CCL11/CCL1/BMP8A/BMP4/BMP15/BMP10	38	2.84726461536984	Symptomatic_UP_h60
GO:0099094	MF	GO:0099094	ligand-gated cation channel activity	24/1219	94/11326	4.03380182861644e-05	0.00216071471863281	0.00202890078244827	TRPM2/SCNN1B/RYR2/P2RX7/P2RX6/KCNN3/KCNN1/KCNJ9/KCNJ8/KCNJ2/KCNJ12/KCNJ10/KCNJ1/HTR3B/HCN4/GRIN2D/GRIK4/GRIK3/GRIA4/GRIA1/CNGA3/CHRNE/CHRNB1/CHRNA5	24	2.66540256967496	Symptomatic_UP_h60
GO:0033612	MF	GO:0033612	receptor serine/threonine kinase binding	10/1219	23/11326	6.16146037365136e-05	0.0031628829918077	0.00296993199589598	SRC/SMAD6/OPRK1/OPRD1/GDF9/GDF15/BMP8A/BMP4/BMP15/BMP10	10	2.49991687414567	Symptomatic_UP_h60
GO:0008083	MF	GO:0008083	growth factor activity	31/1219	143/11326	0.000101849822655655	0.00501915926047068	0.00471296653046589	TYMP/NTF3/NRTN/NRG2/MIA/MANF/LIF/IL4/GDF9/GDF15/GDF1/FGF8/FGF3/FGF21/FGF18/FGF17/FGF16/FGF14/FGF13/F2/CXCL12/CSH1/CSF1/CCN2/BMP8A/BMP4/BMP15/BMP10/ARTN/AMELX/AMBN	31	2.29936902371498	Symptomatic_UP_h60
GO:0005230	MF	GO:0005230	extracellular ligand-gated ion channel activity	17/1219	61/11326	0.000166925739831923	0.00790971197972803	0.00742718170345275	P2RX7/P2RX6/HTR3B/GRIN2D/GRIK4/GRIK3/GRIA4/GRIA1/GLRA2/GLRA1/GABRG2/GABRB2/GABRA5/GABRA1/CHRNE/CHRNB1/CHRNA5	17	2.10183933039514	Symptomatic_UP_h60
GO:0022824	MF	GO:0022824	transmitter-gated ion channel activity	15/1219	51/11326	0.000207978896655846	0.0091510714528572	0.00859281230920204	HTR3B/GRIN2D/GRIK4/GRIK3/GRIA4/GRIA1/GLRA2/GLRA1/GABRG2/GABRB2/GABRA5/GABRA1/CHRNE/CHRNB1/CHRNA5	15	2.03852805360338	Symptomatic_UP_h60
GO:0022835	MF	GO:0022835	transmitter-gated channel activity	15/1219	51/11326	0.000207978896655846	0.0091510714528572	0.00859281230920204	HTR3B/GRIN2D/GRIK4/GRIK3/GRIA4/GRIA1/GLRA2/GLRA1/GABRG2/GABRB2/GABRA5/GABRA1/CHRNE/CHRNB1/CHRNA5	15	2.03852805360338	Symptomatic_UP_h60
GO:0004930	MF	GO:0004930	G protein-coupled receptor activity	59/1219	346/11326	0.000215967675352091	0.00917490262185435	0.00861518966286563	VIPR2/SPHK1/SCTR/RXFP3/RGR/PPARG/P2RY6/P2RY2/P2RY14/OR5I1/OR2H2/OR1A2/OR10H2/OR10H1/OR10C1/OPRK1/OPRD1/OPN1SW/NPBWR2/MCHR1/MC5R/LPAR4/LPAR1/HTR7/HTR5A/HTR2B/GRM8/GRM5/GRM1/GRIK3/GPR87/GPR63/GPR4/GPR39/GPR37L1/GPR32/GPR3/GPR161/GPR143/GPR135/GHRHR/GALR2/FZD9/FZD5/FFAR2/DRD4/DRD3/CRHR2/CRHR1/CNR1/CHRM4/CELSR1/CCRL2/CCR1/CCKAR/AVPR2/AVPR1A/ADRB1/ADRA1D	59	2.03739853645089	Symptomatic_UP_h60
GO:0001664	MF	GO:0001664	G protein-coupled receptor binding	43/1219	231/11326	0.000225230416779372	0.00924946244907286	0.00868520098387822	WNT6/WNT4/WNT11/UCHL1/TUB/TFF2/STAT1/SLC9A3R2/SHANK1/SFRP1/SAG/RTP4/PYY/PTCH2/PRKN/POMC/PACRG/MLN/INSL3/GNAT3/GNAL/GNA11/GIP/GHRH/DRD3/DNAJA1/CXCL9/CXCL14/CXCL12/CXCL10/CCRL2/CCL8/CCL7/CCL27/CCL21/CCL2/CCL17/CCL11/CCL1/CALCB/AVPR1A/AGRP/ADRB1	43	2.03388350641612	Symptomatic_UP_h60
GO:0099529	MF	GO:0099529	neurotransmitter receptor activity involved in regulation of postsynaptic membrane potential	13/1219	41/11326	0.000239094484064319	0.00950207756023356	0.00892240536457338	GRIK4/GRIK3/GRIA1/GLRA2/GLRA1/GABRG2/GABRB2/GABRA5/GABRA1/CHRNE/CHRNB1/CHRNA5/ADRB1	13	2.02218142899533	Symptomatic_UP_h60
GO:0015081	MF	GO:0015081	sodium ion transmembrane transporter activity	25/1219	111/11326	0.00024880348602265	0.00957893421187202	0.00899457339272672	TRPM2/SLC9A3/SLC9A2/SLC8A2/SLC6A4/SLC6A15/SLC6A12/SLC5A4/SLC28A2/SLC28A1/SLC24A2/SLC1A3/SLC1A1/SLC13A4/SCNN1B/SCN8A/SCN7A/SCN2B/SCN2A/HCN4/GRIK4/GRIK3/ATP1B3/ATP1A3/ATP1A2	25	2.01868280946551	Symptomatic_UP_h60
GO:0019838	MF	GO:0019838	growth factor binding	26/1219	118/11326	0.00027351656621251	0.0102112851386004	0.00958834788732214	SRPX2/SORT1/RHBDF2/NRP2/NRP1/NGFR/LRP2/KAZALD1/IL36RN/IL1RN/IGFBP2/GPC1/GHRHR/GHR/FGFR4/FGFR3/FGFBP1/ERBB3/COL6A1/COL3A1/COL2A1/CCN5/CCN4/CCN2/BMPR2/ACVRL1	26	1.99091959645573	Symptomatic_UP_h60
GO:0042379	MF	GO:0042379	chemokine receptor binding	15/1219	53/11326	0.000331604921587146	0.0120158018645695	0.0112827804589558	TFF2/STAT1/CXCL9/CXCL14/CXCL12/CXCL10/CCRL2/CCL8/CCL7/CCL27/CCL21/CCL2/CCL17/CCL11/CCL1	15	1.92024724161101	Symptomatic_UP_h60
GO:1904315	MF	GO:1904315	transmitter-gated ion channel activity involved in regulation of postsynaptic membrane potential	12/1219	39/11326	0.000561769278473667	0.0196723335033147	0.0184722270336148	GRIK4/GRIK3/GRIA1/GLRA2/GLRA1/GABRG2/GABRB2/GABRA5/GABRA1/CHRNE/CHRNB1/CHRNA5	12	1.70614412165133	Symptomatic_UP_h60
GO:0030548	MF	GO:0030548	acetylcholine receptor regulator activity	5/1219	8/11326	0.000606776520394446	0.0196723335033147	0.0184722270336148	SLURP1/LYPD1/LY6G6D/LY6E/CDK5	5	1.70614412165133	Symptomatic_UP_h60
GO:0099602	MF	GO:0099602	neurotransmitter receptor regulator activity	5/1219	8/11326	0.000606776520394446	0.0196723335033147	0.0184722270336148	SLURP1/LYPD1/LY6G6D/LY6E/CDK5	5	1.70614412165133	Symptomatic_UP_h60
GO:1901474	MF	GO:1901474	azole transmembrane transporter activity	5/1219	8/11326	0.000606776520394446	0.0196723335033147	0.0184722270336148	SLC44A4/SLC38A7/SLC28A2/SLC28A1/SLC19A3	5	1.70614412165133	Symptomatic_UP_h60
GO:0005212	MF	GO:0005212	structural constituent of eye lens	8/1219	20/11326	0.000675878644319806	0.02081706224505	0.0195471218449333	MIP/HSPB2/CRYGA/CRYBB2/CRYBB1/CRYBA1/BFSP2/BFSP1	8	1.68158055920518	Symptomatic_UP_h60
GO:0030547	MF	GO:0030547	signaling receptor inhibitor activity	8/1219	20/11326	0.000675878644319806	0.02081706224505	0.0195471218449333	LYPD1/LY6G6D/LY6E/LILRB4/IL36RN/IL1RN/FST/ESR2	8	1.68158055920518	Symptomatic_UP_h60
GO:0008009	MF	GO:0008009	chemokine activity	12/1219	40/11326	0.000724996482040154	0.0217852601432554	0.0204562550388223	CXCL9/CXCL14/CXCL12/CXCL10/CCL8/CCL7/CCL27/CCL21/CCL2/CCL17/CCL11/CCL1	12	1.66183724967793	Symptomatic_UP_h60
GO:0008201	MF	GO:0008201	heparin binding	27/1219	133/11326	0.00082689720404605	0.0242556513186841	0.0227759405324965	VTN/SOD3/SLIT3/SLIT2/SFRP1/SERPINC1/POSTN/NRP2/NRP1/NDNF/LRTM1/LAMC2/FGFR4/FGFBP1/F2/CXCL10/COMP/CLEC3B/CEL/CCN5/CCN4/CCN2/CCL8/CCL7/BMP4/APOH/APOE	27	1.61518705909965	Symptomatic_UP_h60
GO:0005539	MF	GO:0005539	glycosaminoglycan binding	34/1219	184/11326	0.00111960582231056	0.0320780086764327	0.0301210966638752	VTN/TNFAIP6/STAB2/SOD3/SLIT3/SLIT2/SFRP1/SERPINC1/POSTN/NRP2/NRP1/NOD1/NDNF/LRTM1/LAMC2/HAPLN2/FGFR4/FGFBP1/F2/DCN/CXCL10/COMP/CLEC3B/CEL/CCN5/CCN4/CCN2/CCL8/CCL7/BMP4/APOH/APOE/AGRN/ACAN	34	1.49379259948012	Symptomatic_UP_h60
GO:0005516	MF	GO:0005516	calmodulin binding	32/1219	171/11326	0.00124365503240879	0.0348223409074461	0.0326980114980206	TRPV4/SRY/SPHK1/SPA17/SLC8A2/RYR2/RRAD/RGS16/PHKG1/PHKA1/NGFR/MYO3A/MYO1A/MYO10/MYH8/MYH6/MYH2/MYH13/MIP/MAP2/KCNQ4/KCNQ2/KCNN3/KCNN1/KCNH1/GAP43/FBXL2/CEACAM1/CAMK2B/CAMK1G/ARPP21/ADCY8	32	1.45814203709536	Symptomatic_UP_h60
GO:0048020	MF	GO:0048020	CCR chemokine receptor binding	10/1219	32/11326	0.00140675429037438	0.03776143628729	0.0354578079970366	STAT1/CCRL2/CCL8/CCL7/CCL27/CCL21/CCL2/CCL17/CCL11/CCL1	10	1.42295149531196	Symptomatic_UP_h60
GO:0005242	MF	GO:0005242	inward rectifier potassium channel activity	8/1219	22/11326	0.00140992375747998	0.03776143628729	0.0354578079970366	KCNN3/KCNN1/KCNJ9/KCNJ8/KCNJ2/KCNJ12/KCNJ10/KCNJ1	8	1.42295149531196	Symptomatic_UP_h60
GO:0042562	MF	GO:0042562	hormone binding	18/1219	79/11326	0.00152544483753285	0.0399861285072441	0.0375467833471132	VIPR2/TTR/SULT2B1/SCTR/MCHR1/MC5R/LRP2/GUCY2C/GHRHR/GHR/GALR2/EBI3/CRHR2/CRHR1/CCKAR/AVPR1A/ATP1A3/ATP1A2	18	1.39809064261151	Symptomatic_UP_h60
GO:0070696	MF	GO:0070696	transmembrane receptor protein serine/threonine kinase binding	7/1219	18/11326	0.00179337842223182	0.0460300461706166	0.0432219931147537	SRC/SMAD6/GDF9/GDF15/BMP8A/BMP4/BMP15	7	1.33695858948504	Symptomatic_UP_h60
GO:0008066	MF	GO:0008066	glutamate receptor activity	8/1219	23/11326	0.00196027108738072	0.0492868159112866	0.0462800843186124	GRM8/GRM5/GRM1/GRIN2D/GRIK4/GRIK3/GRIA4/GRIA1	8	1.30726923777599	Symptomatic_UP_h60
GO:00037122	MF	GO:0003712	transcription coregulator activity	14/132	379/11326	0.00013171325967476	0.0353293634573658	0.0329608422046984	XPC/USP22/TRRAP/TLE1/TBL1X/SMARCA2/SERTAD2/PBXIP1/MECP2/MAGED1/KDM5B/KAT6B/HNRNPU/ASXL1	14	1.45186418734421	Symptomatic_DOWN_h70
GO:00081343	MF	GO:0008134	transcription factor binding	16/132	486/11326	0.000163941361751117	0.0353293634573658	0.0329608422046984	USP7/TLE1/TBL1X/TAF4/PRKDC/NR4A2/MTOR/KAT6B/JUN/HNRNPU/FOXO1/CTCF/BHLHE40/BBS1/ASXL1/ADD1	16	1.45186418734421	Symptomatic_DOWN_h70
GO:00516073	BP	GO:0051607	defense response to virus	54/321	203/11158	1.25104905256753e-37	2.50647677681905e-34	2.20777235434681e-34	ZC3HAV1/ZBP1/UNC93B1/TRIM5/TRIM22/TREX1/TLR7/STAT2/STAT1/SHFL/SAMHD1/RTP4/RSAD2/PML/PLSCR1/OASL/OAS3/OAS2/OAS1/MYD88/MX2/MX1/MICB/LILRB1/ISG20/ISG15/IRF9/IRF7/IL15/IFITM3/IFITM1/IFIT5/IFIT3/IFIT2/IFIT1/IFIH1/IFI6/IFI44L/IFI27/IFI16/HERC5/GBP1/FGL2/EIF2AK2/DHX58/DDX60/DDX58/CXCL10/CD40/BST2/APOBEC3G/APOBEC3A/AIM2/ADAR	54	33.6009363148874	Symptomatic_UP_h70
GO:01405463	BP	GO:0140546	defense response to symbiont	54/321	203/11158	1.25104905256753e-37	2.50647677681905e-34	2.20777235434681e-34	ZC3HAV1/ZBP1/UNC93B1/TRIM5/TRIM22/TREX1/TLR7/STAT2/STAT1/SHFL/SAMHD1/RTP4/RSAD2/PML/PLSCR1/OASL/OAS3/OAS2/OAS1/MYD88/MX2/MX1/MICB/LILRB1/ISG20/ISG15/IRF9/IRF7/IL15/IFITM3/IFITM1/IFIT5/IFIT3/IFIT2/IFIT1/IFIH1/IFI6/IFI44L/IFI27/IFI16/HERC5/GBP1/FGL2/EIF2AK2/DHX58/DDX60/DDX58/CXCL10/CD40/BST2/APOBEC3G/APOBEC3A/AIM2/ADAR	54	33.6009363148874	Symptomatic_UP_h70
GO:00096153	BP	GO:0009615	response to virus	62/321	288/11158	2.45231849231007e-37	3.27548006622881e-34	2.88513119463707e-34	ZC3HAV1/ZBP1/UNC93B1/TRIM5/TRIM22/TREX1/TNF/TLR7/STAT2/STAT1/SHFL/SAMHD1/RTP4/RSAD2/PML/PLSCR1/OASL/OAS3/OAS2/OAS1/NPC2/NMI/MYD88/MX2/MX1/MICB/LILRB1/LGALS9/ISG20/ISG15/IRF9/IRF7/IL15/IFITM3/IFITM1/IFIT5/IFIT3/IFIT2/IFIT1/IFIH1/IFI6/IFI44L/IFI44/IFI27/IFI16/HERC5/GBP1/FGL2/EXT1/EIF2AK2/DHX58/DDX60/DDX58/CXCL10/CD40/CCL8/BST2/BATF3/APOBEC3G/APOBEC3A/AIM2/ADAR	62	33.4847250392341	Symptomatic_UP_h70
GO:00485253	BP	GO:0048525	negative regulation of viral process	29/321	79/11158	5.26644513923358e-25	5.27566141822724e-22	4.64694488206584e-22	ZC3HAV1/TRIM5/TRIM26/TRIM21/TRIM14/TNF/STAT1/SHFL/RSAD2/PML/PLSCR1/OASL/OAS3/OAS2/OAS1/MX1/LY6E/ISG20/ISG15/IFITM3/IFITM1/IFIT5/IFIT1/IFIH1/IFI16/EIF2AK2/BST2/APOBEC3G/APOBEC3A	29	21.2777230844134	Symptomatic_UP_h70
GO:00507923	BP	GO:0050792	regulation of viral process	35/321	140/11158	1.48673750891588e-23	1.19147143964519e-20	1.04948018260946e-20	ZC3HAV1/TRIM5/TRIM38/TRIM26/TRIM22/TRIM21/TRIM14/TNF/STAT1/SHFL/RSAD2/PML/PLSCR1/OASL/OAS3/OAS2/OAS1/MX1/LY6E/LGALS9/LAMP3/ISG20/ISG15/IFITM3/IFITM1/IFIT5/IFIT1/IFIH1/IFI16/EIF2AK2/DYNLT1/BST2/APOBEC3G/APOBEC3A/ADAR	35	19.9239163635174	Symptomatic_UP_h70
GO:19039003	BP	GO:1903900	regulation of viral life cycle	33/321	126/11158	5.85424072732936e-23	3.90965709906812e-20	3.44373143135708e-20	ZC3HAV1/TRIM5/TRIM38/TRIM26/TRIM22/TRIM21/TRIM14/TNF/SHFL/RSAD2/PML/PLSCR1/OASL/OAS3/OAS2/OAS1/MX1/LY6E/LGALS9/LAMP3/ISG20/ISG15/IFITM3/IFITM1/IFIT5/IFIT1/IFIH1/IFI16/EIF2AK2/BST2/APOBEC3G/APOBEC3A/ADAR	33	19.4078613312264	Symptomatic_UP_h70
GO:00450713	BP	GO:0045071	negative regulation of viral genome replication	22/321	48/11158	8.49303559141218e-22	4.86165623068408e-19	4.28227794556467e-19	ZC3HAV1/TNF/SHFL/RSAD2/PLSCR1/OASL/OAS3/OAS2/OAS1/MX1/ISG20/ISG15/IFITM3/IFITM1/IFIT5/IFIT1/IFIH1/IFI16/EIF2AK2/BST2/APOBEC3G/APOBEC3A	22	18.3132157535131	Symptomatic_UP_h70
GO:00190583	BP	GO:0019058	viral life cycle	42/321	269/11158	1.13830772991919e-19	5.70149884223274e-17	5.022033971604e-17	ZC3HAV1/TRIM5/TRIM38/TRIM26/TRIM22/TRIM21/TRIM14/TNF/SIGLEC1/SHFL/SCARB2/RSAD2/PML/PLSCR1/OASL/OAS3/OAS2/OAS1/MX1/LY6E/LGALS9/LAMP3/ISG20/ISG15/IFITM3/IFITM1/IFIT5/IFIT1/IFIH1/IFI27/IFI16/EIF2AK2/DYNLT1/CTSL/CHMP5/CD86/CCL8/CCL2/BST2/APOBEC3G/APOBEC3A/ADAR	42	16.2440109595306	Symptomatic_UP_h70
GO:00160323	BP	GO:0016032	viral process	46/321	354/11158	3.51450145848612e-18	1.43744045955848e-15	1.26613633008015e-15	ZC3HAV1/TRIM5/TRIM38/TRIM26/TRIM22/TRIM21/TRIM14/TNF/STAT1/SIGLEC1/SHFL/SCARB2/RSAD2/PML/PLSCR1/OASL/OAS3/OAS2/OAS1/MX1/LY6E/LGALS9/LAMP3/ISG20/ISG15/IRF7/IFITM3/IFITM1/IFIT5/IFIT1/IFIH1/IFI27/IFI16/EIF2AK2/EDEM2/DYNLT1/CTSL/CHMP5/CD86/CCL8/CCL2/CALCOCO2/BST2/APOBEC3G/APOBEC3A/ADAR	46	14.8424101352441	Symptomatic_UP_h70
GO:00450693	BP	GO:0045069	regulation of viral genome replication	23/321	74/11158	3.58732333306335e-18	1.43744045955848e-15	1.26613633008015e-15	ZC3HAV1/TNF/SHFL/RSAD2/PLSCR1/OASL/OAS3/OAS2/OAS1/MX1/ISG20/ISG15/IFITM3/IFITM1/IFIT5/IFIT1/IFIH1/IFI16/EIF2AK2/BST2/APOBEC3G/APOBEC3A/ADAR	23	14.8424101352441	Symptomatic_UP_h70
GO:00028313	BP	GO:0002831	regulation of response to biotic stimulus	39/321	253/11158	4.04433784114752e-18	1.4732419754071e-15	1.29767127094427e-15	ZBP1/TRIM5/TRIM21/TREX1/TRAFD1/STAT2/STAT1/SOCS1/SLAMF8/SERPING1/SAMHD1/RIPK2/PLSCR1/OASL/OAS3/OAS1/NOD1/NMI/MR1/MICB/LILRB1/LGALS9/ISG15/IRF7/IL15/IFIT1/IFI35/IFI16/HERC5/FGL2/FFAR2/FCGR2B/DHX58/DDX60/DDX58/CEACAM1/APOBEC3G/AIM2/ADAR	39	14.8317259157824	Symptomatic_UP_h70
GO:00343403	BP	GO:0034340	response to type I interferon	19/321	49/11158	2.6636320178343e-17	8.89431124621838e-15	7.8343492594723e-15	ZBP1/TREX1/STAT2/STAT1/SP100/SHFL/SAMHD1/OAS3/OAS2/OAS1/MYD88/MX1/ISG15/IRF7/IFITM3/IFITM1/IFIT1/IFI27/ADAR	19	14.050887676984	Symptomatic_UP_h70
GO:00190793	BP	GO:0019079	viral genome replication	26/321	111/11158	5.33707084126247e-17	1.64504945084144e-14	1.44900392961563e-14	ZC3HAV1/TNF/SHFL/RSAD2/PLSCR1/OASL/OAS3/OAS2/OAS1/MX1/ISG20/ISG15/IFITM3/IFITM1/IFIT5/IFIT1/IFIH1/IFI27/IFI16/EIF2AK2/CCL8/CCL2/BST2/APOBEC3G/APOBEC3A/ADAR	26	13.7838210424528	Symptomatic_UP_h70
GO:00713573	BP	GO:0071357	cellular response to type I interferon	17/321	44/11158	1.41277591525126e-15	4.04356649457986e-13	3.56168243897555e-13	ZBP1/TREX1/STAT2/STAT1/SP100/SAMHD1/OAS3/OAS2/OAS1/MYD88/ISG15/IRF7/IFITM3/IFITM1/IFIT1/IFI27/ADAR	17	12.3932354107229	Symptomatic_UP_h70
GO:00603373	BP	GO:0060337	type I interferon signaling pathway	16/321	43/11158	1.99461782883767e-14	5.32828909343502e-12	4.69330075795979e-12	ZBP1/TREX1/STAT2/STAT1/SP100/SAMHD1/OAS3/OAS2/OAS1/MYD88/ISG15/IRF7/IFITM3/IFITM1/IFI27/ADAR	16	11.2734122199719	Symptomatic_UP_h70
GO:00313472	BP	GO:0031347	regulation of defense response	47/321	461/11158	2.15752387215949e-14	5.40324884733941e-12	4.75932733115181e-12	ZBP1/TRIM5/TRIM21/TREX1/TRAFD1/TNFAIP6/TNF/TLR7/STAT2/STAT1/SOCS1/SLAMF8/SERPING1/SAMHD1/RIPK2/RHBDF2/PLSCR1/OAS3/OAS1/NOD1/NMI/MYD88/MICB/LILRB1/LGALS9/KARS1/JAK2/ISG15/IRF7/IL18/IL15/IFIT1/IFI35/IFI16/HERC5/FGL2/FFAR2/FCGR2B/FANCA/DHX58/DDX58/CEACAM1/CASP5/CASP1/APOBEC3G/AIM2/ADAR	47	11.2673450305105	Symptomatic_UP_h70
GO:00458243	BP	GO:0045824	negative regulation of innate immune response	17/321	56/11158	1.4746138393847e-13	3.47575156142029e-11	3.06153572969467e-11	TRIM21/TREX1/TRAFD1/STAT2/SLAMF8/SERPING1/SAMHD1/OAS3/OAS1/NMI/LILRB1/LGALS9/ISG15/IFI16/DHX58/CEACAM1/ADAR	17	10.4589512734662	Symptomatic_UP_h70
GO:00192213	BP	GO:0019221	cytokine-mediated signaling pathway	40/321	379/11158	7.45623556337012e-13	1.659840883468e-10	1.46203262245497e-10	ZBP1/VRK2/TREX1/TNF/STAT2/STAT1/SP100/SOCS1/SAMHD1/RIPK2/OASL/OAS3/OAS2/OAS1/NMI/MYD88/MX1/LILRB4/LILRB1/JAK2/ISG15/IRF7/IL1RN/IL18/IL15RA/IL15/IFITM3/IFITM1/IFI27/FCER1G/EXT1/CXCL10/CEACAM1/CCRL2/CCR1/CCL8/CCL2/CASP1/AIM2/ADAR	40	9.77993354252858	Symptomatic_UP_h70
GO:00450883	BP	GO:0045088	regulation of innate immune response	26/321	171/11158	2.76541216108683e-12	5.83210869972365e-10	5.13707865713249e-10	ZBP1/TRIM5/TRIM21/TREX1/TRAFD1/STAT2/SOCS1/SLAMF8/SERPING1/SAMHD1/PLSCR1/OAS3/OAS1/NMI/LILRB1/LGALS9/ISG15/IRF7/IFI35/IFI16/FFAR2/FCGR2B/DHX58/CEACAM1/AIM2/ADAR	26	9.23417439016844	Symptomatic_UP_h70
GO:00028323	BP	GO:0002832	negative regulation of response to biotic stimulus	19/321	87/11158	3.65974439108659e-12	7.33229788754199e-10	6.4584857596386e-10	TRIM21/TREX1/TRAFD1/STAT2/SLAMF8/SERPING1/SAMHD1/OAS3/OAS1/NMI/MICB/LILRB1/LGALS9/ISG15/IFI16/FGL2/DHX58/CEACAM1/ADAR	19	9.13475989937162	Symptomatic_UP_h70
GO:00354563	BP	GO:0035456	response to interferon-beta	11/321	25/11158	2.93217559458952e-11	5.59487028929534e-09	4.92811266599432e-09	XAF1/TREX1/STAT1/SHFL/PLSCR1/OAS1/IFITM3/IFITM1/IFI16/BST2/AIM2	11	8.25220997764256	Symptomatic_UP_h70
GO:00343413	BP	GO:0034341	response to interferon-gamma	20/321	112/11158	4.95560841967776e-11	9.02596497165854e-09	7.95031341204762e-09	TRIM21/STAT1/SP100/SOCS1/SHFL/NMI/LGALS9/KYNU/JAK2/IFITM3/IFITM1/GCH1/GBP2/GBP1/CD40/CCL8/CCL2/CASP1/CALCOCO2/BST2	20	8.04450635624075	Symptomatic_UP_h70
GO:00324793	BP	GO:0032479	regulation of type I interferon production	16/321	75/11158	2.79094823401421e-10	4.65972065570622e-08	4.10440764414458e-08	TRIM21/TREX1/TLR7/STAT1/RIPK2/OAS3/OAS2/OAS1/NMI/MYD88/LILRB1/ISG15/IRF7/IFIH1/DHX58/DDX58	16	7.33164011792839	Symptomatic_UP_h70
GO:00326063	BP	GO:0032606	type I interferon production	16/321	75/11158	2.79094823401421e-10	4.65972065570622e-08	4.10440764414458e-08	TRIM21/TREX1/TLR7/STAT1/RIPK2/OAS3/OAS2/OAS1/NMI/MYD88/LILRB1/ISG15/IRF7/IFIH1/DHX58/DDX58	16	7.33164011792839	Symptomatic_UP_h70
GO:00507782	BP	GO:0050778	positive regulation of immune response	37/321	415/11158	7.81433148865118e-10	1.25248105100101e-07	1.10321909395568e-07	ZBP1/TRIM5/TREX1/TNF/SERPING1/RSAD2/RNF31/RIPK2/RBCK1/PLSCR1/PLA2G4A/NMI/MR1/MICB/LILRB4/LILRB1/LGALS9/KARS1/IRF7/IL18/IL15/IFI35/IFI16/GBP1/FFAR2/FCGR2B/FCER1G/DUSP3/CEACAM1/CD86/CD40/CD38/C3AR1/C2/C1QB/C1QA/AIM2	37	6.90222883592615	Symptomatic_UP_h70
GO:00354553	BP	GO:0035455	response to interferon-alpha	9/321	19/11158	8.65776659720851e-10	1.33429502903902e-07	1.1752830526494e-07	MX2/LAMP3/IFITM3/IFITM1/IFIT3/IFIT2/EIF2AK2/BST2/ADAR	9	6.87474813195088	Symptomatic_UP_h70
GO:00507773	BP	GO:0050777	negative regulation of immune response	22/321	160/11158	1.01289415258742e-09	1.4663368577973e-07	1.29158905709596e-07	TRIM21/TREX1/TRAFD1/STAT2/SLAMF8/SERPING1/SAMHD1/RHBDF2/OAS3/OAS1/NMI/MICB/LILRB4/LILRB1/LGALS9/ISG15/IFI16/FGL2/FCGR2B/DHX58/CEACAM1/ADAR	22	6.83376624887823	Symptomatic_UP_h70
GO:00027642	BP	GO:0002764	immune response-regulating signaling pathway	32/321	325/11158	1.0246426757755e-09	1.4663368577973e-07	1.29158905709596e-07	UNC93B1/TLR7/RSAD2/RNF31/RIPK2/RBCK1/PLSCR1/OASL/OAS3/OAS1/NOD1/NMI/MYD88/MICB/MAP2K6/LILRB4/LILRB1/IRF7/IFIH1/IFI35/GBP1/FFAR2/FCGR2B/FCER1G/DUSP3/DHX58/DDX60/DDX58/CEACAM1/CD40/CD38/C3AR1	32	6.83376624887823	Symptomatic_UP_h70
GO:00324813	BP	GO:0032481	positive regulation of type I interferon production	12/321	46/11158	4.23645393532548e-09	5.4759583609191e-07	4.82337183196819e-07	TLR7/STAT1/RIPK2/OAS3/OAS2/OAS1/MYD88/ISG15/IRF7/IFIH1/DHX58/DDX58	12	6.26153986289229	Symptomatic_UP_h70
GO:00326083	BP	GO:0032608	interferon-beta production	12/321	46/11158	4.23645393532548e-09	5.4759583609191e-07	4.82337183196819e-07	TLR7/RIPK2/OAS3/OAS2/OAS1/NMI/LILRB1/ISG15/IRF7/IFIH1/DHX58/DDX58	12	6.26153986289229	Symptomatic_UP_h70
GO:00326483	BP	GO:0032648	regulation of interferon-beta production	12/321	46/11158	4.23645393532548e-09	5.4759583609191e-07	4.82337183196819e-07	TLR7/RIPK2/OAS3/OAS2/OAS1/NMI/LILRB1/ISG15/IRF7/IFIH1/DHX58/DDX58	12	6.26153986289229	Symptomatic_UP_h70
GO:00026832	BP	GO:0002683	negative regulation of immune system process	32/321	346/11158	4.86371574169495e-09	6.09028405530364e-07	5.36448647431025e-07	TRIM21/TREX1/TRAFD1/TNF/STAT2/SOCS1/SLAMF8/SERPING1/SAMHD1/RHBDF2/OAS3/OAS1/NMI/MILR1/MICB/MIA3/MAFB/LILRB4/LILRB1/LGALS9/ISG15/IFI16/GBP1/FGL2/FCGR2B/DUSP3/DHX58/CEACAM1/CD86/CCL2/BST2/ADAR	32	6.2153624510824	Symptomatic_UP_h70
GO:00022213	BP	GO:0002221	pattern recognition receptor signaling pathway	19/321	131/11158	5.85449776095778e-09	7.10877955398722e-07	6.26160478229392e-07	UNC93B1/TLR7/RSAD2/RIPK2/OASL/OAS3/OAS1/NOD1/NMI/MYD88/MAP2K6/IRF7/IFIH1/IFI35/FFAR2/DHX58/DDX60/DDX58/CD40	19	6.14820495320338	Symptomatic_UP_h70
GO:00985863	BP	GO:0098586	cellular response to virus	14/321	68/11158	6.08197528689115e-09	7.16778675722731e-07	6.31357991855914e-07	TLR7/OASL/OAS3/OAS1/LGALS9/IRF7/IFIH1/IFI6/EXT1/DHX58/DDX60/DDX58/CXCL10/ADAR	14	6.14461492348224	Symptomatic_UP_h70
GO:00018192	BP	GO:0001819	positive regulation of cytokine production	33/321	372/11158	7.8284643145348e-09	8.75247007602393e-07	7.7094117307628e-07	TNF/TLR7/STAT1/RSAD2/RIPK2/P2RX7/OAS3/OAS2/OAS1/NOD1/MYD88/LILRB1/LGALS9/JAK2/ISG15/IRF7/IL18/IL15/IFIH1/IFI16/HPSE/GSDMD/FFAR2/FCER1G/EIF2AK2/DHX58/DDX58/CYBB/CD86/CD40/CASP1/C3AR1/AIM2	33	6.05786936537754	Symptomatic_UP_h70
GO:00326122	BP	GO:0032612	interleukin-1 production	15/321	81/11158	8.08189151017932e-09	8.75247007602393e-07	7.7094117307628e-07	TNF/SERPINB1/RIPK2/PML/P2RX7/NOD1/MYD88/LILRB4/LGALS9/JAK2/IFI16/GSDMD/CEACAM1/CASP1/AIM2	15	6.05786936537754	Symptomatic_UP_h70
GO:00326522	BP	GO:0032652	regulation of interleukin-1 production	15/321	81/11158	8.08189151017932e-09	8.75247007602393e-07	7.7094117307628e-07	TNF/SERPINB1/RIPK2/PML/P2RX7/NOD1/MYD88/LILRB4/LGALS9/JAK2/IFI16/GSDMD/CEACAM1/CASP1/AIM2	15	6.05786936537754	Symptomatic_UP_h70
GO:00326112	BP	GO:0032611	interleukin-1 beta production	14/321	70/11158	9.05465448161961e-09	9.30307705329482e-07	8.19440120833213e-07	TNF/SERPINB1/RIPK2/PML/P2RX7/NOD1/MYD88/LILRB4/LGALS9/JAK2/IFI16/GSDMD/CASP1/AIM2	14	6.03137338195797	Symptomatic_UP_h70
GO:00326512	BP	GO:0032651	regulation of interleukin-1 beta production	14/321	70/11158	9.05465448161961e-09	9.30307705329482e-07	8.19440120833213e-07	TNF/SERPINB1/RIPK2/PML/P2RX7/NOD1/MYD88/LILRB4/LGALS9/JAK2/IFI16/GSDMD/CASP1/AIM2	14	6.03137338195797	Symptomatic_UP_h70
GO:00327283	BP	GO:0032728	positive regulation of interferon-beta production	10/321	32/11158	1.24170084099249e-08	1.24387381746422e-06	1.09563761048627e-06	TLR7/RIPK2/OAS3/OAS2/OAS1/ISG15/IRF7/IFIH1/DHX58/DDX58	10	5.90522367363111	Symptomatic_UP_h70
GO:00313482	BP	GO:0031348	negative regulation of defense response	22/321	184/11158	1.4388157320306e-08	1.40617918006015e-06	1.238600551861e-06	TRIM21/TREX1/TRAFD1/TNFAIP6/STAT2/SLAMF8/SERPING1/SAMHD1/RHBDF2/OAS3/OAS1/NMI/MICB/LILRB1/LGALS9/ISG15/IFI16/FGL2/FCGR2B/DHX58/CEACAM1/ADAR	22	5.85195933653288	Symptomatic_UP_h70
GO:00465963	BP	GO:0046596	regulation of viral entry into host cell	10/321	35/11158	3.27222091181403e-08	3.12185456991401e-06	2.74981371361214e-06	TRIM5/TRIM38/TRIM26/TRIM22/TRIM21/TRIM14/LY6E/LGALS9/IFITM3/IFITM1	10	5.50558733220088	Symptomatic_UP_h70
GO:00431232	BP	GO:0043123	positive regulation of I-kappaB kinase/NF-kappaB signaling	19/321	147/11158	4.02434414870045e-08	3.75012721019598e-06	3.30321320210345e-06	TRIM5/TRIM38/TRIM22/TRIM21/TRIM14/TNFSF10/TNF/SECTM1/RNF31/RIPK2/RBCK1/NOD1/MYD88/LGALS9/IFIT5/CD40/CASP1/BST2/APOL3	19	5.42595400007252	Symptomatic_UP_h70
GO:00327312	BP	GO:0032731	positive regulation of interleukin-1 beta production	11/321	47/11158	6.50170454789375e-08	5.92098411895688e-06	5.2153625237052e-06	TNF/RIPK2/P2RX7/NOD1/MYD88/LGALS9/JAK2/IFI16/GSDMD/CASP1/AIM2	11	5.22760610376493	Symptomatic_UP_h70
GO:00072492	BP	GO:0007249	I-kappaB kinase/NF-kappaB signaling	23/321	218/11158	7.18818847874585e-08	6.40068249651881e-06	5.63789379397306e-06	TRIM5/TRIM38/TRIM22/TRIM21/TRIM14/TNFSF10/TNF/TLR7/STAT1/SECTM1/RNF31/RIPK2/RBCK1/NOD1/NKIRAS2/MYD88/LILRB4/LGALS9/IFIT5/CD40/CASP1/BST2/APOL3	23	5.1937737152866	Symptomatic_UP_h70
GO:00603382	BP	GO:0060338	regulation of type I interferon-mediated signaling pathway	9/321	30/11158	1.0136245960623e-07	8.82955164439485e-06	7.77730725537046e-06	ZBP1/TREX1/STAT2/SAMHD1/OAS3/OAS1/ISG15/IRF7/ADAR	9	5.0540613488923	Symptomatic_UP_h70
GO:00506882	BP	GO:0050688	regulation of defense response to virus	11/321	50/11158	1.29087159967146e-07	1.10053670210289e-05	9.69382412922379e-06	STAT1/MICB/LILRB1/IL15/IFIT1/HERC5/FGL2/DHX58/DDX58/APOBEC3G/AIM2	11	4.95839546946232	Symptomatic_UP_h70
GO:00523723	BP	GO:0052372	modulation by symbiont of entry into host	10/321	40/11158	1.32948239023262e-07	1.10984082034627e-05	9.77577731239026e-06	TRIM5/TRIM38/TRIM26/TRIM22/TRIM21/TRIM14/LY6E/LGALS9/IFITM3/IFITM1	10	4.95473930572017	Symptomatic_UP_h70
GO:00603393	BP	GO:0060339	negative regulation of type I interferon-mediated signaling pathway	7/321	16/11158	1.39857513406957e-07	1.14369195147281e-05	1.00739472063056e-05	TREX1/STAT2/SAMHD1/OAS3/OAS1/ISG15/ADAR	7	4.94169093515046	Symptomatic_UP_h70
GO:00431222	BP	GO:0043122	regulation of I-kappaB kinase/NF-kappaB signaling	21/321	195/11158	1.90594865301028e-07	1.52742725052244e-05	1.34539912285126e-05	TRIM5/TRIM38/TRIM22/TRIM21/TRIM14/TNFSF10/TNF/STAT1/SECTM1/RNF31/RIPK2/RBCK1/NOD1/MYD88/LILRB4/LGALS9/IFIT5/CD40/CASP1/BST2/APOL3	21	4.81603946550378	Symptomatic_UP_h70
GO:00607593	BP	GO:0060759	regulation of response to cytokine stimulus	16/321	116/11158	1.94853800832037e-07	1.53093956849798e-05	1.34849286726485e-05	ZBP1/VRK2/TREX1/STAT2/SOCS1/SAMHD1/RIPK2/OAS3/OAS1/ISG15/IRF7/IL1RN/IFIH1/DDX58/CASP1/ADAR	16	4.81504195207499	Symptomatic_UP_h70
GO:00327322	BP	GO:0032732	positive regulation of interleukin-1 production	11/321	53/11158	2.4386580186898e-07	1.87917359247885e-05	1.65522678879897e-05	TNF/RIPK2/P2RX7/NOD1/MYD88/LGALS9/JAK2/IFI16/GSDMD/CASP1/AIM2	11	4.72603309921113	Symptomatic_UP_h70
GO:00701063	BP	GO:0070106	interleukin-27-mediated signaling pathway	5/321	7/11158	3.82702307533321e-07	2.89337386091701e-05	2.54856174212359e-05	STAT1/OASL/OAS2/OAS1/MX1	5	4.53859544632335	Symptomatic_UP_h70
GO:00467182	BP	GO:0046718	viral entry into host cell	16/321	127/11158	6.87767500554443e-07	5.10348958281788e-05	4.49529128530029e-05	TRIM5/TRIM38/TRIM26/TRIM22/TRIM21/TRIM14/SIGLEC1/SCARB2/PLSCR1/LY6E/LGALS9/IFITM3/IFITM1/DYNLT1/CTSL/CD86	16	4.29213276736886	Symptomatic_UP_h70
GO:00022501	BP	GO:0002250	adaptive immune response	30/321	390/11158	8.74607648973297e-07	6.37191427170182e-05	5.61255396556453e-05	UNC93B1/TREX1/TNF/TAP2/TAP1/SLAMF7/SERPING1/RSAD2/RIPK2/PLA2G4A/NBN/MYD88/MR1/MICB/LILRB4/LILRB1/LAMP3/LAIR1/JAK2/IRF7/IL18/FCGR2B/FCER1G/CTSL/CEACAM1/CD86/CD40/C2/C1QB/C1QA	30	4.19573007586797	Symptomatic_UP_h70
GO:00439032	BP	GO:0043903	regulation of biological process involved in symbiotic interaction	11/321	61/11158	1.08917752069255e-06	7.79345415252684e-05	6.86468463699644e-05	TRIM5/TRIM38/TRIM26/TRIM22/TRIM21/TRIM14/PML/LY6E/LGALS9/IFITM3/IFITM1	11	4.10827001512622	Symptomatic_UP_h70
GO:00444092	BP	GO:0044409	entry into host	16/321	132/11158	1.16454210397924e-06	8.04537967352551e-05	7.08658743129288e-05	TRIM5/TRIM38/TRIM26/TRIM22/TRIM21/TRIM14/SIGLEC1/SCARB2/PLSCR1/LY6E/LGALS9/IFITM3/IFITM1/DYNLT1/CTSL/CD86	16	4.0944534560738	Symptomatic_UP_h70
GO:00510922	BP	GO:0051092	positive regulation of NF-kappaB transcription factor activity	16/321	132/11158	1.16454210397924e-06	8.04537967352551e-05	7.08658743129288e-05	TRIM5/TRIM38/TRIM22/TRIM21/TRIM14/TNF/RNF31/RIPK2/RBCK1/NOD1/MYD88/LGALS9/IL18/EIF2AK2/CD40/AIM2	16	4.0944534560738	Symptomatic_UP_h70
GO:00326072	BP	GO:0032607	interferon-alpha production	7/321	21/11158	1.25542721158984e-06	8.38416139473415e-05	7.38499550958024e-05	TLR7/STAT1/RIPK2/NMI/IRF7/IFIH1/DDX58	7	4.07654037013041	Symptomatic_UP_h70
GO:00326472	BP	GO:0032647	regulation of interferon-alpha production	7/321	21/11158	1.25542721158984e-06	8.38416139473415e-05	7.38499550958024e-05	TLR7/STAT1/RIPK2/NMI/IRF7/IFIH1/DDX58	7	4.07654037013041	Symptomatic_UP_h70
GO:00022521	BP	GO:0002252	immune effector process	34/321	485/11158	1.3440264005279e-06	8.82871112609063e-05	7.77656690417608e-05	TREX1/TNF/SLAMF8/SLAMF7/SERPING1/RSAD2/RIPK2/NMI/NBN/MYD88/MR1/MILR1/LILRB4/LILRB1/LGALS9/KARS1/IRF7/IL18/IFI35/FGL2/FFAR2/FCGR2B/FCER1G/DHX58/DDX60/DDX58/CEACAM1/CD86/CD40/C2/C1QB/C1QA/BST2/ANXA3	34	4.054102692989	Symptomatic_UP_h70
GO:00321022	BP	GO:0032102	negative regulation of response to external stimulus	26/321	317/11158	1.47804766641555e-06	9.55247903117275e-05	8.41408119777816e-05	TRIM21/TREX1/TRAFD1/TNFAIP6/TNF/STAT2/SLAMF8/SERPING1/SAMHD1/RHBDF2/PTPRO/OAS3/OAS1/NMI/MICB/LILRB1/LGALS9/ISG15/IFI16/FGL2/FCGR2B/DUSP3/DHX58/CEACAM1/CCL2/ADAR	26	4.01988390696653	Symptomatic_UP_h70
GO:00022741	BP	GO:0002274	myeloid leukocyte activation	19/321	185/11158	1.52525341307241e-06	9.61820505268368e-05	8.47197445040872e-05	TREX1/TNF/PLSCR1/PLA2G4A/NMI/MYD88/MILR1/LILRB4/LGALS9/KARS1/JAK2/IL18/IL15/IFI35/FCGR2B/FCER1G/C1QA/BATF3/ANXA3	19	4.01690596834147	Symptomatic_UP_h70
GO:00521262	BP	GO:0052126	movement in host environment	17/321	151/11158	1.53622441570191e-06	9.61820505268368e-05	8.47197445040872e-05	TRIM5/TRIM38/TRIM26/TRIM22/TRIM21/TRIM14/SIGLEC1/SCARB2/PML/PLSCR1/LY6E/LGALS9/IFITM3/IFITM1/DYNLT1/CTSL/CD86	17	4.01690596834147	Symptomatic_UP_h70
GO:00022532	BP	GO:0002253	activation of immune response	23/321	259/11158	1.57726992736485e-06	9.72326245992456e-05	8.56451184850907e-05	ZBP1/TRIM5/TREX1/SERPING1/RNF31/RIPK2/RBCK1/PLSCR1/MICB/LILRB4/IFI16/GBP1/FFAR2/FCGR2B/FCER1G/DUSP3/CEACAM1/CD38/C3AR1/C2/C1QB/C1QA/AIM2	23	4.01218799118338	Symptomatic_UP_h70
GO:00444032	BP	GO:0044403	biological process involved in symbiotic interaction	22/321	243/11158	1.94076079698807e-06	0.000116373706103396	0.000102505099382577	TRIM5/TRIM38/TRIM26/TRIM22/TRIM21/TRIM14/SIGLEC1/SCARB2/PML/PLSCR1/MYD88/LY6E/LGALS9/IFITM3/IFITM1/IFIT1/IFI27/DYNLT1/CTSL/CD86/CCL8/APOL1	22	3.93414513467036	Symptomatic_UP_h70
GO:00019593	BP	GO:0001959	regulation of cytokine-mediated signaling pathway	14/321	106/11158	1.94585433215063e-06	0.000116373706103396	0.000102505099382577	ZBP1/VRK2/TREX1/STAT2/SOCS1/SAMHD1/RIPK2/OAS3/OAS1/ISG15/IRF7/IL1RN/CASP1/ADAR	14	3.93414513467036	Symptomatic_UP_h70
GO:00517012	BP	GO:0051701	biological process involved in interaction with host	18/321	172/11158	2.20126421914894e-06	0.000129712731266615	0.000114254472551183	TRIM5/TRIM38/TRIM26/TRIM22/TRIM21/TRIM14/SIGLEC1/SCARB2/PML/PLSCR1/LY6E/LGALS9/IFITM3/IFITM1/IFIT1/DYNLT1/CTSL/CD86	18	3.88701739594762	Symptomatic_UP_h70
GO:00198822	BP	GO:0019882	antigen processing and presentation	13/321	94/11158	2.6842554894526e-06	0.000155881329655602	0.000137304479880009	TREX1/TAP2/TAP1/PSME1/PSMB8/NOD1/MR1/IFI30/FGL2/FCGR2B/FCER1G/EXT1/CTSL	13	3.80720589836544	Symptomatic_UP_h70
GO:00320202	BP	GO:0032020	ISG15-protein conjugation	4/321	5/11158	3.28656891006656e-06	0.000188132594609096	0.000165712263991777	UBE2L6/UBA7/ISG15/HERC5	4	3.72553595494116	Symptomatic_UP_h70
GO:00395302	BP	GO:0039530	MDA-5 signaling pathway	5/321	10/11158	4.27532790871301e-06	0.000241285055355113	0.000212530385143287	OAS3/IRF7/IFIH1/DHX58/DDX60	5	3.61746957646587	Symptomatic_UP_h70
GO:00321032	BP	GO:0032103	positive regulation of response to external stimulus	26/321	339/11158	5.10623826384776e-06	0.000281152490593685	0.000247646697479576	ZBP1/TRIM5/TNF/TLR7/RIPK2/PLSCR1/OASL/NOD1/NMI/LGALS9/KARS1/JAK2/IRF7/IL18/IL15/IFI35/IFI16/FFAR2/DHX58/DDX60/CXCL10/CREB3/CCR1/C3AR1/BMPR2/AIM2	26	3.55105806493315	Symptomatic_UP_h70
GO:00327272	BP	GO:0032727	positive regulation of interferon-alpha production	6/321	17/11158	5.12206933200375e-06	0.000281152490593685	0.000247646697479576	TLR7/STAT1/RIPK2/IRF7/IFIH1/DDX58	6	3.55105806493315	Symptomatic_UP_h70
GO:00510912	BP	GO:0051091	positive regulation of DNA-binding transcription factor activity	20/321	220/11158	5.38273737647587e-06	0.000291467954966741	0.000256732836747135	TRIM5/TRIM38/TRIM26/TRIM22/TRIM21/TRIM14/TNF/RNF31/RIPK2/RBCK1/NOD1/MYD88/LGALS9/JAK2/IL18/EIF2AK2/DDX58/CD40/ANXA3/AIM2	20	3.53540918617471	Symptomatic_UP_h70
GO:00327222	BP	GO:0032722	positive regulation of chemokine production	10/321	59/11158	6.06630654718369e-06	0.000324102537794201	0.000285478257581852	TNF/TLR7/RIPK2/OAS3/OAS1/MYD88/LGALS9/IL18/FFAR2/EIF2AK2	10	3.4893175683331	Symptomatic_UP_h70
GO:00506912	BP	GO:0050691	regulation of defense response to virus by host	7/321	26/11158	6.27338943689326e-06	0.000330756203600412	0.000291338985898935	STAT1/MICB/LILRB1/IL15/DDX58/APOBEC3G/AIM2	7	3.48049200151942	Symptomatic_UP_h70
GO:19012242	BP	GO:1901224	positive regulation of NIK/NF-kappaB signaling	10/321	60/11158	7.09637103204123e-06	0.000369287775654406	0.000325278633908876	TNF/TLR7/RBCK1/NOD1/NMI/LGALS9/IL18/IFI35/EIF2AK2/CD86	10	3.43263506834064	Symptomatic_UP_h70
GO:00027532	BP	GO:0002753	cytoplasmic pattern recognition receptor signaling pathway	9/321	48/11158	7.52743398604907e-06	0.00038669779464229	0.000340613848248617	RIPK2/OASL/OAS3/MAP2K6/IRF7/IFIH1/DHX58/DDX60/DDX58	9	3.41262830472397	Symptomatic_UP_h70
GO:19035572	BP	GO:1903557	positive regulation of tumor necrosis factor superfamily cytokine production	12/321	89/11158	8.52519734234614e-06	0.000432410958870645	0.000380879236360914	RIPK2/OAS3/OAS2/OAS1/NOD1/MYD88/LGALS9/JAK2/IFIH1/DDX58/CYBB/CD86	12	3.36410330797326	Symptomatic_UP_h70
GO:01403743	BP	GO:0140374	antiviral innate immune response	5/321	12/11158	1.28118475705823e-05	0.000641713415191541	0.000565238485581085	OAS1/MX1/IFIT1/DDX58/CXCL10	5	3.19265888157096	Symptomatic_UP_h70
GO:00717062	BP	GO:0071706	tumor necrosis factor superfamily cytokine production	15/321	142/11158	1.39119794276817e-05	0.000679820750813668	0.000598804454698548	UBE2J1/TREX1/RIPK2/OAS3/OAS2/OAS1/NOD1/MYD88/LILRB1/LGALS9/JAK2/IFIH1/DDX58/CYBB/CD86	15	3.16760558316819	Symptomatic_UP_h70
GO:19035552	BP	GO:1903555	regulation of tumor necrosis factor superfamily cytokine production	15/321	142/11158	1.39119794276817e-05	0.000679820750813668	0.000598804454698548	UBE2J1/TREX1/RIPK2/OAS3/OAS2/OAS1/NOD1/MYD88/LILRB1/LGALS9/JAK2/IFIH1/DDX58/CYBB/CD86	15	3.16760558316819	Symptomatic_UP_h70
GO:00024431	BP	GO:0002443	leukocyte mediated immunity	24/321	317/11158	1.47730211340526e-05	0.000713198743182514	0.000628204690709934	TREX1/TNF/SLAMF7/SERPING1/RSAD2/NBN/MYD88/MR1/MILR1/LILRB4/LILRB1/LGALS9/IRF7/IL18/FCGR2B/FCER1G/DDX58/CEACAM1/CD40/C2/C1QB/C1QA/BST2/ANXA3	24	3.14678943082111	Symptomatic_UP_h70
GO:0002449	BP	GO:0002449	lymphocyte mediated immunity	20/321	237/11158	1.63422987077341e-05	0.000779566558593937	0.000686663252719707	TREX1/TNF/SLAMF7/SERPING1/RSAD2/NBN/MYD88/MR1/LILRB4/LILRB1/LGALS9/IRF7/IL18/FCGR2B/FCER1G/CEACAM1/CD40/C2/C1QB/C1QA	20	3.1081467992743	Symptomatic_UP_h70
GO:00326421	BP	GO:0032642	regulation of chemokine production	11/321	80/11158	1.67712804520904e-05	0.000790617891429722	0.000696397564778442	TNF/TLR7/RIPK2/OAS3/OAS1/MYD88/LILRB4/LGALS9/IL18/FFAR2/EIF2AK2	11	3.10203336193678	Symptomatic_UP_h70
GO:00395282	BP	GO:0039528	cytoplasmic pattern recognition receptor signaling pathway in response to virus	7/321	30/11158	1.75837435539965e-05	0.000819279772335625	0.000721643722601592	OASL/OAS3/IRF7/IFIH1/DHX58/DDX60/DDX58	7	3.08656776755177	Symptomatic_UP_h70
GO:00326021	BP	GO:0032602	chemokine production	11/321	81/11158	1.8916352815604e-05	0.000871239376231322	0.000767411143263401	TNF/TLR7/RIPK2/OAS3/OAS1/MYD88/LILRB4/LGALS9/IL18/FFAR2/EIF2AK2	11	3.05986250458661	Symptomatic_UP_h70
GO:19039013	BP	GO:1903901	negative regulation of viral life cycle	6/321	21/11158	2.03725477359733e-05	0.000927645440659604	0.000817095126300462	TRIM5/TRIM26/LY6E/IFITM3/IFITM1/BST2	6	3.03261798562228	Symptomatic_UP_h70
GO:00024601	BP	GO:0002460	adaptive immune response based on somatic recombination of immune receptors built from immunoglobulin superfamily domains	20/321	242/11158	2.21608597403558e-05	0.000997736685164109	0.000878833385090633	TREX1/TNF/SERPING1/RSAD2/RIPK2/PLA2G4A/NBN/MYD88/MR1/LILRB4/LILRB1/IRF7/IL18/FCGR2B/FCER1G/CEACAM1/CD40/C2/C1QB/C1QA	20	3.00098405918246	Symptomatic_UP_h70
GO:00327602	BP	GO:0032760	positive regulation of tumor necrosis factor production	11/321	86/11158	3.35866886351508e-05	0.00149535401512277	0.00131714815197264	RIPK2/OAS3/OAS2/OAS1/NOD1/MYD88/LGALS9/JAK2/IFIH1/DDX58/CYBB	11	2.82525597883546	Symptomatic_UP_h70
GO:00705553	BP	GO:0070555	response to interleukin-1	13/321	120/11158	3.98977606207609e-05	0.00175681677810317	0.00154745160626271	ZBP1/VRK2/RIPK2/MYD88/LGALS9/KMO/IL1RN/GBP2/GBP1/CD40/CD38/CCL8/CCL2	13	2.75527352957356	Symptomatic_UP_h70
GO:00026971	BP	GO:0002697	regulation of immune effector process	21/321	274/11158	4.25987003473104e-05	0.00185053382744857	0.00163000011123562	TREX1/TNF/SLAMF8/SERPING1/RSAD2/RIPK2/MR1/LILRB4/LILRB1/LGALS9/IL18/FGL2/FFAR2/FCGR2B/DHX58/DDX60/DDX58/CEACAM1/CD86/CD40/BST2	21	2.73270297166588	Symptomatic_UP_h70
GO:00607002	BP	GO:0060700	regulation of ribonuclease activity	4/321	8/11158	4.29497494266826e-05	0.00185053382744857	0.00163000011123562	OASL/OAS3/OAS2/OAS1	4	2.73270297166588	Symptomatic_UP_h70
GO:00326402	BP	GO:0032640	tumor necrosis factor production	14/321	139/11158	4.59028396623056e-05	0.00193613345817746	0.00170539857493308	UBE2J1/TREX1/RIPK2/OAS3/OAS2/OAS1/NOD1/MYD88/LILRB1/LGALS9/JAK2/IFIH1/DDX58/CYBB	14	2.71306470996544	Symptomatic_UP_h70
GO:00326802	BP	GO:0032680	regulation of tumor necrosis factor production	14/321	139/11158	4.59028396623056e-05	0.00193613345817746	0.00170539857493308	UBE2J1/TREX1/RIPK2/OAS3/OAS2/OAS1/NOD1/MYD88/LILRB1/LGALS9/JAK2/IFIH1/DDX58/CYBB	14	2.71306470996544	Symptomatic_UP_h70
GO:00510901	BP	GO:0051090	regulation of DNA-binding transcription factor activity	24/321	343/11158	5.32098034523878e-05	0.00222095502535123	0.00195627709403351	TRIM5/TRIM38/TRIM26/TRIM22/TRIM21/TRIM14/TNF/SP100/SIK1/RNF31/RIPK2/RBCK1/NOD1/NFKBIE/MYD88/LGALS9/JAK2/IL18/FANCA/EIF2AK2/DDX58/CD40/ANXA3/AIM2	24	2.65346023588626	Symptomatic_UP_h70
GO:0036230	BP	GO:0036230	granulocyte activation	7/321	36/11158	6.21604980844142e-05	0.00256780531777575	0.00226179218748823	MYD88/KARS1/IL18/IL15/FCGR2B/FCER1G/ANXA3	7	2.59043790607856	Symptomatic_UP_h70
GO:00019603	BP	GO:0001960	negative regulation of cytokine-mediated signaling pathway	8/321	49/11158	6.93149064642993e-05	0.00283261277799827	0.00249504174132852	TREX1/STAT2/SAMHD1/OAS3/OAS1/ISG15/IL1RN/ADAR	8	2.5478127900657	Symptomatic_UP_h70
GO:00713462	BP	GO:0071346	cellular response to interferon-gamma	11/321	93/11158	6.99846930426326e-05	0.00283261277799827	0.00249504174132852	STAT1/SP100/SOCS1/NMI/LGALS9/JAK2/GBP2/GBP1/CCL8/CCL2/CASP1	11	2.5478127900657	Symptomatic_UP_h70
GO:00028332	BP	GO:0002833	positive regulation of response to biotic stimulus	13/321	127/11158	7.23467194006231e-05	0.00289893304638297	0.00255345842263462	ZBP1/TRIM5/PLSCR1/OASL/NMI/MR1/IRF7/IFI35/IFI16/FFAR2/DHX58/DDX60/AIM2	13	2.53776181497346	Symptomatic_UP_h70
GO:0002366	BP	GO:0002366	leukocyte activation involved in immune response	18/321	222/11158	7.31737995809734e-05	0.00290304371208872	0.00255707920786872	TREX1/RIPK2/NMI/NBN/MYD88/MILR1/LILRB1/LGALS9/KARS1/IL18/IFI35/FGL2/FCGR2B/FCER1G/CEACAM1/CD86/CD40/ANXA3	18	2.53714642480353	Symptomatic_UP_h70
GO:00354582	BP	GO:0035458	cellular response to interferon-beta	5/321	17/11158	8.88891406940379e-05	0.00349194888981382	0.00307580277344798	TREX1/STAT1/OAS1/IFI16/AIM2	5	2.45693212150549	Symptomatic_UP_h70
GO:0002263	BP	GO:0002263	cell activation involved in immune response	18/321	226/11158	9.21157369404812e-05	0.00358357046524765	0.00315650552847658	TREX1/RIPK2/NMI/NBN/MYD88/MILR1/LILRB1/LGALS9/KARS1/IL18/IFI35/FGL2/FCGR2B/FCER1G/CEACAM1/CD86/CD40/ANXA3	18	2.4456840513961	Symptomatic_UP_h70
GO:19021051	BP	GO:1902105	regulation of leukocyte differentiation	18/321	229/11158	0.000109038498692948	0.00420112754098696	0.0037004664586787	TNF/SOCS1/SLAMF8/RIPK2/MAFB/LILRB4/LILRB1/LGALS9/IRF7/IL18/IL15RA/IL15/FGL2/FCGR2B/FANCA/CEACAM1/CD86/CCR1	18	2.37663413362362	Symptomatic_UP_h70
GO:00022302	BP	GO:0002230	positive regulation of defense response to virus by host	5/321	18/11158	0.00012019342036421	0.00458680986094658	0.00404018584943556	STAT1/LILRB1/DDX58/APOBEC3G/AIM2	5	2.33848926249571	Symptomatic_UP_h70
GO:00607612	BP	GO:0060761	negative regulation of response to cytokine stimulus	8/321	53/11158	0.000123275857509781	0.0046600600098273	0.00410470655640811	TREX1/STAT2/SAMHD1/OAS3/OAS1/ISG15/IL1RN/ADAR	8	2.3316084906557	Symptomatic_UP_h70
GO:0042742	BP	GO:0042742	defense response to bacterium	16/321	191/11158	0.000125450992879093	0.00469796381744417	0.00413809325256861	TNF/SLAMF8/RIPK2/PLAC8/OAS3/OAS2/OAS1/NOD1/MYD88/MR1/ISG15/GSDMD/GBP2/FCER1G/CASP1/ANXA3	16	2.32809033237426	Symptomatic_UP_h70
GO:00313492	BP	GO:0031349	positive regulation of defense response	17/321	213/11158	0.000140351902912553	0.00518975632394319	0.00457127735782947	ZBP1/TRIM5/TNF/TLR7/RIPK2/PLSCR1/NOD1/NMI/KARS1/JAK2/IRF7/IL18/IL15/IFI35/IFI16/FFAR2/AIM2	17	2.28485303322115	Symptomatic_UP_h70
GO:19012221	BP	GO:1901222	regulation of NIK/NF-kappaB signaling	10/321	84/11158	0.000141173805667534	0.00518975632394319	0.00457127735782947	TNF/TLR7/RBCK1/NOD1/NMI/LGALS9/IL18/IFI35/EIF2AK2/CD86	10	2.28485303322115	Symptomatic_UP_h70
GO:00447662	BP	GO:0044766	multi-organism transport	5/321	19/11158	0.00015930008500065	0.00569924500533574	0.00502004873127047	SIGLEC1/IFIT1/DYNLT1/CTSL/BST2	5	2.24418267270187	Symptomatic_UP_h70
GO:00465973	BP	GO:0046597	negative regulation of viral entry into host cell	5/321	19/11158	0.00015930008500065	0.00569924500533574	0.00502004873127047	TRIM5/TRIM26/LY6E/IFITM3/IFITM1	5	2.24418267270187	Symptomatic_UP_h70
GO:19025792	BP	GO:1902579	multi-organism localization	5/321	19/11158	0.00015930008500065	0.00569924500533574	0.00502004873127047	SIGLEC1/IFIT1/DYNLT1/CTSL/BST2	5	2.24418267270187	Symptomatic_UP_h70
GO:0019884	BP	GO:0019884	antigen processing and presentation of exogenous antigen	7/321	43/11158	0.000201907885503755	0.00715968935587211	0.00630644750902741	TAP1/PSME1/MR1/IFI30/FCGR2B/FCER1G/CTSL	7	2.14510582042361	Symptomatic_UP_h70
GO:0042119	BP	GO:0042119	neutrophil activation	6/321	31/11158	0.000216825899554492	0.0076212401711829	0.00671299391695487	MYD88/IL18/IL15/FCGR2B/FCER1G/ANXA3	6	2.11797435206237	Symptomatic_UP_h70
GO:00065691	BP	GO:0006569	tryptophan catabolic process	3/321	5/11158	0.000225966589600928	0.00767328919094	0.0067588400975193	KYNU/KMO/IDO1	3	2.11501843379943	Symptomatic_UP_h70
GO:00346271	BP	GO:0034627	'de novo' NAD biosynthetic process	3/321	5/11158	0.000225966589600928	0.00767328919094	0.0067588400975193	KYNU/KMO/IDO1	3	2.11501843379943	Symptomatic_UP_h70
GO:00424361	BP	GO:0042436	indole-containing compound catabolic process	3/321	5/11158	0.000225966589600928	0.00767328919094	0.0067588400975193	KYNU/KMO/IDO1	3	2.11501843379943	Symptomatic_UP_h70
GO:00462181	BP	GO:0046218	indolalkylamine catabolic process	3/321	5/11158	0.000225966589600928	0.00767328919094	0.0067588400975193	KYNU/KMO/IDO1	3	2.11501843379943	Symptomatic_UP_h70
GO:0016064	BP	GO:0016064	immunoglobulin mediated immune response	12/321	125/11158	0.000251125788976178	0.00845597509602981	0.00744825095477334	TREX1/TNF/SERPING1/NBN/MYD88/IRF7/FCGR2B/FCER1G/CD40/C2/C1QB/C1QA	12	2.0728363047537	Symptomatic_UP_h70
GO:00603332	BP	GO:0060333	interferon-gamma-mediated signaling pathway	5/321	21/11158	0.000265885378014704	0.00887835591420767	0.00782029537266056	STAT1/SP100/SOCS1/NMI/JAK2	5	2.05166744902926	Symptomatic_UP_h70
GO:00022241	BP	GO:0002224	toll-like receptor signaling pathway	10/321	91/11158	0.000275193332705311	0.00895600458663489	0.00788869041781797	UNC93B1/TLR7/RSAD2/RIPK2/OAS1/NMI/MYD88/IRF7/IFI35/CD40	10	2.0478856926779	Symptomatic_UP_h70
GO:00109502	BP	GO:0010950	positive regulation of endopeptidase activity	13/321	145/11158	0.000276679429936167	0.00895600458663489	0.00788869041781797	TNFSF10/TNF/RIPK2/PSME2/PSME1/PML/NOD1/LGALS9/JAK2/IFI16/CASP1/BAK1/AIM2	13	2.0478856926779	Symptomatic_UP_h70
GO:00068781	BP	GO:0006878	cellular copper ion homeostasis	4/321	12/11158	0.000277151127712185	0.00895600458663489	0.00788869041781797	SLC31A2/SLC31A1/SCO2/MT2A	4	2.0478856926779	Symptomatic_UP_h70
GO:19021872	BP	GO:1902187	negative regulation of viral release from host cell	4/321	12/11158	0.000277151127712185	0.00895600458663489	0.00788869041781797	TRIM5/TRIM26/TRIM21/PML	4	2.0478856926779	Symptomatic_UP_h70
GO:0019724	BP	GO:0019724	B cell mediated immunity	12/321	127/11158	0.000291227487623558	0.00933558834326077	0.00822303802948875	TREX1/TNF/SERPING1/NBN/MYD88/IRF7/FCGR2B/FCER1G/CD40/C2/C1QB/C1QA	12	2.0298583069404	Symptomatic_UP_h70
GO:19037062	BP	GO:1903706	regulation of hemopoiesis	20/321	294/11158	0.000324135306700657	0.0103080172535677	0.00907957964383711	TNF/STAT1/SOCS1/SLAMF8/RIPK2/MAFB/LILRB4/LILRB1/LGALS9/ISG15/IRF7/IL18/IL15RA/IL15/FGL2/FCGR2B/FANCA/CEACAM1/CD86/CCR1	20	1.98682486319807	Symptomatic_UP_h70
GO:0002698	BP	GO:0002698	negative regulation of immune effector process	10/321	93/11158	0.000328870768192467	0.0103762611665135	0.00913969072316074	TNF/SLAMF8/SERPING1/LILRB4/LILRB1/LGALS9/FGL2/FCGR2B/CEACAM1/BST2	10	1.98395910576088	Symptomatic_UP_h70
GO:00713473	BP	GO:0071347	cellular response to interleukin-1	10/321	95/11158	0.000391018260665886	0.0121543778693911	0.0107059038777057	ZBP1/VRK2/MYD88/KMO/IL1RN/GBP2/GBP1/CD40/CCL8/CCL2	10	1.91526726592844	Symptomatic_UP_h70
GO:00517702	BP	GO:0051770	positive regulation of nitric-oxide synthase biosynthetic process	4/321	13/11158	0.000391293921924496	0.0121543778693911	0.0107059038777057	STAT1/MAP2K6/JAK2/CCL2	4	1.91526726592844	Symptomatic_UP_h70
GO:00027681	BP	GO:0002768	immune response-regulating cell surface receptor signaling pathway	16/321	212/11158	0.000412596257550911	0.0127174861846654	0.0112019048709976	RNF31/RIPK2/RBCK1/PLSCR1/MICB/LILRB4/LILRB1/GBP1/FFAR2/FCGR2B/FCER1G/DUSP3/CEACAM1/CD40/CD38/C3AR1	16	1.89559872548169	Symptomatic_UP_h70
GO:0002440	BP	GO:0002440	production of molecular mediator of immune response	15/321	192/11158	0.000431974524380473	0.0132131444213172	0.0116384940156507	TREX1/TNF/SAMHD1/RSAD2/POLB/NBN/LILRB4/LILRB1/IL18/FFAR2/FCGR2B/DDX58/CD86/CD40/BST2	15	1.87899381809154	Symptomatic_UP_h70
GO:00354341	BP	GO:0035434	copper ion transmembrane transport	3/321	6/11158	0.000442297444454822	0.0132260138800782	0.0116498297820661	SLC31A2/SLC31A1/ATOX1	3	1.87857102586021	Symptomatic_UP_h70
GO:0036018	BP	GO:0036018	cellular response to erythropoietin	3/321	6/11158	0.000442297444454822	0.0132260138800782	0.0116498297820661	MT2A/MT1X/CD40	3	1.87857102586021	Symptomatic_UP_h70
GO:00467191	BP	GO:0046719	regulation by virus of viral protein levels in host cell	3/321	6/11158	0.000442297444454822	0.0132260138800782	0.0116498297820661	STAT1/IFIT1/DYNLT1	3	1.87857102586021	Symptomatic_UP_h70
GO:0002275	BP	GO:0002275	myeloid cell activation involved in immune response	9/321	80/11158	0.000464565282447918	0.0136875962262412	0.0120564039632188	TREX1/NMI/MYD88/MILR1/LGALS9/KARS1/IFI35/FCER1G/ANXA3	9	1.86367281463746	Symptomatic_UP_h70
GO:0050764	BP	GO:0050764	regulation of phagocytosis	9/321	80/11158	0.000464565282447918	0.0136875962262412	0.0120564039632188	TNF/PLSCR1/IL15RA/IL15/FCGR2B/FCER1G/CCL2/C2/ATG3	9	1.86367281463746	Symptomatic_UP_h70
GO:0050727	BP	GO:0050727	regulation of inflammatory response	19/321	280/11158	0.00046985208847245	0.0137423161934971	0.0121046027863859	ZBP1/TREX1/TNFAIP6/TNF/TLR7/SLAMF8/RHBDF2/NMI/MYD88/KARS1/JAK2/IL18/IL15/IFI35/FFAR2/FCGR2B/FANCA/CASP5/CASP1	19	1.86194006310764	Symptomatic_UP_h70
GO:00430681	BP	GO:0043068	positive regulation of programmed cell death	26/321	446/11158	0.000495327885427159	0.0143824553399031	0.0126684546135565	ZBP1/UBE2Z/TNFSF10/TNF/SORT1/SIK1/SEPTIN4/RIPK2/RBCK1/PML/PLAGL2/PEA15/MAP2K6/LILRB1/LGALS9/JAK2/IFIT2/IDO1/HTATIP2/GADD45B/DNAJA1/CDK5/CD40/CCL2/BAK1/ATF3	26	1.84216696586243	Symptomatic_UP_h70
GO:00395291	BP	GO:0039529	RIG-I signaling pathway	5/321	24/11158	0.000517362130626917	0.0148998899518423	0.0131242249769554	OASL/OAS3/DHX58/DDX60/DDX58	5	1.82681693920411	Symptomatic_UP_h70
GO:00025211	BP	GO:0002521	leukocyte differentiation	26/321	448/11158	0.000529871174334775	0.0148998899518423	0.0131242249769554	TNF/SOCS1/SLAMF8/RSAD2/RRAS/RIPK2/MR1/MAFB/LILRB4/LILRB1/LGALS9/IRF7/IL18/IL15RA/IL15/IFI16/FGL2/FCGR2B/FCER1G/FANCA/CTSL/CEACAM1/CD86/CCR1/BATF3/BAK1	26	1.82681693920411	Symptomatic_UP_h70
GO:00550701	BP	GO:0055070	copper ion homeostasis	4/321	14/11158	0.0005354589850425	0.0148998899518423	0.0131242249769554	SLC31A2/SLC31A1/SCO2/MT2A	4	1.82681693920411	Symptomatic_UP_h70
GO:00702691	BP	GO:0070269	pyroptosis	4/321	14/11158	0.0005354589850425	0.0148998899518423	0.0131242249769554	ZBP1/GSDMD/CASP1/AIM2	4	1.82681693920411	Symptomatic_UP_h70
GO:00725671	BP	GO:0072567	chemokine (C-X-C motif) ligand 2 production	4/321	14/11158	0.0005354589850425	0.0148998899518423	0.0131242249769554	TNF/OAS3/OAS1/MYD88	4	1.82681693920411	Symptomatic_UP_h70
GO:20003411	BP	GO:2000341	regulation of chemokine (C-X-C motif) ligand 2 production	4/321	14/11158	0.0005354589850425	0.0148998899518423	0.0131242249769554	TNF/OAS3/OAS1/MYD88	4	1.82681693920411	Symptomatic_UP_h70
GO:19031312	BP	GO:1903131	mononuclear cell differentiation	22/321	354/11158	0.000575249320307219	0.0158967174239381	0.0140022575026505	SOCS1/SLAMF8/RSAD2/RIPK2/MR1/MAFB/LILRB4/LILRB1/LGALS9/IRF7/IL18/IL15RA/IL15/IFI16/FGL2/FCGR2B/FCER1G/FANCA/CTSL/CD86/BATF3/BAK1	22	1.79869254560718	Symptomatic_UP_h70
GO:00525482	BP	GO:0052548	regulation of endopeptidase activity	21/321	331/11158	0.00058513393083654	0.0160591209648083	0.0141453069220975	UBE2Z/TNFSF10/TNF/SERPING1/SERPINB1/RIPK2/PSME2/PSME1/PSMB9/PSMB8/PML/NOD1/LGALS9/LAMP3/JAK2/IFI6/IFI16/CASP1/BST2/BAK1/AIM2	21	1.79427823057547	Symptomatic_UP_h70
GO:00421161	BP	GO:0042116	macrophage activation	9/321	83/11158	0.000610721613774637	0.0166473571863603	0.0146634412530351	TREX1/TNF/PLA2G4A/NMI/KARS1/JAK2/IFI35/FCGR2B/C1QA	9	1.77865470212646	Symptomatic_UP_h70
GO:00712191	BP	GO:0071219	cellular response to molecule of bacterial origin	14/321	178/11158	0.000623477078478852	0.0168802206315186	0.0148685536567538	TRIM5/TNF/RIPK2/MYD88/LILRB1/KMO/IL18/FCGR2B/CXCL10/CHMP5/CD86/CD40/CCL2/CASP1	14	1.77262188126339	Symptomatic_UP_h70
GO:0050858	BP	GO:0050858	negative regulation of antigen receptor-mediated signaling pathway	5/321	25/11158	0.000631621233059415	0.0169859481937522	0.0149616813454484	LILRB4/GBP1/FCGR2B/DUSP3/CEACAM1	5	1.76991020482454	Symptomatic_UP_h70
GO:0002700	BP	GO:0002700	regulation of production of molecular mediator of immune response	12/321	139/11158	0.000664084273875967	0.0177399045694733	0.0156257864582886	TREX1/TNF/RSAD2/LILRB4/LILRB1/IL18/FFAR2/FCGR2B/DDX58/CD86/CD40/BST2	12	1.75104872075359	Symptomatic_UP_h70
GO:0023035	BP	GO:0023035	CD40 signaling pathway	4/321	15/11158	0.000713722477319639	0.0188150392540776	0.016572794089008	RNF31/FANCA/CD86/CD40	4	1.72549487126856	Symptomatic_UP_h70
GO:0042402	BP	GO:0042402	cellular biogenic amine catabolic process	4/321	15/11158	0.000713722477319639	0.0188150392540776	0.016572794089008	SAT1/KYNU/KMO/IDO1	4	1.72549487126856	Symptomatic_UP_h70
GO:00430651	BP	GO:0043065	positive regulation of apoptotic process	25/321	433/11158	0.000729469492651498	0.0191044722683304	0.0168277344950841	ZBP1/UBE2Z/TNFSF10/TNF/SORT1/SIK1/SEPTIN4/RIPK2/RBCK1/PML/PLAGL2/PEA15/MAP2K6/LILRB1/LGALS9/JAK2/IFIT2/IDO1/GADD45B/DNAJA1/CDK5/CD40/CCL2/BAK1/ATF3	25	1.71886495452713	Symptomatic_UP_h70
GO:0006568	BP	GO:0006568	tryptophan metabolic process	3/321	7/11158	0.000757540694296162	0.0194581125772097	0.0171392304181851	KYNU/KMO/IDO1	3	1.71089928827407	Symptomatic_UP_h70
GO:00341541	BP	GO:0034154	toll-like receptor 7 signaling pathway	3/321	7/11158	0.000757540694296162	0.0194581125772097	0.0171392304181851	UNC93B1/TLR7/RSAD2	3	1.71089928827407	Symptomatic_UP_h70
GO:0036017	BP	GO:0036017	response to erythropoietin	3/321	7/11158	0.000757540694296162	0.0194581125772097	0.0171392304181851	MT2A/MT1X/CD40	3	1.71089928827407	Symptomatic_UP_h70
GO:20010562	BP	GO:2001056	positive regulation of cysteine-type endopeptidase activity	11/321	123/11158	0.00082393511398005	0.0210287133867392	0.0185226579763668	TNFSF10/TNF/RIPK2/PML/NOD1/LGALS9/JAK2/IFI16/CASP1/BAK1/AIM2	11	1.67718729821871	Symptomatic_UP_h70
GO:0002548	BP	GO:0002548	monocyte chemotaxis	7/321	54/11158	0.00084684252635181	0.0214168627903473	0.018864550440948	SLAMF8/PTPRO/CXCL10/CREB3/CCR1/CCL8/CCL2	7	1.66924414567155	Symptomatic_UP_h70
GO:00109522	BP	GO:0010952	positive regulation of peptidase activity	13/321	163/11158	0.000849833088012284	0.0214168627903473	0.018864550440948	TNFSF10/TNF/RIPK2/PSME2/PSME1/PML/NOD1/LGALS9/JAK2/IFI16/CASP1/BAK1/AIM2	13	1.66924414567155	Symptomatic_UP_h70
GO:0002474	BP	GO:0002474	antigen processing and presentation of peptide antigen via MHC class I	5/321	27/11158	0.000915540637699413	0.0225329246127065	0.0198476077985643	TAP2/TAP1/MR1/IFI30/FCER1G	5	1.64718243629531	Symptomatic_UP_h70
GO:0009310	BP	GO:0009310	amine catabolic process	4/321	16/11158	0.00093021271417151	0.0225329246127065	0.0198476077985643	SAT1/KYNU/KMO/IDO1	4	1.64718243629531	Symptomatic_UP_h70
GO:0019359	BP	GO:0019359	nicotinamide nucleotide biosynthetic process	4/321	16/11158	0.00093021271417151	0.0225329246127065	0.0198476077985643	KYNU/KMO/IDO1/IDH2	4	1.64718243629531	Symptomatic_UP_h70
GO:0019363	BP	GO:0019363	pyridine nucleotide biosynthetic process	4/321	16/11158	0.00093021271417151	0.0225329246127065	0.0198476077985643	KYNU/KMO/IDO1/IDH2	4	1.64718243629531	Symptomatic_UP_h70
GO:00517671	BP	GO:0051767	nitric-oxide synthase biosynthetic process	4/321	16/11158	0.00093021271417151	0.0225329246127065	0.0198476077985643	STAT1/MAP2K6/JAK2/CCL2	4	1.64718243629531	Symptomatic_UP_h70
GO:00517691	BP	GO:0051769	regulation of nitric-oxide synthase biosynthetic process	4/321	16/11158	0.00093021271417151	0.0225329246127065	0.0198476077985643	STAT1/MAP2K6/JAK2/CCL2	4	1.64718243629531	Symptomatic_UP_h70
GO:19030381	BP	GO:1903038	negative regulation of leukocyte cell-cell adhesion	10/321	106/11158	0.000933482776568324	0.0225329246127065	0.0198476077985643	SOCS1/MIA3/LILRB4/LILRB1/LGALS9/FGL2/FCGR2B/DUSP3/CEACAM1/CD86	10	1.64718243629531	Symptomatic_UP_h70
GO:00327571	BP	GO:0032757	positive regulation of interleukin-8 production	7/321	55/11158	0.000946846036046189	0.0225834051573636	0.0198920724239528	TNF/TLR7/NOD1/MYD88/LGALS9/FFAR2/DDX58	7	1.6462105739453	Symptomatic_UP_h70
GO:0048002	BP	GO:0048002	antigen processing and presentation of peptide antigen	7/321	55/11158	0.000946846036046189	0.0225834051573636	0.0198920724239528	TAP2/TAP1/MR1/IFI30/FCGR2B/FCER1G/CTSL	7	1.6462105739453	Symptomatic_UP_h70
GO:0038061	BP	GO:0038061	NIK/NF-kappaB signaling	10/321	107/11158	0.0010040610745452	0.0238063474893645	0.0209692730174404	TNF/TLR7/RBCK1/NOD1/NMI/LGALS9/IL18/IFI35/EIF2AK2/CD86	10	1.62330723151217	Symptomatic_UP_h70
GO:0050766	BP	GO:0050766	positive regulation of phagocytosis	7/321	56/11158	0.00105592040395024	0.0248886650507566	0.0219226075197843	TNF/IL15RA/IL15/FCGR2B/FCER1G/CCL2/C2	7	1.60399839694858	Symptomatic_UP_h70
GO:0043372	BP	GO:0043372	positive regulation of CD4-positive, alpha-beta T cell differentiation	5/321	28/11158	0.00108863326101242	0.0255096694554196	0.0224696049502902	SOCS1/RIPK2/LGALS9/IL18/CD86	5	1.59329516877623	Symptomatic_UP_h70
GO:0002286	BP	GO:0002286	T cell activation involved in immune response	9/321	90/11158	0.00110112484252709	0.0256523676977096	0.0225952974112199	RIPK2/LILRB1/LGALS9/IL18/FGL2/FCGR2B/FCER1G/CEACAM1/CD86	9	1.59087254358944	Symptomatic_UP_h70
GO:00327551	BP	GO:0032755	positive regulation of interleukin-6 production	8/321	73/11158	0.00113678623439084	0.0263240309093094	0.0231869164853387	TNF/TLR7/RIPK2/NOD1/MYD88/LGALS9/IFIH1/DDX58	8	1.57964760792923	Symptomatic_UP_h70
GO:0002291	BP	GO:0002291	T cell activation via T cell receptor contact with antigen bound to MHC molecule on antigen presenting cell	3/321	8/11158	0.00118629526121785	0.0263240309093094	0.0231869164853387	LILRB1/LGALS9/FGL2	3	1.57964760792923	Symptomatic_UP_h70
GO:0006586	BP	GO:0006586	indolalkylamine metabolic process	3/321	8/11158	0.00118629526121785	0.0263240309093094	0.0231869164853387	KYNU/KMO/IDO1	3	1.57964760792923	Symptomatic_UP_h70
GO:0042590	BP	GO:0042590	antigen processing and presentation of exogenous peptide antigen via MHC class I	3/321	8/11158	0.00118629526121785	0.0263240309093094	0.0231869164853387	TAP1/IFI30/FCER1G	3	1.57964760792923	Symptomatic_UP_h70
GO:0070189	BP	GO:0070189	kynurenine metabolic process	3/321	8/11158	0.00118629526121785	0.0263240309093094	0.0231869164853387	KYNU/KMO/IDO1	3	1.57964760792923	Symptomatic_UP_h70
GO:0071225	BP	GO:0071225	cellular response to muramyl dipeptide	3/321	8/11158	0.00118629526121785	0.0263240309093094	0.0231869164853387	RIPK2/NOD1/CHMP5	3	1.57964760792923	Symptomatic_UP_h70
GO:19002461	BP	GO:1900246	positive regulation of RIG-I signaling pathway	3/321	8/11158	0.00118629526121785	0.0263240309093094	0.0231869164853387	OASL/DHX58/DDX60	3	1.57964760792923	Symptomatic_UP_h70
GO:20006591	BP	GO:2000659	regulation of interleukin-1-mediated signaling pathway	3/321	8/11158	0.00118629526121785	0.0263240309093094	0.0231869164853387	ZBP1/VRK2/IL1RN	3	1.57964760792923	Symptomatic_UP_h70
GO:0046794	BP	GO:0046794	transport of virus	4/321	17/11158	0.00118908150601073	0.0263240309093094	0.0231869164853387	SIGLEC1/DYNLT1/CTSL/BST2	4	1.57964760792923	Symptomatic_UP_h70
GO:00508651	BP	GO:0050865	regulation of cell activation	26/321	474/11158	0.00121311968312428	0.0267086295070274	0.023525681304313	TREX1/SOCS1/SLAMF8/RIPK2/PLSCR1/PLA2G4A/MYD88/MILR1/LILRB4/LILRB1/LGALS9/KARS1/JAK2/IL18/IL15RA/IL15/FGL2/FCGR2B/FCER1G/FANCA/DUSP3/CEACAM1/CD86/CD40/CD38/CCL2	26	1.57334839624691	Symptomatic_UP_h70
GO:0002819	BP	GO:0002819	regulation of adaptive immune response	12/321	149/11158	0.00122486773906113	0.0268199181990052	0.0236237073860913	TNF/RSAD2/RIPK2/PLA2G4A/MR1/LILRB4/LILRB1/IRF7/IL18/FCGR2B/CEACAM1/CD40	12	1.57154255108452	Symptomatic_UP_h70
GO:00105082	BP	GO:0010508	positive regulation of autophagy	9/321	92/11158	0.00128836237701564	0.0280568915472917	0.0247132668771936	TRIM5/TRIM38/TRIM22/TRIM21/TRIM14/SPTLC2/RIPK2/NOD1/CALCOCO2	9	1.55196044658773	Symptomatic_UP_h70
GO:00712221	BP	GO:0071222	cellular response to lipopolysaccharide	13/321	171/11158	0.00132160753093091	0.0285308966720414	0.0251307833768156	TRIM5/TNF/RIPK2/MYD88/LILRB1/KMO/IL18/CXCL10/CHMP5/CD86/CD40/CCL2/CASP1	13	1.54468457907548	Symptomatic_UP_h70
GO:00525472	BP	GO:0052547	regulation of peptidase activity	21/321	353/11158	0.00132776194592831	0.0285308966720414	0.0251307833768156	UBE2Z/TNFSF10/TNF/SERPING1/SERPINB1/RIPK2/PSME2/PSME1/PSMB9/PSMB8/PML/NOD1/LGALS9/LAMP3/JAK2/IFI6/IFI16/CASP1/BST2/BAK1/AIM2	21	1.54468457907548	Symptomatic_UP_h70
GO:0050729	BP	GO:0050729	positive regulation of inflammatory response	10/321	111/11158	0.00133148931311998	0.0285308966720414	0.0251307833768156	ZBP1/TNF/TLR7/NMI/KARS1/JAK2/IL18/IL15/IFI35/FFAR2	10	1.54468457907548	Symptomatic_UP_h70
GO:00024291	BP	GO:0002429	immune response-activating cell surface receptor signaling pathway	14/321	194/11158	0.00144143447151227	0.0305599361235432	0.0269180160567008	RNF31/RIPK2/RBCK1/PLSCR1/MICB/LILRB4/GBP1/FFAR2/FCGR2B/FCER1G/DUSP3/CEACAM1/CD38/C3AR1	14	1.51484755785884	Symptomatic_UP_h70
GO:00027571	BP	GO:0002757	immune response-activating signal transduction	14/321	194/11158	0.00144143447151227	0.0305599361235432	0.0269180160567008	RNF31/RIPK2/RBCK1/PLSCR1/MICB/LILRB4/GBP1/FFAR2/FCGR2B/FCER1G/DUSP3/CEACAM1/CD38/C3AR1	14	1.51484755785884	Symptomatic_UP_h70
GO:0022408	BP	GO:0022408	negative regulation of cell-cell adhesion	12/321	152/11158	0.0014546989187369	0.0306788345651513	0.0270227450112178	SOCS1/MIA3/LILRB4/LILRB1/LGALS9/JAK2/IL1RN/FGL2/FCGR2B/DUSP3/CEACAM1/CD86	12	1.51316114249155	Symptomatic_UP_h70
GO:0019362	BP	GO:0019362	pyridine nucleotide metabolic process	4/321	18/11158	0.00149447810190974	0.0311894466372517	0.0274725058974965	KYNU/KMO/IDO1/IDH2	4	1.50599233042144	Symptomatic_UP_h70
GO:0046496	BP	GO:0046496	nicotinamide nucleotide metabolic process	4/321	18/11158	0.00149447810190974	0.0311894466372517	0.0274725058974965	KYNU/KMO/IDO1/IDH2	4	1.50599233042144	Symptomatic_UP_h70
GO:00466381	BP	GO:0046638	positive regulation of alpha-beta T cell differentiation	6/321	44/11158	0.00151888347395382	0.0315345392753003	0.0277764728015662	SOCS1/RIPK2/LILRB4/LGALS9/IL18/CD86	6	1.50121350973667	Symptomatic_UP_h70
GO:00105061	BP	GO:0010506	regulation of autophagy	16/321	241/11158	0.00162877572452692	0.0336417748875226	0.0296325827690655	TRIM5/TRIM38/TRIM22/TRIM21/TRIM14/SPTLC2/RUBCN/RIPK2/RAB8A/NOD1/LAMP3/IFI16/DRAM1/CDK5/CASP1/CALCOCO2	16	1.47312109957083	Symptomatic_UP_h70
GO:00712161	BP	GO:0071216	cellular response to biotic stimulus	14/321	197/11158	0.00166687313021086	0.0340773501671168	0.0300162492244737	TRIM5/TNF/RIPK2/MYD88/LILRB1/KMO/IL18/FCGR2B/CXCL10/CHMP5/CD86/CD40/CCL2/CASP1	14	1.46753418305267	Symptomatic_UP_h70
GO:20001162	BP	GO:2000116	regulation of cysteine-type endopeptidase activity	14/321	197/11158	0.00166687313021086	0.0340773501671168	0.0300162492244737	TNFSF10/TNF/RIPK2/PSMB9/PML/NOD1/LGALS9/LAMP3/JAK2/IFI6/IFI16/CASP1/BAK1/AIM2	14	1.46753418305267	Symptomatic_UP_h70
GO:20012381	BP	GO:2001238	positive regulation of extrinsic apoptotic signaling pathway	6/321	45/11158	0.00171091538877496	0.034378556044066	0.0302815594855722	TNFSF10/TNF/RBCK1/PML/PEA15/ATF3	6	1.4637123683489	Symptomatic_UP_h70
GO:0071674	BP	GO:0071674	mononuclear cell migration	12/321	155/11158	0.00171904022536936	0.034378556044066	0.0302815594855722	TNF/SLAMF8/PTPRO/MIA3/LGALS9/EXT1/CXCL10/CREB3/CCR1/CCL8/CCL2/C3AR1	12	1.4637123683489	Symptomatic_UP_h70
GO:00026941	BP	GO:0002694	regulation of leukocyte activation	24/321	435/11158	0.00172112704166059	0.034378556044066	0.0302815594855722	TREX1/SOCS1/SLAMF8/RIPK2/PLSCR1/PLA2G4A/MYD88/MILR1/LILRB4/LILRB1/LGALS9/KARS1/IL18/IL15RA/IL15/FGL2/FCGR2B/FANCA/DUSP3/CEACAM1/CD86/CD40/CD38/CCL2	24	1.4637123683489	Symptomatic_UP_h70
GO:00508681	BP	GO:0050868	negative regulation of T cell activation	9/321	96/11158	0.00173978376240573	0.034378556044066	0.0302815594855722	SOCS1/LILRB4/LILRB1/LGALS9/FGL2/FCGR2B/DUSP3/CEACAM1/CD86	9	1.4637123683489	Symptomatic_UP_h70
GO:0071675	BP	GO:0071675	regulation of mononuclear cell migration	9/321	96/11158	0.00173978376240573	0.034378556044066	0.0302815594855722	TNF/SLAMF8/MIA3/LGALS9/CXCL10/CREB3/CCR1/CCL2/C3AR1	9	1.4637123683489	Symptomatic_UP_h70
GO:0001915	BP	GO:0001915	negative regulation of T cell mediated cytotoxicity	3/321	9/11158	0.0017416638075731	0.034378556044066	0.0302815594855722	LILRB1/FCGR2B/CEACAM1	3	1.4637123683489	Symptomatic_UP_h70
GO:00987922	BP	GO:0098792	xenophagy	3/321	9/11158	0.0017416638075731	0.034378556044066	0.0302815594855722	RIPK2/NOD1/CALCOCO2	3	1.4637123683489	Symptomatic_UP_h70
GO:0002437	BP	GO:0002437	inflammatory response to antigenic stimulus	7/321	61/11158	0.00175761383417287	0.0344936518991165	0.0303829390192788	TREX1/TNF/RHBDF2/KARS1/IL1RN/FCGR2B/EXT1	7	1.46226082373422	Symptomatic_UP_h70
GO:0002822	BP	GO:0002822	regulation of adaptive immune response based on somatic recombination of immune receptors built from immunoglobulin superfamily domains	11/321	135/11158	0.00176471141485373	0.0344936518991165	0.0303829390192788	TNF/RSAD2/RIPK2/PLA2G4A/MR1/LILRB4/LILRB1/IL18/FCGR2B/CEACAM1/CD40	11	1.46226082373422	Symptomatic_UP_h70
GO:0001911	BP	GO:0001911	negative regulation of leukocyte mediated cytotoxicity	4/321	19/11158	0.0018505255730855	0.0356493075545845	0.0314008716930955	LILRB1/LGALS9/FCGR2B/CEACAM1	4	1.44794890138416	Symptomatic_UP_h70
GO:0050860	BP	GO:0050860	negative regulation of T cell receptor signaling pathway	4/321	19/11158	0.0018505255730855	0.0356493075545845	0.0314008716930955	LILRB4/GBP1/DUSP3/CEACAM1	4	1.44794890138416	Symptomatic_UP_h70
GO:0072525	BP	GO:0072525	pyridine-containing compound biosynthetic process	4/321	19/11158	0.0018505255730855	0.0356493075545845	0.0314008716930955	KYNU/KMO/IDO1/IDH2	4	1.44794890138416	Symptomatic_UP_h70
GO:0007259	BP	GO:0007259	receptor signaling pathway via JAK-STAT	11/321	136/11158	0.00187198202087466	0.0358901050605012	0.0316129726315423	TNF/STAT2/STAT1/SOCS1/NMI/JAK2/IL18/IL15/CDK5/CD40/CCL2	11	1.44502527036196	Symptomatic_UP_h70
GO:00607601	BP	GO:0060760	positive regulation of response to cytokine stimulus	6/321	46/11158	0.00192082771607349	0.0363730993927814	0.0320384070676306	ZBP1/RIPK2/IRF7/IFIH1/DDX58/CASP1	6	1.43921969064638	Symptomatic_UP_h70
GO:00714961	BP	GO:0071496	cellular response to external stimulus	17/321	268/11158	0.0019213903889446	0.0363730993927814	0.0320384070676306	TLR7/SIK1/MYD88/KPTN/KCNJ2/IL15/IFI16/GSDMD/GLRX2/EIF2AK2/DNAJC15/CD40/CASP5/CASP1/BMPR2/BAK1/ATF3	17	1.43921969064638	Symptomatic_UP_h70
GO:0032729	BP	GO:0032729	positive regulation of interferon-gamma production	7/321	62/11158	0.00193348394576053	0.0363730993927814	0.0320384070676306	TNF/TLR7/RIPK2/LILRB1/LGALS9/ISG15/IL18	7	1.43921969064638	Symptomatic_UP_h70
GO:0050830	BP	GO:0050830	defense response to Gram-positive bacterium	7/321	62/11158	0.00193348394576053	0.0363730993927814	0.0320384070676306	TNF/RIPK2/NOD1/MYD88/MR1/GSDMD/GBP2	7	1.43921969064638	Symptomatic_UP_h70
GO:0009100	BP	GO:0009100	glycoprotein metabolic process	17/321	269/11158	0.00199865258353986	0.0374233687020759	0.0329635126050623	UBE2J1/TREX1/ST3GAL5/MPDU1/IL15/HPSE/GORASP1/GCNT1/GALNT3/FUT4/EXT1/ERP44/EDEM2/CTSL/C1GALT1C1/C1GALT1/BMPR2	17	1.42685712162292	Symptomatic_UP_h70
GO:00622082	BP	GO:0062208	positive regulation of pattern recognition receptor signaling pathway	5/321	32/11158	0.00203045260457873	0.0378419701699858	0.0333322280692899	RSAD2/OASL/IFI35/DHX58/DDX60	5	1.42202626096794	Symptomatic_UP_h70
GO:00450892	BP	GO:0045089	positive regulation of innate immune response	9/321	99/11158	0.00215513026679301	0.0399796619399981	0.0352151646420905	ZBP1/TRIM5/PLSCR1/NMI/IRF7/IFI35/IFI16/FFAR2/AIM2	9	1.3981608825094	Symptomatic_UP_h70
GO:00320691	BP	GO:0032069	regulation of nuclease activity	4/321	20/11158	0.00226129948079835	0.0413846284595934	0.0364526970499039	OASL/OAS3/OAS2/OAS1	4	1.38316093943028	Symptomatic_UP_h70
GO:0150146	BP	GO:0150146	cell junction disassembly	4/321	20/11158	0.00226129948079835	0.0413846284595934	0.0364526970499039	DUSP3/CDK5/C1QB/C1QA	4	1.38316093943028	Symptomatic_UP_h70
GO:0001818	BP	GO:0001818	negative regulation of cytokine production	15/321	226/11158	0.0022618501703646	0.0413846284595934	0.0364526970499039	TNF/SERPINB1/PML/OAS3/OAS1/NMI/LILRB4/LILRB1/LGALS9/GBP1/FCGR2B/DHX58/CEACAM1/CD2AP/BST2	15	1.38316093943028	Symptomatic_UP_h70
GO:0002237	BP	GO:0002237	response to molecule of bacterial origin	18/321	296/11158	0.00227564359042182	0.0414477448491829	0.0365082916683462	TRIM5/TNF/RIPK2/MYD88/LILRB1/LGALS9/KMO/JAK2/IL18/GCH1/FCGR2B/CXCL10/CNP/CHMP5/CD86/CD40/CCL2/CASP1	18	1.38249909421382	Symptomatic_UP_h70
GO:0046598	BP	GO:0046598	positive regulation of viral entry into host cell	3/321	10/11158	0.00243534255557308	0.0434027910698204	0.0382303491146041	TRIM38/TRIM21/LGALS9	3	1.36248234174909	Symptomatic_UP_h70
GO:0075294	BP	GO:0075294	positive regulation by symbiont of entry into host	3/321	10/11158	0.00243534255557308	0.0434027910698204	0.0382303491146041	TRIM38/TRIM21/LGALS9	3	1.36248234174909	Symptomatic_UP_h70
GO:0098883	BP	GO:0098883	synapse pruning	3/321	10/11158	0.00243534255557308	0.0434027910698204	0.0382303491146041	CDK5/C1QB/C1QA	3	1.36248234174909	Symptomatic_UP_h70
GO:2001198	BP	GO:2001198	regulation of dendritic cell differentiation	3/321	10/11158	0.00243534255557308	0.0434027910698204	0.0382303491146041	LILRB1/LGALS9/FCGR2B	3	1.36248234174909	Symptomatic_UP_h70
GO:00421102	BP	GO:0042110	T cell activation	22/321	396/11158	0.00243714199917883	0.0434027910698204	0.0382303491146041	TREX1/SOCS1/SLAMF7/RSAD2/RIPK2/MR1/MICB/MAFB/LILRB4/LILRB1/LGALS9/IL18/IL15/FGL2/FCGR2B/FCER1G/FANCA/DUSP3/CTSL/CEACAM1/CD86/CCL2	22	1.36248234174909	Symptomatic_UP_h70
GO:0070085	BP	GO:0070085	glycosylation	12/321	162/11158	0.00249185016023352	0.0441807238586535	0.0389155732988495	UBE2J1/ST3GAL5/NANS/MPDU1/IL15/GORASP1/GCNT1/GALNT3/FUT4/EXT1/C1GALT1C1/C1GALT1	12	1.35476717290905	Symptomatic_UP_h70
GO:0097696	BP	GO:0097696	receptor signaling pathway via STAT	11/321	142/11158	0.00263274790927889	0.0464732197025574	0.0409348654755953	TNF/STAT2/STAT1/SOCS1/NMI/JAK2/IL18/IL15/CDK5/CD40/CCL2	11	1.33279723820296	Symptomatic_UP_h70
GO:0002478	BP	GO:0002478	antigen processing and presentation of exogenous peptide antigen	5/321	34/11158	0.0026770640436694	0.0468427756462153	0.0412603803191152	TAP1/IFI30/FCGR2B/FCER1G/CTSL	5	1.32935737892589	Symptomatic_UP_h70
GO:2000516	BP	GO:2000516	positive regulation of CD4-positive, alpha-beta T cell activation	5/321	34/11158	0.0026770640436694	0.0468427756462153	0.0412603803191152	SOCS1/RIPK2/LGALS9/IL18/CD86	5	1.32935737892589	Symptomatic_UP_h70
GO:00617021	CC	GO:0061702	inflammasome complex	4/330	10/11451	0.000123961729183846	0.0489648830276191	0.0459310828133829	GSDMD/CASP5/CASP1/AIM2	4	1.31011527864427	Symptomatic_UP_h70
GO:00037253	MF	GO:0003725	double-stranded RNA binding	12/333	62/11326	1.9739087786776e-07	0.000142121432064787	0.000134849136564396	ZBP1/TLR7/OASL/OAS3/OAS2/OAS1/IFIH1/EIF2AK2/DHX58/DDX60/DDX58/ADAR	12	3.847340425059	Symptomatic_UP_h70
GO:0016814	MF	GO:0016814	hydrolase activity, acting on carbon-nitrogen (but not peptide) bonds, in cyclic amidines	6/333	26/11326	8.63935165738079e-05	0.0311016659665708	0.0295102064507375	ZBP1/MTHFD2/GCH1/APOBEC3G/APOBEC3A/ADAR	6	1.50721634728472	Symptomatic_UP_h70
GO:00001231	CC	GO:0000123	histone acetyltransferase complex	8/274	58/11451	6.59147036204266e-05	0.0195884783998186	0.0183546142298673	USP22/TRRAP/TAF4/PHF20/OGT/KAT8/EP400/BRD8	8	1.70799929796277	Symptomatic_DOWN_h77
GO:00312481	CC	GO:0031248	protein acetyltransferase complex	8/274	64/11451	0.000134474680090288	0.0195884783998186	0.0183546142298673	USP22/TRRAP/TAF4/PHF20/OGT/KAT8/EP400/BRD8	8	1.70799929796277	Symptomatic_DOWN_h77
GO:19024931	CC	GO:1902493	acetyltransferase complex	8/274	64/11451	0.000134474680090288	0.0195884783998186	0.0183546142298673	USP22/TRRAP/TAF4/PHF20/OGT/KAT8/EP400/BRD8	8	1.70799929796277	Symptomatic_DOWN_h77
GO:0031312	CC	GO:0031312	extrinsic component of organelle membrane	6/274	37/11451	0.00022131567820646	0.0237067932631811	0.022213519401126	WDR91/ULK1/PAM16/GOLGA3/COQ8A/COQ4	6	1.62512718757777	Symptomatic_DOWN_h77
GO:19025621	CC	GO:1902562	H4 histone acetyltransferase complex	5/274	25/11451	0.000271244774178273	0.0237067932631811	0.022213519401126	TRRAP/PHF20/KAT8/EP400/BRD8	5	1.62512718757777	Symptomatic_DOWN_h77
GO:00166073	CC	GO:0016607	nuclear speck	19/274	336/11451	0.000460837900700272	0.0335643604343365	0.0314501655039309	ZBTB16/YTHDC1/SRPK2/SNRNP70/SLC2A4RG/SGK1/S100PBP/PRPF8/PNN/KIF22/IL16/FAM193B/EP400/DGKZ/DDX42/CLK2/CCNL2/CBY1/CBX4	19	1.47412162383985	Symptomatic_DOWN_h77
GO:00096154	BP	GO:0009615	response to virus	63/344	288/11158	1.66214750133304e-36	7.16053143574276e-33	6.29341532873154e-33	ZBP1/UNC93B1/TRIM5/TRIM22/TREX1/TNF/TLR7/STAT2/STAT1/SRC/SHFL/SAMHD1/RTP4/RSAD2/PML/PMAIP1/PLSCR1/OASL/OAS3/OAS2/OAS1/NPC2/NMI/MYD88/MX2/MX1/MICB/LILRB1/LGALS9/ISG20/ISG15/IRF9/IRF7/IL15/IFITM3/IFITM1/IFIT5/IFIT3/IFIT2/IFIT1/IFIH1/IFI6/IFI44L/IFI44/IFI27/IFI16/HERC5/GBP1/FGL2/EXT1/EIF2AK2/DHX58/DDX60/DDX58/CXCL10/CD40/CCL8/BST2/BATF3/APOBEC3G/APOBEC3A/AIM2/ADAR	63	32.1450547443059	Symptomatic_UP_h77
GO:00516074	BP	GO:0051607	defense response to virus	54/344	203/11158	5.36773839440181e-36	7.70807233436099e-33	6.77465087882923e-33	ZBP1/UNC93B1/TRIM5/TRIM22/TREX1/TLR7/STAT2/STAT1/SHFL/SAMHD1/RTP4/RSAD2/PML/PMAIP1/PLSCR1/OASL/OAS3/OAS2/OAS1/MYD88/MX2/MX1/MICB/LILRB1/ISG20/ISG15/IRF9/IRF7/IL15/IFITM3/IFITM1/IFIT5/IFIT3/IFIT2/IFIT1/IFIH1/IFI6/IFI44L/IFI27/IFI16/HERC5/GBP1/FGL2/EIF2AK2/DHX58/DDX60/DDX58/CXCL10/CD40/BST2/APOBEC3G/APOBEC3A/AIM2/ADAR	54	32.1130542184761	Symptomatic_UP_h77
GO:01405464	BP	GO:0140546	defense response to symbiont	54/344	203/11158	5.36773839440181e-36	7.70807233436099e-33	6.77465087882923e-33	ZBP1/UNC93B1/TRIM5/TRIM22/TREX1/TLR7/STAT2/STAT1/SHFL/SAMHD1/RTP4/RSAD2/PML/PMAIP1/PLSCR1/OASL/OAS3/OAS2/OAS1/MYD88/MX2/MX1/MICB/LILRB1/ISG20/ISG15/IRF9/IRF7/IL15/IFITM3/IFITM1/IFIT5/IFIT3/IFIT2/IFIT1/IFIH1/IFI6/IFI44L/IFI27/IFI16/HERC5/GBP1/FGL2/EIF2AK2/DHX58/DDX60/DDX58/CXCL10/CD40/BST2/APOBEC3G/APOBEC3A/AIM2/ADAR	54	32.1130542184761	Symptomatic_UP_h77
GO:00485254	BP	GO:0048525	negative regulation of viral process	28/344	79/11158	7.51396690772534e-23	8.09254235962019e-20	7.1125628860758e-20	TRIM5/TRIM26/TRIM21/TRIM14/TNF/STAT1/SHFL/RSAD2/PML/PLSCR1/OASL/OAS3/OAS2/OAS1/MX1/LY6E/ISG20/ISG15/IFITM3/IFITM1/IFIT5/IFIT1/IFIH1/IFI16/EIF2AK2/BST2/APOBEC3G/APOBEC3A	28	19.0919150186475	Symptomatic_UP_h77
GO:00507924	BP	GO:0050792	regulation of viral process	35/344	140/11158	1.54040508946691e-22	1.32721302508469e-19	1.16649202248683e-19	TRIM5/TRIM38/TRIM26/TRIM22/TRIM21/TRIM14/TNF/STOM/STAT1/SHFL/RSAD2/PML/PLSCR1/OASL/OAS3/OAS2/OAS1/MX1/LY6E/LGALS9/LAMP3/ISG20/ISG15/IFITM3/IFITM1/IFIT5/IFIT1/IFIH1/IFI16/EIF2AK2/DYNLT1/BST2/APOBEC3G/APOBEC3A/ADAR	35	18.8770593648569	Symptomatic_UP_h77
GO:19039004	BP	GO:1903900	regulation of viral life cycle	32/344	126/11158	6.45840394272021e-21	4.63713403087311e-18	4.07559280385344e-18	TRIM5/TRIM38/TRIM26/TRIM22/TRIM21/TRIM14/TNF/SHFL/RSAD2/PML/PLSCR1/OASL/OAS3/OAS2/OAS1/MX1/LY6E/LGALS9/LAMP3/ISG20/ISG15/IFITM3/IFITM1/IFIT5/IFIT1/IFIH1/IFI16/EIF2AK2/BST2/APOBEC3G/APOBEC3A/ADAR	32	17.3337503511546	Symptomatic_UP_h77
GO:00450714	BP	GO:0045071	negative regulation of viral genome replication	21/344	48/11158	1.06001474335424e-19	6.52363359195723e-17	5.73364365691007e-17	TNF/SHFL/RSAD2/PLSCR1/OASL/OAS3/OAS2/OAS1/MX1/ISG20/ISG15/IFITM3/IFITM1/IFIT5/IFIT1/IFIH1/IFI16/EIF2AK2/BST2/APOBEC3G/APOBEC3A	21	16.1855104396397	Symptomatic_UP_h77
GO:00028314	BP	GO:0002831	regulation of response to biotic stimulus	41/344	253/11158	1.03212596942784e-18	5.55799834536893e-16	4.88494356846309e-16	ZBP1/XIAP/TRIM5/TRIM21/TREX1/TRAFD1/STAT2/STAT1/SRC/SOCS1/SERPING1/SAMHD1/RIPK2/PLSCR1/OASL/OAS3/OAS1/NOD1/NMI/MR1/MICB/LILRB1/LGALS9/ISG15/IRF7/IL15/IFIT1/IFI35/IFI16/HERC5/FGL2/FFAR2/FCGR2B/DHX58/DDX60/DDX58/CEACAM1/CD180/APOBEC3G/AIM2/ADAR	41	15.2550815868493	Symptomatic_UP_h77
GO:00190584	BP	GO:0019058	viral life cycle	42/344	269/11158	1.57684612981511e-18	7.54783680804834e-16	6.63381933209937e-16	TRIM5/TRIM38/TRIM26/TRIM22/TRIM21/TRIM14/TNF/STOM/SIGLEC1/SHFL/SCARB2/RSAD2/PML/PLSCR1/OASL/OAS3/OAS2/OAS1/MX1/LY6E/LGALS9/LAMP3/ISG20/ISG15/IFITM3/IFITM1/IFIT5/IFIT1/IFIH1/IFI27/IFI16/EIF2AK2/DYNLT1/CTSL/CHMP5/CD86/CCL8/CCL2/BST2/APOBEC3G/APOBEC3A/ADAR	42	15.1221774982965	Symptomatic_UP_h77
GO:00343404	BP	GO:0034340	response to type I interferon	19/344	49/11158	9.68992397476475e-17	4.17441924832866e-14	3.66891121444514e-14	ZBP1/TREX1/STAT2/STAT1/SP100/SHFL/SAMHD1/OAS3/OAS2/OAS1/MYD88/MX1/ISG15/IRF7/IFITM3/IFITM1/IFIT1/IFI27/ADAR	19	13.3794039356989	Symptomatic_UP_h77
GO:00450694	BP	GO:0045069	regulation of viral genome replication	22/344	74/11158	2.49294212377691e-16	9.76326788111902e-14	8.58096920500052e-14	TNF/SHFL/RSAD2/PLSCR1/OASL/OAS3/OAS2/OAS1/MX1/ISG20/ISG15/IFITM3/IFITM1/IFIT5/IFIT1/IFIH1/IFI16/EIF2AK2/BST2/APOBEC3G/APOBEC3A/ADAR	22	13.0104047945059	Symptomatic_UP_h77
GO:00190794	BP	GO:0019079	viral genome replication	26/344	111/11158	2.91223156199119e-16	9.82992349463284e-14	8.63955304945373e-14	TNF/STOM/SHFL/RSAD2/PLSCR1/OASL/OAS3/OAS2/OAS1/MX1/ISG20/ISG15/IFITM3/IFITM1/IFIT5/IFIT1/IFIH1/IFI27/IFI16/EIF2AK2/CCL8/CCL2/BST2/APOBEC3G/APOBEC3A/ADAR	26	13.0074498622277	Symptomatic_UP_h77
GO:00160324	BP	GO:0016032	viral process	45/344	354/11158	2.96631860330146e-16	9.82992349463284e-14	8.63955304945373e-14	TRIM5/TRIM38/TRIM26/TRIM22/TRIM21/TRIM14/TNF/STOM/STAT1/SIGLEC1/SHFL/SCARB2/RSAD2/PML/PLSCR1/OASL/OAS3/OAS2/OAS1/MX1/LY6E/LGALS9/LAMP3/ISG20/ISG15/IRF7/IFITM3/IFITM1/IFIT5/IFIT1/IFIH1/IFI27/IFI16/EIF2AK2/DYNLT1/CTSL/CHMP5/CD86/CCL8/CCL2/CALCOCO2/BST2/APOBEC3G/APOBEC3A/ADAR	45	13.0074498622277	Symptomatic_UP_h77
GO:00713574	BP	GO:0071357	cellular response to type I interferon	17/344	44/11158	4.46935259248425e-15	1.37528364060158e-12	1.20874144926059e-12	ZBP1/TREX1/STAT2/STAT1/SP100/SAMHD1/OAS3/OAS2/OAS1/MYD88/ISG15/IRF7/IFITM3/IFITM1/IFIT1/IFI27/ADAR	17	11.8616077230377	Symptomatic_UP_h77
GO:00603374	BP	GO:0060337	type I interferon signaling pathway	16/344	43/11158	5.86877460679755e-14	1.68551206707226e-11	1.48140226390532e-11	ZBP1/TREX1/STAT2/STAT1/SP100/SAMHD1/OAS3/OAS2/OAS1/MYD88/ISG15/IRF7/IFITM3/IFITM1/IFI27/ADAR	16	10.7732681338911	Symptomatic_UP_h77
GO:00313473	BP	GO:0031347	regulation of defense response	48/344	461/11158	7.30698366177152e-14	1.96740535093198e-11	1.72915922574948e-11	ZBP1/XIAP/TRIM5/TRIM21/TREX1/TRAFD1/TNFAIP6/TNF/TLR7/STAT2/STAT1/SRC/SOCS1/SERPING1/SAMHD1/RIPK2/RHBDF2/PLSCR1/OAS3/OAS1/NOD1/NMI/MYD88/MICB/LILRB1/LGALS9/KLF4/JAK2/ISG15/IRF7/IL1B/IL15/IFIT1/IFI35/IFI16/HERC5/FGL2/FFAR2/FCGR2B/FANCA/DHX58/DDX58/CEACAM1/CASP5/CASP1/APOBEC3G/AIM2/ADAR	48	10.706106151755	Symptomatic_UP_h77
GO:00192214	BP	GO:0019221	cytokine-mediated signaling pathway	42/344	379/11158	3.82912523651339e-13	9.70345383464688e-11	8.5283984369899e-11	ZBP1/VRK2/TREX1/TNF/STAT2/STAT1/SRC/SP100/SOCS1/SAMHD1/RIPK2/OASL/OAS3/OAS2/OAS1/NMI/MYD88/MX1/LILRB4/LILRB1/JAK2/ISG15/IRF7/IL1RN/IL1B/IL15RA/IL15/IFITM3/IFITM1/IFI27/FCER1G/EXT1/CXCL10/CMKLR1/CEACAM1/CCRL2/CCR1/CCL8/CCL2/CASP1/AIM2/ADAR	42	10.0130736560073	Symptomatic_UP_h77
GO:00450884	BP	GO:0045088	regulation of innate immune response	27/344	171/11158	2.11864385513916e-12	5.07062095996639e-10	4.45658593388044e-10	ZBP1/XIAP/TRIM5/TRIM21/TREX1/TRAFD1/STAT2/SRC/SOCS1/SERPING1/SAMHD1/PLSCR1/OAS3/OAS1/NMI/LILRB1/LGALS9/ISG15/IRF7/IFI35/IFI16/FFAR2/FCGR2B/DHX58/CEACAM1/AIM2/ADAR	27	9.29493885270346	Symptomatic_UP_h77
GO:00458244	BP	GO:0045824	negative regulation of innate immune response	16/344	56/11158	6.39848691217416e-12	1.45077271671823e-09	1.27508905391083e-09	TRIM21/TREX1/TRAFD1/STAT2/SERPING1/SAMHD1/OAS3/OAS1/NMI/LILRB1/LGALS9/ISG15/IFI16/DHX58/CEACAM1/ADAR	16	8.83840062037182	Symptomatic_UP_h77
GO:00343414	BP	GO:0034341	response to interferon-gamma	21/344	112/11158	2.24663940117519e-11	4.83926127013135e-09	4.25324311896166e-09	TRIM21/STAT1/SP100/SOCS1/SHFL/NMI/LGALS9/KYNU/JAK2/IFITM3/IFITM1/GCH1/GBP2/GBP1/CDC42EP4/CD40/CCL8/CCL2/CASP1/CALCOCO2/BST2	21	8.31522092984153	Symptomatic_UP_h77
GO:00354564	BP	GO:0035456	response to interferon-beta	11/344	25/11158	6.18118970738311e-11	1.26802691711459e-08	1.11447315175223e-08	XAF1/TREX1/STAT1/SHFL/PLSCR1/OAS1/IFITM3/IFITM1/IFI16/BST2/AIM2	11	7.89687152734525	Symptomatic_UP_h77
GO:00028324	BP	GO:0002832	negative regulation of response to biotic stimulus	18/344	87/11158	1.12870682085149e-10	2.21021317464919e-08	1.94256384430756e-08	TRIM21/TREX1/TRAFD1/STAT2/SERPING1/SAMHD1/OAS3/OAS1/NMI/MICB/LILRB1/LGALS9/ISG15/IFI16/FGL2/DHX58/CEACAM1/ADAR	18	7.65556583667281	Symptomatic_UP_h77
GO:00027643	BP	GO:0002764	immune response-regulating signaling pathway	34/344	325/11158	3.73273617905316e-10	6.99157715624392e-08	6.14492084029941e-08	XIAP/UNC93B1/TLR7/SRC/RSAD2/RIPK2/RBCK1/PLSCR1/OASL/OAS3/OAS1/NOD1/NMI/MYD88/MICB/MAP2K6/LILRB4/LILRB1/IRF7/IFIH1/IFI35/GBP1/FFAR2/FCGR2B/FCER1G/DUSP3/DHX58/DDX60/DDX58/CMKLR1/CEACAM1/CD40/CD38/C3AR1	34	7.15542484528541	Symptomatic_UP_h77
GO:00324794	BP	GO:0032479	regulation of type I interferon production	16/344	75/11158	7.70638204695669e-10	1.32796375433158e-07	1.16715184096435e-07	TRIM21/TREX1/TLR7/STAT1/RIPK2/OAS3/OAS2/OAS1/NMI/MYD88/LILRB1/ISG15/IRF7/IFIH1/DHX58/DDX58	16	6.87681377851364	Symptomatic_UP_h77
GO:00326064	BP	GO:0032606	type I interferon production	16/344	75/11158	7.70638204695669e-10	1.32796375433158e-07	1.16715184096435e-07	TRIM21/TREX1/TLR7/STAT1/RIPK2/OAS3/OAS2/OAS1/NMI/MYD88/LILRB1/ISG15/IRF7/IFIH1/DHX58/DDX58	16	6.87681377851364	Symptomatic_UP_h77
GO:00018193	BP	GO:0001819	positive regulation of cytokine production	36/344	372/11158	9.62448143695801e-10	1.59470253963135e-07	1.40158946270194e-07	TNF/TLR7/STAT1/SRC/RSAD2/RIPK2/PANX1/P2RX7/OAS3/OAS2/OAS1/NOD1/MYD88/LILRB1/LGALS9/JAK2/ISG15/IRF7/IL1B/IL15/IFIH1/IFI16/HPSE/HEG1/GSDMD/FFAR2/FCER1G/EIF2AK2/DHX58/DDX58/CYBB/CD86/CD40/CASP1/C3AR1/AIM2	36	6.79732031413936	Symptomatic_UP_h77
GO:00354554	BP	GO:0035455	response to interferon-alpha	9/344	19/11158	1.59565157782636e-09	2.54595073973183e-07	2.23764472726761e-07	MX2/LAMP3/IFITM3/IFITM1/IFIT3/IFIT2/EIF2AK2/BST2/ADAR	9	6.59415000353767	Symptomatic_UP_h77
GO:00022214	BP	GO:0002221	pattern recognition receptor signaling pathway	20/344	131/11158	3.0371249063973e-09	4.67283360598556e-07	4.10696928131996e-07	XIAP/UNC93B1/TLR7/RSAD2/RIPK2/OASL/OAS3/OAS1/NOD1/NMI/MYD88/MAP2K6/IRF7/IFIH1/IFI35/FFAR2/DHX58/DDX60/DDX58/CD40	20	6.33041968340729	Symptomatic_UP_h77
GO:00507774	BP	GO:0050777	negative regulation of immune response	22/344	160/11158	3.69194791123168e-09	5.484452276409e-07	4.82030367938308e-07	TRIM21/TREX1/TRAFD1/STAT2/SRC/SERPING1/SAMHD1/RHBDF2/OAS3/OAS1/NMI/MICB/LILRB4/LILRB1/LGALS9/ISG15/IFI16/FGL2/FCGR2B/DHX58/CEACAM1/ADAR	22	6.26086673822798	Symptomatic_UP_h77
GO:00507783	BP	GO:0050778	positive regulation of immune response	37/344	415/11158	5.34707931890684e-09	7.67840590195023e-07	6.74857695091506e-07	ZBP1/TRIM5/TREX1/TNF/SRC/SERPING1/RSAD2/RIPK2/RBCK1/PLSCR1/PLA2G4A/NMI/MR1/MICB/LILRB4/LILRB1/LGALS9/IRF7/IL1B/IL15/IFI35/IFI16/GBP1/FFAR2/FCGR2B/FCER1G/DUSP3/CMKLR1/CEACAM1/CD86/CD40/CD38/C3AR1/C2/C1QB/C1QA/AIM2	37	6.11472893359427	Symptomatic_UP_h77
GO:00324814	BP	GO:0032481	positive regulation of type I interferon production	12/344	46/11158	9.22550406154902e-09	1.20434762112585e-06	1.05850520285141e-06	TLR7/STAT1/RIPK2/OAS3/OAS2/OAS1/MYD88/ISG15/IRF7/IFIH1/DHX58/DDX58	12	5.91924814086326	Symptomatic_UP_h77
GO:00326084	BP	GO:0032608	interferon-beta production	12/344	46/11158	9.22550406154902e-09	1.20434762112585e-06	1.05850520285141e-06	TLR7/RIPK2/OAS3/OAS2/OAS1/NMI/LILRB1/ISG15/IRF7/IFIH1/DHX58/DDX58	12	5.91924814086326	Symptomatic_UP_h77
GO:00326484	BP	GO:0032648	regulation of interferon-beta production	12/344	46/11158	9.22550406154902e-09	1.20434762112585e-06	1.05850520285141e-06	TLR7/RIPK2/OAS3/OAS2/OAS1/NMI/LILRB1/ISG15/IRF7/IFIH1/DHX58/DDX58	12	5.91924814086326	Symptomatic_UP_h77
GO:00313483	BP	GO:0031348	negative regulation of defense response	23/344	184/11158	1.05001822269839e-08	1.33043485393667e-06	1.16932369877589e-06	TRIM21/TREX1/TRAFD1/TNFAIP6/STAT2/SRC/SERPING1/SAMHD1/RHBDF2/OAS3/OAS1/NMI/MICB/LILRB1/LGALS9/KLF4/ISG15/IFI16/FGL2/FCGR2B/DHX58/CEACAM1/ADAR	23	5.87600638625239	Symptomatic_UP_h77
GO:00327313	BP	GO:0032731	positive regulation of interleukin-1 beta production	12/344	47/11158	1.20490250128135e-08	1.48306285014859e-06	1.30346896153655e-06	TNF/RIPK2/PANX1/P2RX7/NOD1/MYD88/LGALS9/JAK2/IFI16/GSDMD/CASP1/AIM2	12	5.82884044378326	Symptomatic_UP_h77
GO:00072493	BP	GO:0007249	I-kappaB kinase/NF-kappaB signaling	25/344	218/11158	1.40261348436079e-08	1.67846080295175e-06	1.47520488398999e-06	TRIM5/TRIM38/TRIM22/TRIM21/TRIM14/TNFSF10/TNF/TLR7/TANK/STAT1/SECTM1/RIPK2/RBCK1/NOD1/MYD88/LILRB4/LGALS9/IL1B/IFIT5/CD40/CASP10/CASP1/BST2/AZI2/APOL3	25	5.77508879636445	Symptomatic_UP_h77
GO:00985864	BP	GO:0098586	cellular response to virus	14/344	68/11158	1.46917105708388e-08	1.71059159835604e-06	1.50344474888498e-06	TLR7/OASL/OAS3/OAS1/LGALS9/IRF7/IFIH1/IFI6/EXT1/DHX58/DDX60/DDX58/CXCL10/ADAR	14	5.76685366535762	Symptomatic_UP_h77
GO:00326123	BP	GO:0032612	interleukin-1 production	15/344	81/11158	2.04835002629851e-08	2.26263895212666e-06	1.98864103767766e-06	TNF/RIPK2/PML/PANX1/P2RX7/NOD1/MYD88/LILRB4/LGALS9/JAK2/IFI16/GSDMD/CEACAM1/CASP1/AIM2	15	5.64538474061388	Symptomatic_UP_h77
GO:00326523	BP	GO:0032652	regulation of interleukin-1 production	15/344	81/11158	2.04835002629851e-08	2.26263895212666e-06	1.98864103767766e-06	TNF/RIPK2/PML/PANX1/P2RX7/NOD1/MYD88/LILRB4/LGALS9/JAK2/IFI16/GSDMD/CEACAM1/CASP1/AIM2	15	5.64538474061388	Symptomatic_UP_h77
GO:00326113	BP	GO:0032611	interleukin-1 beta production	14/344	70/11158	2.17871028284943e-08	2.28923997524764e-06	2.01202076698572e-06	TNF/RIPK2/PML/PANX1/P2RX7/NOD1/MYD88/LILRB4/LGALS9/JAK2/IFI16/GSDMD/CASP1/AIM2	14	5.6403086789449	Symptomatic_UP_h77
GO:00326513	BP	GO:0032651	regulation of interleukin-1 beta production	14/344	70/11158	2.17871028284943e-08	2.28923997524764e-06	2.01202076698572e-06	TNF/RIPK2/PML/PANX1/P2RX7/NOD1/MYD88/LILRB4/LGALS9/JAK2/IFI16/GSDMD/CASP1/AIM2	14	5.6403086789449	Symptomatic_UP_h77
GO:00327284	BP	GO:0032728	positive regulation of interferon-beta production	10/344	32/11158	2.40089694801382e-08	2.4626342981056e-06	2.16441762456284e-06	TLR7/RIPK2/OAS3/OAS2/OAS1/ISG15/IRF7/IFIH1/DHX58/DDX58	10	5.60860007622698	Symptomatic_UP_h77
GO:00026833	BP	GO:0002683	negative regulation of immune system process	32/344	346/11158	2.59990229681268e-08	2.60473932434164e-06	2.2893142133746e-06	TRIM21/TREX1/TRAFD1/TNF/STAT2/SRC/SOCS1/SERPING1/SAMHD1/RHBDF2/PDCD1LG2/OAS3/OAS1/NMI/MICB/MIA3/MAFB/LILRB4/LILRB1/LGALS9/ISG15/IFI16/GBP1/FGL2/FCGR2B/DUSP3/DHX58/CEACAM1/CD86/CCL2/BST2/ADAR	32	5.58423573327221	Symptomatic_UP_h77
GO:00431223	BP	GO:0043122	regulation of I-kappaB kinase/NF-kappaB signaling	23/344	195/11158	3.18709603260063e-08	3.12045675191898e-06	2.74258000700107e-06	TRIM5/TRIM38/TRIM22/TRIM21/TRIM14/TNFSF10/TNF/TANK/STAT1/SECTM1/RIPK2/RBCK1/NOD1/MYD88/LILRB4/LGALS9/IL1B/IFIT5/CD40/CASP10/CASP1/BST2/APOL3	23	5.50578183216116	Symptomatic_UP_h77
GO:00327323	BP	GO:0032732	positive regulation of interleukin-1 production	12/344	53/11158	5.20754080585313e-08	4.98535239813673e-06	4.38164310611782e-06	TNF/RIPK2/PANX1/P2RX7/NOD1/MYD88/LGALS9/JAK2/IFI16/GSDMD/CASP1/AIM2	12	5.30230413742114	Symptomatic_UP_h77
GO:00465964	BP	GO:0046596	regulation of viral entry into host cell	10/344	35/11158	6.29090560619667e-08	5.89156985902071e-06	5.178120701485e-06	TRIM5/TRIM38/TRIM26/TRIM22/TRIM21/TRIM14/LY6E/LGALS9/IFITM3/IFITM1	10	5.22976896832516	Symptomatic_UP_h77
GO:00607594	BP	GO:0060759	regulation of response to cytokine stimulus	17/344	116/11158	8.80915275241189e-08	8.07443192710435e-06	7.09664556560483e-06	ZBP1/VRK2/TREX1/STAT2/SOCS1/SAMHD1/RIPK2/OAS3/OAS1/KLF4/ISG15/IRF7/IL1RN/IFIH1/DDX58/CASP1/ADAR	17	5.09288802250798	Symptomatic_UP_h77
GO:00431233	BP	GO:0043123	positive regulation of I-kappaB kinase/NF-kappaB signaling	19/344	147/11158	1.20314191070224e-07	1.07981986485526e-05	9.49057336139467e-06	TRIM5/TRIM38/TRIM22/TRIM21/TRIM14/TNFSF10/TNF/SECTM1/RIPK2/RBCK1/NOD1/MYD88/LGALS9/IFIT5/CD40/CASP10/CASP1/BST2/APOL3	19	4.96664868731331	Symptomatic_UP_h77
GO:00603383	BP	GO:0060338	regulation of type I interferon-mediated signaling pathway	9/344	30/11158	1.82965840987959e-07	1.60860580199209e-05	1.41380908707559e-05	ZBP1/TREX1/STAT2/SAMHD1/OAS3/OAS1/ISG15/IRF7/ADAR	9	4.79355036919769	Symptomatic_UP_h77
GO:00603394	BP	GO:0060339	negative regulation of type I interferon-mediated signaling pathway	7/344	16/11158	2.2426842091571e-07	1.93229671460975e-05	1.69830212638696e-05	TREX1/STAT2/SAMHD1/OAS3/OAS1/ISG15/ADAR	7	4.71392618453361	Symptomatic_UP_h77
GO:00523724	BP	GO:0052372	modulation by symbiont of entry into host	10/344	40/11158	2.53173002415722e-07	2.13856724393516e-05	1.87959399316688e-05	TRIM5/TRIM38/TRIM26/TRIM22/TRIM21/TRIM14/LY6E/LGALS9/IFITM3/IFITM1	10	4.66987708947505	Symptomatic_UP_h77
GO:00506883	BP	GO:0050688	regulation of defense response to virus	11/344	50/11158	2.59332500112841e-07	2.14847002016561e-05	1.88829757673257e-05	STAT1/MICB/LILRB1/IL15/IFIT1/HERC5/FGL2/DHX58/DDX58/APOBEC3G/AIM2	11	4.66787070209992	Symptomatic_UP_h77
GO:00022533	BP	GO:0002253	activation of immune response	25/344	259/11158	4.15696222011031e-07	3.37890438570476e-05	2.9697305075942e-05	ZBP1/TRIM5/TREX1/SRC/SERPING1/RIPK2/RBCK1/PLSCR1/MICB/LILRB4/IL1B/IFI16/GBP1/FFAR2/FCGR2B/FCER1G/DUSP3/CMKLR1/CEACAM1/CD38/C3AR1/C2/C1QB/C1QA/AIM2	25	4.47122409746699	Symptomatic_UP_h77
GO:00444033	BP	GO:0044403	biological process involved in symbiotic interaction	24/344	243/11158	4.6857712928677e-07	3.7382042091989e-05	3.28552033926806e-05	TRIM5/TRIM38/TRIM26/TRIM22/TRIM21/TRIM14/STOM/SRC/SIGLEC1/SCARB2/PML/PLSCR1/MYD88/LY6E/LGALS9/IFITM3/IFITM1/IFIT1/IFI27/DYNLT1/CTSL/CD86/CCL8/APOL1	24	4.42733697783525	Symptomatic_UP_h77
GO:00701064	BP	GO:0070106	interleukin-27-mediated signaling pathway	5/344	7/11158	5.40146918026578e-07	4.23082349610636e-05	3.7184850988356e-05	STAT1/OASL/OAS2/OAS1/MX1	5	4.37357509243424	Symptomatic_UP_h77
GO:00444093	BP	GO:0044409	entry into host	17/344	132/11158	5.91305390605483e-07	4.54882789772932e-05	3.9979802443758e-05	TRIM5/TRIM38/TRIM26/TRIM22/TRIM21/TRIM14/SRC/SIGLEC1/SCARB2/PLSCR1/LY6E/LGALS9/IFITM3/IFITM1/DYNLT1/CTSL/CD86	17	4.34210049413957	Symptomatic_UP_h77
GO:00705554	BP	GO:0070555	response to interleukin-1	16/344	120/11158	7.92574057727569e-07	5.99019129945679e-05	5.26479941947565e-05	ZBP1/VRK2/TANK/SRC/RIPK2/MYD88/LGALS9/KMO/IL1RN/IL1B/GBP2/GBP1/CD40/CD38/CCL8/CCL2	16	4.22255930799936	Symptomatic_UP_h77
GO:00521263	BP	GO:0052126	movement in host environment	18/344	151/11158	8.80427547265791e-07	6.53945150624315e-05	5.74754607534492e-05	TRIM5/TRIM38/TRIM26/TRIM22/TRIM21/TRIM14/SRC/SIGLEC1/SCARB2/PML/PLSCR1/LY6E/LGALS9/IFITM3/IFITM1/DYNLT1/CTSL/CD86	18	4.18445867641602	Symptomatic_UP_h77
GO:00517013	BP	GO:0051701	biological process involved in interaction with host	19/344	172/11158	1.41560875859206e-06	0.00010336343274601	9.08464710910909e-05	TRIM5/TRIM38/TRIM26/TRIM22/TRIM21/TRIM14/SRC/SIGLEC1/SCARB2/PML/PLSCR1/LY6E/LGALS9/IFITM3/IFITM1/IFIT1/DYNLT1/CTSL/CD86	19	3.98563307599475	Symptomatic_UP_h77
GO:00027533	BP	GO:0002753	cytoplasmic pattern recognition receptor signaling pathway	10/344	48/11158	1.56829100356726e-06	0.000112603294056129	9.89674164882707e-05	XIAP/RIPK2/OASL/OAS3/MAP2K6/IRF7/IFIH1/DHX58/DDX60/DDX58	10	3.94844890460479	Symptomatic_UP_h77
GO:00321023	BP	GO:0032102	negative regulation of response to external stimulus	27/344	317/11158	1.6945165453819e-06	0.000119104547765149	0.000104681390390276	TRIM21/TREX1/TRAFD1/TNFAIP6/TNF/STAT2/SRC/SERPING1/SAMHD1/RHBDF2/PTPRO/OAS3/OAS1/NMI/MICB/LILRB1/LGALS9/KLF4/ISG15/IFI16/FGL2/FCGR2B/DUSP3/DHX58/CEACAM1/CCL2/ADAR	27	3.92407165554827	Symptomatic_UP_h77
GO:00467183	BP	GO:0046718	viral entry into host cell	16/344	127/11158	1.71413230302675e-06	0.000119104547765149	0.000104681390390276	TRIM5/TRIM38/TRIM26/TRIM22/TRIM21/TRIM14/SIGLEC1/SCARB2/PLSCR1/LY6E/LGALS9/IFITM3/IFITM1/DYNLT1/CTSL/CD86	16	3.92407165554827	Symptomatic_UP_h77
GO:00321033	BP	GO:0032103	positive regulation of response to external stimulus	28/344	339/11158	1.98759002709591e-06	0.000132205659472258	0.000116196001837881	ZBP1/TRIM5/TNF/TLR7/SRC/RIPK2/PLSCR1/OASL/NOD1/NMI/LGALS9/JAK2/IRF7/IL1B/IL15/IFI35/IFI16/FFAR2/DHX58/DDX60/CXCL10/CREB3/CMKLR1/CD180/CCR1/C3AR1/BMPR2/AIM2	28	3.87874995313356	Symptomatic_UP_h77
GO:00326073	BP	GO:0032607	interferon-alpha production	7/344	21/11158	1.99474648693054e-06	0.000132205659472258	0.000116196001837881	TLR7/STAT1/RIPK2/NMI/IRF7/IFIH1/DDX58	7	3.87874995313356	Symptomatic_UP_h77
GO:00326473	BP	GO:0032647	regulation of interferon-alpha production	7/344	21/11158	1.99474648693054e-06	0.000132205659472258	0.000116196001837881	TLR7/STAT1/RIPK2/NMI/IRF7/IFIH1/DDX58	7	3.87874995313356	Symptomatic_UP_h77
GO:00439033	BP	GO:0043903	regulation of biological process involved in symbiotic interaction	11/344	61/11158	2.14258360707306e-06	0.000139852275443496	0.000122916638511034	TRIM5/TRIM38/TRIM26/TRIM22/TRIM21/TRIM14/PML/LY6E/LGALS9/IFITM3/IFITM1	11	3.85433046311787	Symptomatic_UP_h77
GO:00712192	BP	GO:0071219	cellular response to molecule of bacterial origin	19/344	178/11158	2.37881485815212e-06	0.000152954244909244	0.000134432003845611	TRIM5/TNF/SRC/RIPK2/PDCD1LG2/MYD88/LILRB1/KMO/IL1B/FCGR2B/CXCL10/CHMP5/CDC73/CD86/CD40/CD180/CCL2/CASP1/ABCA1	19	3.81543846562223	Symptomatic_UP_h77
GO:00022502	BP	GO:0002250	adaptive immune response	30/344	390/11158	3.6626067487952e-06	0.000232036909908966	0.000203938025935237	UNC93B1/TREX1/TNF/TAP2/TAP1/SLAMF7/SERPING1/RSAD2/RIPK2/PLA2G4A/PDCD1LG2/NBN/MYD88/MR1/MICB/LILRB4/LILRB1/LAMP3/JAK2/IRF7/IL1B/FCGR2B/FCER1G/CTSL/CEACAM1/CD86/CD40/C2/C1QB/C1QA	30	3.63444292676943	Symptomatic_UP_h77
GO:00019594	BP	GO:0001959	regulation of cytokine-mediated signaling pathway	14/344	106/11158	4.36507112874049e-06	0.000272532266994406	0.000239529532419215	ZBP1/VRK2/TREX1/STAT2/SOCS1/SAMHD1/RIPK2/OAS3/OAS1/ISG15/IRF7/IL1RN/CASP1/ADAR	14	3.56458207119279	Symptomatic_UP_h77
GO:00712222	BP	GO:0071222	cellular response to lipopolysaccharide	18/344	171/11158	5.35628559945942e-06	0.000329641119463874	0.000289722696259482	TRIM5/TNF/SRC/RIPK2/PDCD1LG2/MYD88/LILRB1/KMO/IL1B/CXCL10/CHMP5/CDC73/CD86/CD40/CD180/CCL2/CASP1/ABCA1	18	3.48195861966178	Symptomatic_UP_h77
GO:00326422	BP	GO:0032642	regulation of chemokine production	12/344	80/11158	5.56353105768258e-06	0.000337573123894318	0.000296694161815926	TNF/TLR7/RIPK2/OAS3/OAS1/MYD88/LILRB4/LGALS9/KLF4/IL1B/FFAR2/EIF2AK2	12	3.47163213731008	Symptomatic_UP_h77
GO:00198823	BP	GO:0019882	antigen processing and presentation	13/344	94/11158	5.73038529209663e-06	0.000342868053310449	0.000301347893211573	TREX1/TAP2/TAP1/PSME1/PSMB8/NOD1/MR1/IFI30/FGL2/FCGR2B/FCER1G/EXT1/CTSL	13	3.46487297833602	Symptomatic_UP_h77
GO:00395303	BP	GO:0039530	MDA-5 signaling pathway	5/344	10/11158	6.00253529762627e-06	0.000354231809070876	0.00031133553663391	OAS3/IRF7/IFIH1/DHX58/DDX60	5	3.45071244290968	Symptomatic_UP_h77
GO:00326022	BP	GO:0032602	chemokine production	12/344	81/11158	6.35286168450038e-06	0.00036983956941659	0.000325053250059003	TNF/TLR7/RIPK2/OAS3/OAS1/MYD88/LILRB4/LGALS9/KLF4/IL1B/FFAR2/EIF2AK2	12	3.43198662519432	Symptomatic_UP_h77
GO:00327273	BP	GO:0032727	positive regulation of interferon-alpha production	6/344	17/11158	7.62993329765904e-06	0.000438263368617535	0.000385191158900766	TLR7/STAT1/RIPK2/IRF7/IFIH1/DDX58	6	3.35826482747998	Symptomatic_UP_h77
GO:00028333	BP	GO:0002833	positive regulation of response to biotic stimulus	15/344	127/11158	8.1116511743879e-06	0.00045980254288504	0.000404122012109048	ZBP1/TRIM5/SRC/PLSCR1/OASL/NMI/MR1/IRF7/IFI35/IFI16/FFAR2/DHX58/DDX60/CD180/AIM2	15	3.33742863124445	Symptomatic_UP_h77
GO:00506913	BP	GO:0050691	regulation of defense response to virus by host	7/344	26/11158	9.87710018357796e-06	0.000552604514166933	0.000485685978951879	STAT1/MICB/LILRB1/IL15/DDX58/APOBEC3G/AIM2	7	3.25758557170003	Symptomatic_UP_h77
GO:00712162	BP	GO:0071216	cellular response to biotic stimulus	19/344	197/11158	1.0584340145682e-05	0.000577181485412631	0.000507286762212098	TRIM5/TNF/SRC/RIPK2/PDCD1LG2/MYD88/LILRB1/KMO/IL1B/FCGR2B/CXCL10/CHMP5/CDC73/CD86/CD40/CD180/CCL2/CASP1/ABCA1	19	3.23868760847267	Symptomatic_UP_h77
GO:20001163	BP	GO:2000116	regulation of cysteine-type endopeptidase activity	19/344	197/11158	1.0584340145682e-05	0.000577181485412631	0.000507286762212098	XIAP/TNFSF10/TNF/SRC/RIPK2/PSMB9/PML/PMAIP1/NOD1/LGALS9/LAMP3/KLF4/JAK2/IFI6/IFI16/CASP10/CASP1/BAK1/AIM2	19	3.23868760847267	Symptomatic_UP_h77
GO:00327223	BP	GO:0032722	positive regulation of chemokine production	10/344	59/11158	1.11438524110689e-05	0.000600096452336062	0.000527426804244934	TNF/TLR7/RIPK2/OAS3/OAS1/MYD88/LGALS9/IL1B/FFAR2/EIF2AK2	10	3.22177894069837	Symptomatic_UP_h77
GO:19012243	BP	GO:1901224	positive regulation of NIK/NF-kappaB signaling	10/344	60/11158	1.30115576271394e-05	0.000684300956174217	0.000601434427835278	TNF/TLR7/RBCK1/NOD1/NMI/LGALS9/IL1B/IFI35/EIF2AK2/CD86	10	3.16475285316327	Symptomatic_UP_h77
GO:00510923	BP	GO:0051092	positive regulation of NF-kappaB transcription factor activity	15/344	132/11158	1.30252271138082e-05	0.000684300956174217	0.000601434427835278	TRIM5/TRIM38/TRIM22/TRIM21/TRIM14/TNF/RIPK2/RBCK1/NOD1/MYD88/LGALS9/IL1B/EIF2AK2/CD40/AIM2	15	3.16475285316327	Symptomatic_UP_h77
GO:00510913	BP	GO:0051091	positive regulation of DNA-binding transcription factor activity	20/344	220/11158	1.49923804217578e-05	0.000778158733216058	0.000683926345936119	TRIM5/TRIM38/TRIM26/TRIM22/TRIM21/TRIM14/TNF/STK3/RIPK2/RBCK1/NOD1/MYD88/LGALS9/JAK2/IL1B/FZD1/EIF2AK2/DDX58/CD40/AIM2	20	3.10893180413078	Symptomatic_UP_h77
GO:19035573	BP	GO:1903557	positive regulation of tumor necrosis factor superfamily cytokine production	12/344	89/11158	1.70909392512008e-05	0.000876521027311586	0.000770377299330444	RIPK2/OAS3/OAS2/OAS1/NOD1/MYD88/LGALS9/JAK2/IFIH1/DDX58/CYBB/CD86	12	3.05723766093259	Symptomatic_UP_h77
GO:01403744	BP	GO:0140374	antiviral innate immune response	5/344	12/11158	1.79249872325375e-05	0.000908480529385547	0.000798466613937304	OAS1/MX1/IFIT1/DDX58/CXCL10	5	3.0416843760841	Symptomatic_UP_h77
GO:00510902	BP	GO:0051090	regulation of DNA-binding transcription factor activity	26/344	343/11158	2.14919742645994e-05	0.00107659796664993	0.000946225598895521	TRIM5/TRIM38/TRIM26/TRIM22/TRIM21/TRIM14/TNF/STK3/SP100/SIK1/RIPK2/RBCK1/NOD1/NFKBIE/MYD88/LGALS9/KLF4/JAK2/IL1B/FZD1/FANCA/EIF2AK2/DDX58/CMKLR1/CD40/AIM2	26	2.96794644476327	Symptomatic_UP_h77
GO:00713463	BP	GO:0071346	cellular response to interferon-gamma	12/344	93/11158	2.68552078094233e-05	0.00132979580739075	0.00116876203860249	STAT1/SP100/SOCS1/NMI/LGALS9/JAK2/GBP2/GBP1/CDC42EP4/CCL8/CCL2/CASP1	12	2.87621504063559	Symptomatic_UP_h77
GO:00395283	BP	GO:0039528	cytoplasmic pattern recognition receptor signaling pathway in response to virus	7/344	30/11158	2.74837641046807e-05	0.0013454551791246	0.00118252511345139	OASL/OAS3/IRF7/IFIH1/DHX58/DDX60/DDX58	7	2.87113076522322	Symptomatic_UP_h77
GO:19039014	BP	GO:1903901	negative regulation of viral life cycle	6/344	21/11158	3.01309439286275e-05	0.00145054959928459	0.0012748929552428	TRIM5/TRIM26/LY6E/IFITM3/IFITM1/BST2	6	2.83846741658395	Symptomatic_UP_h77
GO:00607613	BP	GO:0060761	negative regulation of response to cytokine stimulus	9/344	53/11158	3.03039609878396e-05	0.00145054959928459	0.0012748929552428	TREX1/STAT2/SAMHD1/OAS3/OAS1/KLF4/ISG15/IL1RN/ADAR	9	2.83846741658395	Symptomatic_UP_h77
GO:00717063	BP	GO:0071706	tumor necrosis factor superfamily cytokine production	15/344	142/11158	3.13040979242693e-05	0.00146584841149731	0.00128833913310751	UBE2J1/TREX1/RIPK2/OAS3/OAS2/OAS1/NOD1/MYD88/LILRB1/LGALS9/JAK2/IFIH1/DDX58/CYBB/CD86	15	2.83391093928165	Symptomatic_UP_h77
GO:19035553	BP	GO:1903555	regulation of tumor necrosis factor superfamily cytokine production	15/344	142/11158	3.13040979242693e-05	0.00146584841149731	0.00128833913310751	UBE2J1/TREX1/RIPK2/OAS3/OAS2/OAS1/NOD1/MYD88/LILRB1/LGALS9/JAK2/IFIH1/DDX58/CYBB/CD86	15	2.83391093928165	Symptomatic_UP_h77
GO:00525483	BP	GO:0052548	regulation of endopeptidase activity	25/344	331/11158	3.29433903045419e-05	0.00152602285410717	0.0013412266545041	XIAP/UBE2Z/TNFSF10/TNF/SRC/SERPING1/RIPK2/PSME2/PSME1/PSMB9/PSMB8/PML/PMAIP1/NOD1/LGALS9/LAMP3/KLF4/JAK2/IFI6/IFI16/CASP10/CASP1/BST2/BAK1/AIM2	25	2.81643896222759	Symptomatic_UP_h77
[truncated: 1,717 more rows]
