# Supplementary material for: Susceptibility identification for seasonal influenza A/H3N2 based on baseline blood transcriptome
Source: Front Immunol. 2023 Jan 12;13:1048774. doi: 10.3389/fimmu.2022.1048774 (PMC9878565; doi:10.3389/fimmu.2022.1048774)
Supplement: Supplementary file 7 [file DataSheet_7.csv]

Classification Model	Accuracy	precision	recall	F1-score	AUC
Random Forest	0.79	0.82	0.83	0.81	0.78
